# Supplementary material for: HANDS2: accurate assignment of homoeallelic base-identity in allopolyploids despite missing data
Source: Sci Rep. 2016 Jul 5;6:29234. doi: 10.1038/srep29234 (PMC4932600; doi:10.1038/srep29234)
Supplement: Supplementary Tables S1,S13-14 [file srep29234-s2.xls]

## Sheet: Table S1
Table S1. Datasets used for the characterization of homeoallelic base-identities in Brassica genus
Species	Paired-end	Number of reads	Read length (bp)	Total number of bases sequenced	SRA Run Id	Reference
B. napus	Yes	51178952	91	4657284632	SRR948826	1
B. carinata	No	12030237	49	589481613	SRR833617	2
B. juncea	Yes	103827526	101	10486580126	SRR1822192	3
B. oleracea	Yes	74612842	101	7535897042	SRR1213099	4
B. rapa	Yes	54832308	90	4934907720	SRR643623, SRR643625	5
References:
1. Yong, H.Y. et al. Biomed Res Int 2014, 467395 (2014).
2. Zhao, Q., Zou, J., Meng, J., Mei, S. & Wang, J. PloS one 8, e68883 (2013).
3. Sharma, R. et al. PloS one 10, e0126783 (2015).
4. Parkin, I.A. et al. Genome biology 15, R77 (2014).
5. Tong, C. et al. BMC genomics 14, 689 (2013).

## Sheet: Table S13
Table S13. Mapping statistics for Triticum dataset
Reference	Species	Total Reads	Mapped Reads	%	Filtered Reads	%
Wheat Unigene build 60	T. aestivum	694923198	552455200	0.794987	143200274	0.206066
	T. urartu	298503992	205352316	0.687938	98773842	0.330896
	Ae. speltoides	469436158	387437226	0.825325	96074712	0.20466
	Ae. tauschii	623550760	459953330	0.737636	249257228	0.399738

## Sheet: Table S14
Table S14. Mapping statistics for Brassica dataset
Reference	Species	Total Reads	Mapped Reads	%	Filtered Reads	%
B. rapa Ensembl build 1.27	B. napus	51178952	39101888	0.764023	32714180	0.639212
	B. carinata	12030237	6980648	0.580259	6015116	0.5
	B. juncea	103827526	68614600	0.660852	52971566	0.510188
	B. oleracea	74612842	44371884	0.594695	34876032	0.467427
	B. rapa	54832308	46754960	0.85269	46754960	0.85269
B. oleracea Ensembl build 1.27	B. napus	51178952	39557174	0.772919	32656968	0.638094
	B. carinata	12030237	7647032	0.635651	6690754	0.556161
	B. juncea	103827526	64612588	0.622307	46800238	0.45075
	B. oleracea	74612842	55692304	0.746417	47954452	0.64271
	B. rapa	54832308	40289410	0.734775	31720756	0.578505
