# Supplementary material for: HANDS2: accurate assignment of homoeallelic base-identity in allopolyploids despite missing data
Source: Sci Rep. 2016 Jul 5;6:29234. doi: 10.1038/srep29234 (PMC4932600; doi:10.1038/srep29234)
Supplement: Supplementary Table S2 [file srep29234-s3.xls]

## Sheet: Table S2
Table S2. HSP characterization in B. napus using HANDS2, with and without missing genome. The data was aligned against B. rapa transcriptomic reference. For diploids, '0' corresponds to zero coverage, '<' corresponds to low coverage (less than 3 reads covering the position), and '*' corresponds to positions where an ambiguous was present. For polyploid subgenomes, blank entries represent unassign…
Reference	Position	Reference Base	B. rapa (Diploid A)	B. oleracea (Diploid C)	Complete dataset			B. rapa missing					B. oleracea missing
					B. napus (Subgenome A)	B. napus (Subgenome C)	Fully characterized	B. napus (Subgenome A)	Correct Assignment	B. napus (Subgenome C)	Correct Assignment	Fully characterized	B. napus (Subgenome A)	Correct Assignment	B. napus (Subgenome C)	Correct Assignment	Fully characterized
Bra1.27	3527	G	G	G	A	G	Yes	A	Yes	G	Yes	Yes	A	Yes	G	Yes	Yes
Bra1.27	3538	A	A	A	T	A	Yes	T	Yes	A	Yes	Yes	T	Yes	A	Yes	Yes
Bra1.27	3543	T	T	C	C	T	Yes	T	No	C	No	Yes	C	Yes	T	No	Yes
Bra1.27	3549	C	C	T	C	T	Yes	C	Yes	T	Yes	Yes	C	Yes	T	Yes	Yes
Bra1.27	3582	C	C	C	C	G	Yes	C	Yes	G	Yes	Yes	C	Yes	G	No	Yes
Bra1.27	3699	T	T	G	T	G	Yes	T	Yes	G	Yes	Yes	T	Yes	G	Yes	Yes
Bra1.27	3798	G	G	T	G	T	Yes	G	Yes	T	Yes	Yes	G	Yes	T	Yes	Yes
Bra1.27	3813	C	C	C	T	C	Yes	T	Yes	C	Yes	Yes	T	Yes	C	Yes	Yes
Bra1.27	3933	A	A	G	A	G	Yes	A	Yes	G	Yes	Yes	A	Yes	G	Yes	Yes
Bra1.27	3975	C	C	C	T	C	Yes	T	Yes	C	Yes	Yes	T	Yes	C	Yes	Yes
Bra1.27	4050	C	C	T	C	T	Yes	C	Yes	T	Yes	Yes	C	Yes	T	Yes	Yes
Bra1.27	4113	C	C	T	C	T	Yes	C	Yes	T	Yes	Yes	C	Yes	T	Yes	Yes
Bra1.27	4137	C	C	T	C	T	Yes	C	Yes	T	Yes	Yes	C	Yes	T	Yes	Yes
Bra1.27	4165	G	G	G	G	T	Yes	G	Yes	T	Yes	Yes	G	Yes	T	No	Yes
Bra1.27	4176	T	T	C	T	C	Yes	T	Yes	C	Yes	Yes	T	Yes	C	Yes	Yes
Bra1.27	4206	G	G	G	G	A	Yes	G	Yes	A	Yes	Yes	G	Yes	A	No	Yes
Bra1.27	4212	T	T	A	T	A	Yes	T	Yes	A	Yes	Yes	T	Yes	A	Yes	Yes
Bra1.27	4218	C	C	G	C	T	Yes	C	Yes	T	Yes	Yes	C	Yes	T	No	Yes
Bra1.27	4224	A	A	G	A	G	Yes	A	Yes	G	Yes	Yes	A	Yes	G	Yes	Yes
Bra1.27	4271	A	A	A	A	T	Yes	A	Yes	T	Yes	Yes	A	Yes	T	No	Yes
Bra1.27	4284	A	A	A	A	T	Yes	A	Yes	T	Yes	Yes	A	Yes	T	No	Yes
Bra1.27	4320	A	A	G	A	G	Yes	A	Yes	G	Yes	Yes	A	Yes	G	Yes	Yes
Bra1.27	4622	C	C	0	C	T	Yes	C	Yes	T	Yes	Yes	C	Yes	T	No	Yes
Bra1.27	4637	C	C	0	T	C	Yes	T	Yes	C	Yes	Yes	T	Yes	C	No	Yes
Bra1.27	4652	G	G	0	G	T	Yes	G	Yes	T	Yes	Yes	G	Yes	T	No	Yes
Bra1.27	4670	G	G	0	G	T	Yes	G	Yes	T	Yes	Yes	G	Yes	T	No	Yes
Bra1.27	4691	C	C	0	T	C	Yes	T	Yes	C	Yes	Yes	T	Yes	C	No	Yes
Bra1.27	4712	C	C	0	C	G	Yes	C	Yes	G	Yes	Yes	C	Yes	G	No	Yes
Bra1.27	4715	T	T	0	T	G	Yes	T	Yes	G	Yes	Yes	T	Yes	G	No	Yes
Bra1.27	4733	C	C	A	A	A	No	C	No	A	Yes	Yes	C	No	A	Yes	Yes
Bra1.27	4742	T	T	T	G	T	Yes	G	Yes	T	Yes	Yes	G	Yes	T	Yes	Yes
Bra1.27	4751	C	C	C	A	C	Yes	A	Yes	C	Yes	Yes	A	Yes	C	Yes	Yes
Bra1.27	4763	A	A	C	A	C	Yes	A	Yes	C	Yes	Yes	A	Yes	C	Yes	Yes
Bra1.27	4772	C	C	T	C	T	Yes	C	Yes	T	Yes	Yes	C	Yes	T	Yes	Yes
Bra1.27	4814	A	A	G	A	G	Yes	A	Yes	G	Yes	Yes	A	Yes	G	Yes	Yes
Bra1.27	4829	T	T	C	T	C	Yes	T	Yes	C	Yes	Yes	T	Yes	C	Yes	Yes
Bra1.27	4914	T	T	T	C	T	Yes	C	Yes	T	Yes	Yes	C	Yes	T	Yes	Yes
Bra1.27	4970	A	A	A	G	A	Yes	G	Yes	A	Yes	Yes	G	Yes	A	Yes	Yes
Bra1.27	4991	G	G	G	A	G	Yes	A	Yes	G	Yes	Yes	A	Yes	G	Yes	Yes
Bra1.27	5009	T	T	C	T	C	Yes	T	Yes	C	Yes	Yes	T	Yes	C	Yes	Yes
Bra1.27	5094	T	T	T	C	T	Yes	C	Yes	T	Yes	Yes	C	Yes	T	Yes	Yes
Bra1.27	5096	G	G	G	A	G	Yes	A	Yes	G	Yes	Yes	A	Yes	G	Yes	Yes
Bra1.27	5201	A	A	A	A	T	Yes	A	Yes	T	Yes	Yes	A	Yes	T	No	Yes
Bra1.27	5243	C	C	C	T	C	Yes	T	Yes	C	Yes	Yes	T	Yes	C	Yes	Yes
Bra1.27	5249	A	A	A	A	G	Yes	A	Yes	G	Yes	Yes	A	Yes	G	No	Yes
Bra1.27	5348	G	G	A	G	A	Yes	G	Yes	A	Yes	Yes	G	Yes	A	Yes	Yes
Bra1.27	5363	T	T	T	G	T	Yes	G	Yes	T	Yes	Yes	G	Yes	T	Yes	Yes
Bra1.27	5366	T	T	C	T	C	Yes	T	Yes	C	Yes	Yes	T	Yes	C	Yes	Yes
Bra1.27	5405	A	A	T	A	T	Yes	A	Yes	T	Yes	Yes	A	Yes	T	Yes	Yes
Bra1.27	5437	A	A	A	A	A	No	G	No	A	Yes	Yes	A	Yes	A	Yes	No
Bra1.27	5577	T	T	T	T	T	No	T	Yes	T	Yes	No	T	Yes	G	No	Yes
Bra1.27	5636	G	G	G	A	G	Yes	A	Yes	G	Yes	Yes	A	Yes	G	Yes	Yes
Bra1.27	5637	A	A	G	A	G	Yes	A	Yes	G	Yes	Yes	A	Yes	G	Yes	Yes
Bra1.27	5639	T	T	A	T	A	Yes	T	Yes	A	Yes	Yes	T	Yes	A	Yes	Yes
Bra1.27	5645	T	T	T	T	C	Yes	T	Yes	C	Yes	Yes	T	Yes	C	No	Yes
Bra1.27	5654	T	T	C	T	C	Yes	T	Yes	C	Yes	Yes	T	Yes	C	Yes	Yes
Bra1.27	5669	A	A	G	A	G	Yes	A	Yes	G	Yes	Yes	A	Yes	G	Yes	Yes
Bra1.27	5765	A	A	T	A	T	Yes	A	Yes	T	Yes	Yes	A	Yes	T	Yes	Yes
Bra1.27	5793	A	A	T	A	T	Yes	A	Yes	T	Yes	Yes	A	Yes	T	Yes	Yes
Bra1.27	5794	A	A	C	A	C	Yes	A	Yes	C	Yes	Yes	A	Yes	C	Yes	Yes
Bra1.27	5867	T	T	C	T	C	Yes	T	Yes	C	Yes	Yes	T	Yes	C	Yes	Yes
Bra1.27	6194	T	T	G	T	G	Yes	T	Yes	G	Yes	Yes	T	Yes	G	Yes	Yes
Bra1.27	6197	A	A	T	A	T	Yes	A	Yes	T	Yes	Yes	A	Yes	T	Yes	Yes
Bra1.27	6209	C	C	T	C	T	Yes	C	Yes	T	Yes	Yes	C	Yes	T	Yes	Yes
Bra1.27	6254	T	T	C	T	C	Yes	T	Yes	C	Yes	Yes	T	Yes	C	Yes	Yes
Bra1.27	6263	A	A	G	A	G	Yes	A	Yes	G	Yes	Yes	A	Yes	G	Yes	Yes
Bra1.27	6269	G	G	A	G	A	Yes	G	Yes	A	Yes	Yes	G	Yes	A	Yes	Yes
Bra1.27	6368	A	A	G	A	G	Yes	A	Yes	G	Yes	Yes	A	Yes	G	Yes	Yes
Bra1.27	6380	A	A	G	A	G	Yes	A	Yes	G	Yes	Yes	A	Yes	G	Yes	Yes
Bra1.27	6961	C	C	G	C	G	Yes	C	Yes	G	Yes	Yes	C	Yes	G	Yes	Yes
Bra1.27	6982	G	G	T	G	T	Yes	G	Yes	T	Yes	Yes	G	Yes	T	Yes	Yes
Bra1.27	7049	G	G	T	G	T	Yes	G	Yes	T	Yes	Yes	G	Yes	T	Yes	Yes
Bra1.27	7057	T	T	T	G	T	Yes	G	Yes	T	Yes	Yes	G	Yes	T	Yes	Yes
Bra1.27	7060	A	A	A	G	A	Yes	G	Yes	A	Yes	Yes	G	Yes	A	Yes	Yes
Bra1.27	7096	A	A	T	A	T	Yes	A	Yes	T	Yes	Yes	A	Yes	T	Yes	Yes
Bra1.27	7132	G	G	A	G	A	Yes	G	Yes	A	Yes	Yes	G	Yes	A	Yes	Yes
Bra1.27	7136	T	T	G	T	G	Yes	T	Yes	G	Yes	Yes	T	Yes	G	Yes	Yes
Bra1.27	7138	G	G	A	G	A	Yes	G	Yes	A	Yes	Yes	G	Yes	A	Yes	Yes
Bra1.27	7171	T	T	G	T	G	Yes	T	Yes	G	Yes	Yes	T	Yes	G	Yes	Yes
Bra1.27	7174	T	T	A	T	A	Yes	T	Yes	A	Yes	Yes	T	Yes	A	Yes	Yes
Bra1.27	7186	A	A	G	A	G	Yes	A	Yes	G	Yes	Yes	A	Yes	G	Yes	Yes
Bra1.27	7228	C	C	T	C	T	Yes	C	Yes	T	Yes	Yes	C	Yes	T	Yes	Yes
Bra1.27	7235	G	G	A	G	A	Yes	G	Yes	A	Yes	Yes	G	Yes	A	Yes	Yes
Bra1.27	7378	T	T	C	T	C	Yes	T	Yes	C	Yes	Yes	T	Yes	C	Yes	Yes
Bra1.27	7396	T	T	A	T	A	Yes	T	Yes	A	Yes	Yes	T	Yes	A	Yes	Yes
Bra1.27	7474	G	G	A	G	A	Yes	G	Yes	A	Yes	Yes	G	Yes	A	Yes	Yes
Bra1.27	7553	C	C	A	C	A	Yes	C	Yes	A	Yes	Yes	C	Yes	A	Yes	Yes
Bra1.27	8274	A	A	A	G	A	Yes	G	Yes	A	Yes	Yes	G	Yes	A	Yes	Yes
Bra1.27	8284	G	G	C	G	C	Yes	G	Yes	C	Yes	Yes	G	Yes	C	Yes	Yes
Bra1.27	8404	C	C	<	C	G	Yes	C	Yes	G	Yes	Yes	C	Yes	G	No	Yes
Bra1.27	8405	A	A	<	A	G	Yes	A	Yes	G	Yes	Yes	A	Yes	G	No	Yes
Bra1.27	8844	C	C	C	C	T	Yes	C	Yes	T	Yes	Yes	C	Yes	T	No	Yes
Bra1.27	8855	T	T	C	C	T	Yes	C	Yes	T	Yes	Yes	C	Yes	T	No	Yes
Bra1.27	8893	A	A	A	G	A	Yes	G	Yes	A	Yes	Yes	G	Yes	A	Yes	Yes
Bra1.27	8897	C	C	T	C	T	Yes	C	Yes	T	Yes	Yes	C	Yes	T	Yes	Yes
Bra1.27	8940	C	C	T	C	T	Yes	C	Yes	T	Yes	Yes	C	Yes	T	Yes	Yes
Bra1.27	8943	A	A	A	T	A	Yes	T	Yes	A	Yes	Yes	T	Yes	A	Yes	Yes
Bra1.27	8947	C	C	C	T	C	Yes	T	Yes	C	Yes	Yes	T	Yes	C	Yes	Yes
Bra1.27	8985	C	C	T	C	T	Yes	C	Yes	T	Yes	Yes	C	Yes	T	Yes	Yes
Bra1.27	8993	T	T	T	C	T	Yes	C	Yes	T	Yes	Yes	C	Yes	T	Yes	Yes
Bra1.27	9034	G	G	T	G	T	Yes	G	Yes	T	Yes	Yes	G	Yes	T	Yes	Yes
Bra1.27	9042	C	C	C	T	C	Yes	T	Yes	C	Yes	Yes	T	Yes	C	Yes	Yes
Bra1.27	9060	A	A	A	C	A	Yes	C	Yes	A	Yes	Yes	C	Yes	A	Yes	Yes
Bra1.27	9086	A	A	A	A	C	Yes	A	Yes	C	Yes	Yes	A	Yes	C	No	Yes
Bra1.27	9130	C	C	C	G	C	Yes	G	Yes	C	Yes	Yes	G	Yes	C	Yes	Yes
Bra1.27	9155	T	T	G	T	G	Yes	T	Yes	G	Yes	Yes	T	Yes	G	Yes	Yes
Bra1.27	9158	G	G	A	G	A	Yes	G	Yes	A	Yes	Yes	G	Yes	A	Yes	Yes
Bra1.27	9198	C	C	T	C	T	Yes	C	Yes	T	Yes	Yes	C	Yes	T	Yes	Yes
Bra1.27	9204	C	C	T	C	T	Yes	C	Yes	T	Yes	Yes	C	Yes	T	Yes	Yes
Bra1.27	9214	G	G	G	G	A	Yes	G	Yes	A	Yes	Yes	G	Yes	A	No	Yes
Bra1.27	9251	A	A	A	G	A	Yes	G	Yes	A	Yes	Yes	G	Yes	A	Yes	Yes
Bra1.27	9283	G	G	G	A	G	Yes	A	Yes	G	Yes	Yes	A	Yes	G	Yes	Yes
Bra1.27	9299	C	C	C	C	G	Yes	C	Yes	G	Yes	Yes	C	Yes	G	No	Yes
Bra1.27	9341	T	T	T	C	T	Yes	C	Yes	T	Yes	Yes	C	Yes	T	Yes	Yes
Bra1.27	9374	G	G	A	G	A	Yes	G	Yes	A	Yes	Yes	G	Yes	A	Yes	Yes
Bra1.27	9378	G	G	T	G	T	Yes	G	Yes	T	Yes	Yes	G	Yes	T	Yes	Yes
Bra1.27	9407	A	A	A	A	G	Yes	A	Yes	G	Yes	Yes	A	Yes	G	No	Yes
Bra1.27	9468	G	G	C	G	C	Yes	G	Yes	C	Yes	Yes	G	Yes	C	Yes	Yes
Bra1.27	9480	T	T	C	T	C	Yes	T	Yes	C	Yes	Yes	T	Yes	C	Yes	Yes
Bra1.27	9493	T	T	A	T	A	Yes	T	Yes	A	Yes	Yes	T	Yes	A	Yes	Yes
Bra1.27	9495	T	T	A	T	A	Yes	T	Yes	A	Yes	Yes	T	Yes	A	Yes	Yes
Bra1.27	9509	A	A	G	A	G	Yes	A	Yes	G	Yes	Yes	A	Yes	G	Yes	Yes
Bra1.27	9526	G	G	0	G	C	Yes	G	Yes	C	Yes	Yes	G	Yes	C	No	Yes
Bra1.27	9527	C	C	0	C	A	Yes	C	Yes	A	Yes	Yes	C	Yes	A	No	Yes
Bra1.27	9545	G	G	0	G	A	Yes	G	Yes	A	Yes	Yes	G	Yes	A	No	Yes
Bra1.27	9564	A	A	0	A	G	Yes	A	Yes	G	Yes	Yes	A	Yes	G	No	Yes
Bra1.27	9583	G	G	0	G	C	Yes	G	Yes	C	Yes	Yes	G	Yes	C	No	Yes
Bra1.27	9609	G	G	<	G	A	Yes	G	Yes	A	Yes	Yes	G	Yes	A	No	Yes
Bra1.27	9616	C	C	A	C	A	Yes	C	Yes	A	Yes	Yes	C	Yes	A	Yes	Yes
Bra1.27	9645	C	C	G	C	G	Yes	C	Yes	G	Yes	Yes	C	Yes	G	Yes	Yes
Bra1.27	9657	A	A	G	A	G	Yes	A	Yes	G	Yes	Yes	A	Yes	G	Yes	Yes
Bra1.27	9712	C	C	A	C	A	Yes	C	Yes	A	Yes	Yes	C	Yes	A	Yes	Yes
Bra1.27	9742	T	T	G	T	G	Yes	T	Yes	G	Yes	Yes	T	Yes	G	Yes	Yes
Bra1.27	9771	C	C	T	C	T	Yes	C	Yes	T	Yes	Yes	C	Yes	T	Yes	Yes
Bra1.27	9777	C	C	C	T	C	Yes	T	Yes	C	Yes	Yes	T	Yes	C	Yes	Yes
Bra1.27	9804	G	G	A	G	A	Yes	G	Yes	A	Yes	Yes	G	Yes	A	Yes	Yes
Bra1.27	9825	C	C	G	C	G	Yes	C	Yes	G	Yes	Yes	C	Yes	G	Yes	Yes
Bra1.27	9857	T	T	T	C	T	Yes	C	Yes	T	Yes	Yes	C	Yes	T	Yes	Yes
Bra1.27	9927	C	C	A	C	A	Yes	C	Yes	A	Yes	Yes	C	Yes	A	Yes	Yes
Bra1.27	9969	G	G	G	T	T	No	T	Yes	G	No	Yes	T	Yes	G	Yes	Yes
Bra1.27	9999	G	G	A	G	A	Yes	G	Yes	A	Yes	Yes	G	Yes	A	Yes	Yes
Bra1.27	10111	G	G	C	G	C	Yes	G	Yes	C	Yes	Yes	G	Yes	C	Yes	Yes
Bra1.27	10121	C	C	G	C	G	Yes	C	Yes	G	Yes	Yes	C	Yes	G	Yes	Yes
Bra1.27	10173	G	G	G	T	G	Yes	T	Yes	G	Yes	Yes	T	Yes	G	Yes	Yes
Bra1.27	10175	A	A	T	A	T	Yes	A	Yes	T	Yes	Yes	A	Yes	T	Yes	Yes
Bra1.27	10212	T	T	T	C	T	Yes	C	Yes	T	Yes	Yes	C	Yes	T	Yes	Yes
Bra1.27	10240	C	C	T	C	T	Yes	C	Yes	T	Yes	Yes	C	Yes	T	Yes	Yes
Bra1.27	10263	A	A	T	A	T	Yes	A	Yes	T	Yes	Yes	A	Yes	T	Yes	Yes
Bra1.27	10272	G	G	G	T	G	Yes	T	Yes	G	Yes	Yes	T	Yes	G	Yes	Yes
Bra1.27	10291	A	A	A	G	A	Yes	G	Yes	A	Yes	Yes	G	Yes	A	Yes	Yes
Bra1.27	10443	A	A	T	A	T	Yes	A	Yes	T	Yes	Yes	A	Yes	T	Yes	Yes
Bra1.27	10495	G	G	G	G	T	Yes	G	Yes	T	Yes	Yes	G	Yes	T	No	Yes
Bra1.27	10513	G	G	A	G	A	Yes	G	Yes	A	Yes	Yes	G	Yes	A	Yes	Yes
Bra1.27	10576	C	C	G	C	G	Yes	C	Yes	G	Yes	Yes	C	Yes	G	Yes	Yes
Bra1.27	11629	A	A	T	A	T	Yes	A	Yes	T	Yes	Yes	A	Yes	T	Yes	Yes
Bra1.27	11638	G	G	C	G	C	Yes	G	Yes	C	Yes	Yes	G	Yes	C	Yes	Yes
Bra1.27	11642	A	A	C	A	C	Yes	A	Yes	C	Yes	Yes	A	Yes	C	Yes	Yes
Bra1.27	11681	A	A	G	A	G	Yes	A	Yes	G	Yes	Yes	A	Yes	G	Yes	Yes
Bra1.27	11689	A	A	C	A	C	Yes	A	Yes	C	Yes	Yes	A	Yes	C	Yes	Yes
Bra1.27	11701	A	A	G	A	G	Yes	A	Yes	G	Yes	Yes	A	Yes	G	Yes	Yes
Bra1.27	11702	G	G	C	G	C	Yes	G	Yes	C	Yes	Yes	G	Yes	C	Yes	Yes
Bra1.27	11705	C	C	T	C	T	Yes	C	Yes	T	Yes	Yes	C	Yes	T	Yes	Yes
Bra1.27	11714	G	G	A	G	A	Yes	G	Yes	A	Yes	Yes	G	Yes	A	Yes	Yes
Bra1.27	11720	G	G	A	G	A	Yes	G	Yes	A	Yes	Yes	G	Yes	A	Yes	Yes
Bra1.27	11822	T	T	C	T	C	Yes	T	Yes	C	Yes	Yes	T	Yes	C	Yes	Yes
Bra1.27	11850	G	G	C	G	C	Yes	G	Yes	C	Yes	Yes	G	Yes	C	Yes	Yes
Bra1.27	11861	A	A	A	A	T	Yes	A	Yes	T	Yes	Yes	A	Yes	T	No	Yes
Bra1.27	11878	T	T	C	T	C	Yes	T	Yes	C	Yes	Yes	T	Yes	C	Yes	Yes
Bra1.27	11880	G	G	A	G	A	Yes	G	Yes	A	Yes	Yes	G	Yes	A	Yes	Yes
Bra1.27	11887	G	G	A	G	A	Yes	G	Yes	A	Yes	Yes	G	Yes	A	Yes	Yes
Bra1.27	11915	C	C	A	C	A	Yes	C	Yes	A	Yes	Yes	C	Yes	A	Yes	Yes
Bra1.27	12888	T	T	C	T	C	Yes	T	Yes	C	Yes	Yes	T	Yes	C	Yes	Yes
Bra1.27	12942	C	C	G	C	G	Yes	C	Yes	G	Yes	Yes	C	Yes	G	Yes	Yes
Bra1.27	13008	T	T	T	T	C	Yes	T	Yes	C	Yes	Yes	T	Yes	C	No	Yes
Bra1.27	13026	G	G	A	G	A	Yes	G	Yes	A	Yes	Yes	G	Yes	A	Yes	Yes
Bra1.27	13050	A	A	T	A	T	Yes	A	Yes	T	Yes	Yes	A	Yes	T	Yes	Yes
Bra1.27	13085	A	A	G	A	G	Yes	A	Yes	G	Yes	Yes	A	Yes	G	Yes	Yes
Bra1.27	13183	G	G	G	G	G	No	G	Yes	G	Yes	No	G	Yes	G	Yes	No
Bra1.27	13185	T	T	T	T	T	No	T	Yes	T	Yes	No	T	Yes	T	Yes	No
Bra1.27	13212	C	C	T	C	T	Yes	C	Yes	T	Yes	Yes	C	Yes	T	Yes	Yes
Bra1.27	13230	A	A	G	A	G	Yes	A	Yes	G	Yes	Yes	A	Yes	G	Yes	Yes
Bra1.27	13364	T	T	C	T	C	Yes	T	Yes	C	Yes	Yes	T	Yes	C	Yes	Yes
Bra1.27	13404	A	A	G	A	G	Yes	A	Yes	G	Yes	Yes	A	Yes	G	Yes	Yes
Bra1.27	13575	A	A	T	A	T	Yes	A	Yes	T	Yes	Yes	A	Yes	T	Yes	Yes
Bra1.27	13647	C	C	*	C	T	Yes	C	Yes	T	Yes	Yes	C	Yes	T	No	Yes
Bra1.27	13677	G	G	A	G	A	Yes	G	Yes	A	Yes	Yes	G	Yes	A	Yes	Yes
Bra1.27	13734	A	A	*	A	T	Yes	A	Yes	T	Yes	Yes	A	Yes	T	No	Yes
Bra1.27	13740	T	T	C	T	C	Yes	T	Yes	C	Yes	Yes	T	Yes	C	Yes	Yes
Bra1.27	13782	C	C	G	C	G	Yes	C	Yes	G	Yes	Yes	C	Yes	G	Yes	Yes
Bra1.27	14045	G	G	<	G	C	Yes	G	Yes	C	Yes	Yes	G	Yes	C	No	Yes
Bra1.27	14120	C	C	T	C	T	Yes	C	Yes	T	Yes	Yes	C	Yes	T	Yes	Yes
Bra1.27	14145	G	G	A	G	A	Yes	G	Yes	A	Yes	Yes	G	Yes	A	Yes	Yes
Bra1.27	14216	T	T	C	T	C	Yes	T	Yes	C	Yes	Yes	T	Yes	C	Yes	Yes
Bra1.27	14327	T	T	C	T	C	Yes	T	Yes	C	Yes	Yes	T	Yes	C	Yes	Yes
Bra1.27	14357	A	A	C	A	C	Yes	A	Yes	C	Yes	Yes	A	Yes	C	Yes	Yes
Bra1.27	14372	A	A	G	A	G	Yes	A	Yes	G	Yes	Yes	A	Yes	G	Yes	Yes
Bra1.27	14399	T	T	C	T	C	Yes	T	Yes	C	Yes	Yes	T	Yes	C	Yes	Yes
Bra1.27	14417	G	G	A	G	A	Yes	G	Yes	A	Yes	Yes	G	Yes	A	Yes	Yes
Bra1.27	14471	C	C	A	C	A	Yes	C	Yes		No	No	C	Yes	A	Yes	Yes
Bra1.27	14474	G	G	A	G	A	Yes	G	Yes		No	No	G	Yes	A	Yes	Yes
Bra1.27	14501	C	C	T	C	T	Yes	C	Yes	T	Yes	Yes	C	Yes	T	Yes	Yes
Bra1.27	14519	G	G	A	G	A	Yes	G	Yes	A	Yes	Yes	G	Yes	A	Yes	Yes
Bra1.27	14555	C	C	A	C	A	Yes	C	Yes	A	Yes	Yes	C	Yes	A	Yes	Yes
Bra1.27	14576	T	T	C	T	C	Yes	T	Yes	C	Yes	Yes	T	Yes	C	Yes	Yes
Bra1.27	14658	C	C	T	C	T	Yes	C	Yes	T	Yes	Yes	C	Yes	T	Yes	Yes
Bra1.27	14711	A	A	G	A	G	Yes	A	Yes	G	Yes	Yes	A	Yes	G	Yes	Yes
Bra1.27	14735	T	T	G	T	G	Yes	T	Yes	G	Yes	Yes	T	Yes	G	Yes	Yes
Bra1.27	14777	G	G	T	G	T	Yes	G	Yes	T	Yes	Yes	G	Yes	T	Yes	Yes
Bra1.27	14905	A	A	G	A	G	Yes	A	Yes	G	Yes	Yes	A	Yes	G	Yes	Yes
Bra1.27	14927	G	G	C	G	C	Yes	G	Yes	C	Yes	Yes	G	Yes	C	Yes	Yes
Bra1.27	14957	A	A	C	A	C	Yes	A	Yes	C	Yes	Yes	A	Yes	C	Yes	Yes
Bra1.27	15047	A	A	C	A	C	Yes	A	Yes	C	Yes	Yes	A	Yes	C	Yes	Yes
Bra1.27	15327	G	G	T	G	T	Yes	G	Yes	T	Yes	Yes	G	Yes	T	Yes	Yes
Bra1.27	15334	G	G	G	G	A	Yes	G	Yes	A	Yes	Yes	G	Yes	A	No	Yes
Bra1.27	15352	G	G	C	G	C	Yes	G	Yes	C	Yes	Yes	G	Yes	C	Yes	Yes
Bra1.27	15444	G	G	C	G	C	Yes	G	Yes	C	Yes	Yes	G	Yes	C	Yes	Yes
Bra1.27	15469	C	C	G	C	G	Yes	C	Yes	G	Yes	Yes	C	Yes	G	Yes	Yes
Bra1.27	15499	G	G	T	G	T	Yes	G	Yes	T	Yes	Yes	G	Yes	T	Yes	Yes
Bra1.27	15550	T	T	T	T	C	Yes	T	Yes	C	Yes	Yes	T	Yes	C	No	Yes
Bra1.27	15559	T	T	T	T	A	Yes	T	Yes	A	Yes	Yes	T	Yes	A	No	Yes
Bra1.27	15655	T	T	T	T	A	Yes	T	Yes	A	Yes	Yes	T	Yes	A	No	Yes
Bra1.27	15688	C	C	T	C	T	Yes	C	Yes	T	Yes	Yes	C	Yes	T	Yes	Yes
Bra1.27	15694	T	T	C	T	C	Yes	T	Yes	C	Yes	Yes	T	Yes	C	Yes	Yes
Bra1.27	15787	T	T	C	T	C	Yes	T	Yes	C	Yes	Yes	T	Yes	C	Yes	Yes
Bra1.27	15802	C	C	T	C	T	Yes	C	Yes	T	Yes	Yes	C	Yes	T	Yes	Yes
Bra1.27	15835	G	G	C	G	C	Yes	G	Yes	C	Yes	Yes	G	Yes	C	Yes	Yes
Bra1.27	15859	T	T	C	T	C	Yes	T	Yes	C	Yes	Yes	T	Yes	C	Yes	Yes
Bra1.27	16000	A	A	T	A	T	Yes	A	Yes	T	Yes	Yes	A	Yes	T	Yes	Yes
Bra1.27	16020	C	C	G	C	G	Yes	C	Yes	G	Yes	Yes	C	Yes	G	Yes	Yes
Bra1.27	16028	G	G	G	G	A	Yes	G	Yes	A	Yes	Yes	G	Yes	A	No	Yes
Bra1.27	16047	G	G	A	G	A	Yes	G	Yes	A	Yes	Yes	G	Yes	A	Yes	Yes
Bra1.27	16062	A	A	T	A	T	Yes	A	Yes	T	Yes	Yes	A	Yes	T	Yes	Yes
Bra1.27	16063	T	T	C	T	C	Yes	T	Yes	C	Yes	Yes	T	Yes	C	Yes	Yes
Bra1.27	16084	A	A	G	A	G	Yes	A	Yes	G	Yes	Yes	A	Yes	G	Yes	Yes
Bra1.27	16129	A	A	T	A	T	Yes	A	Yes	T	Yes	Yes	A	Yes	T	Yes	Yes
Bra1.27	16207	C	C	T	C	T	Yes	C	Yes	T	Yes	Yes	C	Yes	T	Yes	Yes
Bra1.27	16309	T	T	C	T	C	Yes	T	Yes	C	Yes	Yes	T	Yes	C	Yes	Yes
Bra1.27	16357	C	C	A	C	A	Yes	C	Yes	A	Yes	Yes	C	Yes	A	Yes	Yes
Bra1.27	16372	G	G	C	G	C	Yes	G	Yes	C	Yes	Yes	G	Yes	C	Yes	Yes
Bra1.27	16401	G	G	A	G	A	Yes	G	Yes	A	Yes	Yes	G	Yes	A	Yes	Yes
Bra1.27	16417	C	C	T	C	T	Yes	C	Yes	T	Yes	Yes	C	Yes	T	Yes	Yes
Bra1.27	16431	G	G	A	G	A	Yes	G	Yes	A	Yes	Yes	G	Yes	A	Yes	Yes
Bra1.27	16435	A	A	G	A	G	Yes	A	Yes	G	Yes	Yes	A	Yes	G	Yes	Yes
Bra1.27	16446	A	A	A	A	T	Yes	A	Yes	T	Yes	Yes	A	Yes	T	No	Yes
Bra1.27	17457	C	C	T	C	T	Yes	C	Yes	T	Yes	Yes	C	Yes	T	Yes	Yes
Bra1.27	17478	C	C	T	C	T	Yes	C	Yes	T	Yes	Yes	C	Yes	T	Yes	Yes
Bra1.27	17622	A	A	T	A	T	Yes	A	Yes	T	Yes	Yes	A	Yes	T	Yes	Yes
Bra1.27	17625	C	C	T	C	T	Yes	C	Yes	T	Yes	Yes	C	Yes	T	Yes	Yes
Bra1.27	17634	A	A	T	A	T	Yes	A	Yes	T	Yes	Yes	A	Yes	T	Yes	Yes
Bra1.27	17933	A	A	<	A	G	Yes	A	Yes	G	Yes	Yes	A	Yes	G	No	Yes
Bra1.27	17940	G	G	<	G	A	Yes	G	Yes	A	Yes	Yes	G	Yes	A	No	Yes
Bra1.27	17944	A	A	<	A	G	Yes	A	Yes	G	Yes	Yes	A	Yes	G	No	Yes
Bra1.27	17968	C	C	<	C	G	Yes	C	Yes	G	Yes	Yes	C	Yes	G	No	Yes
Bra1.27	17997	C	C	T	C	T	Yes	C	Yes	T	Yes	Yes	C	Yes	T	Yes	Yes
Bra1.27	18006	T	T	C	T	C	Yes	T	Yes	C	Yes	Yes	T	Yes	C	Yes	Yes
Bra1.27	18010	C	C	G	C	G	Yes	C	Yes	G	Yes	Yes	C	Yes	G	Yes	Yes
Bra1.27	18013	C	C	A	C	A	Yes	C	Yes	A	Yes	Yes	C	Yes	A	Yes	Yes
Bra1.27	18052	G	G	G	G	T	Yes	G	Yes	T	Yes	Yes	G	Yes	T	No	Yes
Bra1.27	18812	C	C	T	C	T	Yes	C	Yes	T	Yes	Yes	C	Yes	T	Yes	Yes
Bra1.27	18825	A	A	C	A	C	Yes	A	Yes	C	Yes	Yes	A	Yes	C	Yes	Yes
Bra1.27	18827	A	A	C	A	C	Yes	A	Yes	C	Yes	Yes	A	Yes	C	Yes	Yes
Bra1.27	18899	G	G	C	G	C	Yes	G	Yes	C	Yes	Yes	G	Yes	C	Yes	Yes
Bra1.27	18920	C	C	A	C	A	Yes	C	Yes	A	Yes	Yes	C	Yes	A	Yes	Yes
Bra1.27	18932	C	C	T	C	T	Yes	C	Yes	T	Yes	Yes	C	Yes	T	Yes	Yes
Bra1.27	19067	G	G	C	G	C	Yes	G	Yes	C	Yes	Yes	G	Yes	C	Yes	Yes
Bra1.27	19070	T	T	G	T	G	Yes	T	Yes	G	Yes	Yes	T	Yes	G	Yes	Yes
Bra1.27	19079	C	C	T	C	T	Yes	C	Yes	T	Yes	Yes	C	Yes	T	Yes	Yes
Bra1.27	19099	A	A	T	A	T	Yes	A	Yes	T	Yes	Yes	A	Yes	T	Yes	Yes
Bra1.27	19108	G	G	A	G	A	Yes	G	Yes	A	Yes	Yes	G	Yes	A	Yes	Yes
Bra1.27	19110	A	A	G	A	G	Yes	A	Yes	G	Yes	Yes	A	Yes	G	Yes	Yes
Bra1.27	19151	T	T	C	T	C	Yes	T	Yes	C	Yes	Yes	T	Yes	C	Yes	Yes
Bra1.27	19181	C	C	G	C	G	Yes	C	Yes	G	Yes	Yes	C	Yes	G	Yes	Yes
Bra1.27	19217	T	T	G	T	G	Yes	T	Yes	G	Yes	Yes	T	Yes	G	Yes	Yes
Bra1.27	19261	C	C	T	C	T	Yes	C	Yes	T	Yes	Yes	C	Yes	T	Yes	Yes
Bra1.27	19469	T	T	G	T	C	Yes	T	Yes	C	Yes	Yes	T	Yes	C	No	Yes
Bra1.27	19589	C	C	G	C	G	Yes	C	Yes	G	Yes	Yes	C	Yes	G	Yes	Yes
Bra1.27	19595	G	G	C	G	C	Yes	G	Yes	C	Yes	Yes	G	Yes	C	Yes	Yes
Bra1.27	19604	A	A	C	A	C	Yes	A	Yes	C	Yes	Yes	A	Yes	C	Yes	Yes
Bra1.27	19645	A	A	G	A	G	Yes	A	Yes	G	Yes	Yes	A	Yes	G	Yes	Yes
Bra1.27	19727	T	T	C	T	C	Yes	T	Yes	C	Yes	Yes	T	Yes	C	Yes	Yes
Bra1.27	19755	G	G	A	G	A	Yes	G	Yes	A	Yes	Yes	G	Yes	A	Yes	Yes
Bra1.27	19772	G	G	T	G	T	Yes	G	Yes	T	Yes	Yes	G	Yes	T	Yes	Yes
Bra1.27	19814	T	T	C	T	C	Yes	T	Yes	C	Yes	Yes	T	Yes	C	Yes	Yes
Bra1.27	19844	T	T	C	T	C	Yes	T	Yes	C	Yes	Yes	T	Yes	C	Yes	Yes
Bra1.27	20266	G	G	0	G	A	Yes	G	Yes		No	No	G	Yes	A	No	Yes
Bra1.27	20419	T	T	0	T	C	Yes		No		No	No	T	Yes	C	No	Yes
Bra1.27	20530	C	C	0	C	G	Yes		No		No	No	C	Yes	G	No	Yes
Bra1.27	21161	G	G	0	G	A	Yes		No		No	No	G	Yes	A	No	Yes
Bra1.27	21184	C	C	0	C	T	Yes		No		No	No	C	Yes	T	No	Yes
Bra1.27	21208	T	T	0	T	C	Yes		No		No	No	T	Yes	C	No	Yes
Bra1.27	21305	G	G	0	G	C	Yes		No		No	No	G	Yes	C	No	Yes
Bra1.27	21316	G	G	0	G	A	Yes		No		No	No	G	Yes	A	No	Yes
Bra1.27	21331	G	G	0	G	A	Yes		No		No	No	G	Yes	A	No	Yes
Bra1.27	21748	C	C	T	C	T	Yes	C	Yes	T	Yes	Yes	C	Yes	T	Yes	Yes
Bra1.27	21831	G	G	C	G	C	Yes	G	Yes	C	Yes	Yes	G	Yes	C	Yes	Yes
Bra1.27	21858	A	A	G	A	G	Yes	A	Yes	G	Yes	Yes	A	Yes	G	Yes	Yes
Bra1.27	21867	G	G	C	G	C	Yes	G	Yes	C	Yes	Yes	G	Yes	C	Yes	Yes
Bra1.27	21873	C	C	C	C	G	Yes	C	Yes	G	Yes	Yes	C	Yes	G	No	Yes
Bra1.27	21879	C	C	C	C	G	Yes	C	Yes	G	Yes	Yes	C	Yes	G	No	Yes
Bra1.27	21946	C	C	G	C	G	Yes	C	Yes	G	Yes	Yes	C	Yes	G	Yes	Yes
Bra1.27	21969	G	G	T	G	T	Yes	G	Yes	T	Yes	Yes	G	Yes	T	Yes	Yes
Bra1.27	21975	G	G	T	G	T	Yes	G	Yes	T	Yes	Yes	G	Yes	T	Yes	Yes
Bra1.27	22017	A	A	C	A	C	Yes	A	Yes	C	Yes	Yes	A	Yes	C	Yes	Yes
Bra1.27	22131	C	C	G	C	G	Yes	C	Yes	G	Yes	Yes	C	Yes	G	Yes	Yes
Bra1.27	22146	G	G	T	G	T	Yes	G	Yes	T	Yes	Yes	G	Yes	T	Yes	Yes
Bra1.27	22203	T	T	C	T	C	Yes	T	Yes	C	Yes	Yes	T	Yes	C	Yes	Yes
Bra1.27	22263	A	A	C	A	C	Yes	A	Yes	C	Yes	Yes	A	Yes	C	Yes	Yes
Bra1.27	22347	T	T	C	T	C	Yes	T	Yes	C	Yes	Yes	T	Yes	C	Yes	Yes
Bra1.27	22353	C	C	T	C	T	Yes	C	Yes	T	Yes	Yes	C	Yes	T	Yes	Yes
Bra1.27	22365	C	C	T	C	T	Yes	C	Yes	T	Yes	Yes	C	Yes	T	Yes	Yes
Bra1.27	22380	C	C	G	C	G	Yes	C	Yes	G	Yes	Yes	C	Yes	G	Yes	Yes
Bra1.27	22669	A	A	G	A	G	Yes	A	Yes	G	Yes	Yes	A	Yes	G	Yes	Yes
Bra1.27	22697	T	T	C	T	C	Yes	T	Yes	C	Yes	Yes	T	Yes	C	Yes	Yes
Bra1.27	22766	T	T	C	T	C	Yes	T	Yes	C	Yes	Yes	T	Yes	C	Yes	Yes
Bra1.27	22775	G	G	A	G	A	Yes	G	Yes	A	Yes	Yes	G	Yes	A	Yes	Yes
Bra1.27	22817	C	C	T	C	T	Yes	C	Yes	T	Yes	Yes	C	Yes	T	Yes	Yes
Bra1.27	22901	T	T	C	T	C	Yes	T	Yes	C	Yes	Yes	T	Yes	C	Yes	Yes
Bra1.27	22907	C	C	T	C	T	Yes	C	Yes	T	Yes	Yes	C	Yes	T	Yes	Yes
Bra1.27	22937	C	C	G	C	G	Yes	C	Yes	G	Yes	Yes	C	Yes	G	Yes	Yes
Bra1.27	22961	C	C	A	C	A	Yes	C	Yes	A	Yes	Yes	C	Yes	A	Yes	Yes
Bra1.27	22979	C	C	T	C	T	Yes	C	Yes	T	Yes	Yes	C	Yes	T	Yes	Yes
Bra1.27	23018	G	G	A	G	A	Yes	G	Yes	A	Yes	Yes	G	Yes	A	Yes	Yes
Bra1.27	23039	C	C	T	C	T	Yes	C	Yes	T	Yes	Yes	C	Yes	T	Yes	Yes
Bra1.27	23060	A	A	T	A	T	Yes	A	Yes	T	Yes	Yes	A	Yes	T	Yes	Yes
Bra1.27	23092	A	A	T	A	T	Yes	A	Yes	T	Yes	Yes	A	Yes	T	Yes	Yes
Bra1.27	23100	C	C	G	C	G	Yes	C	Yes	G	Yes	Yes	C	Yes	G	Yes	Yes
Bra1.27	23114	T	T	C	T	C	Yes	T	Yes	C	Yes	Yes	T	Yes	C	Yes	Yes
Bra1.27	23119	G	G	C	G	C	Yes	G	Yes	C	Yes	Yes	G	Yes	C	Yes	Yes
Bra1.27	23175	C	C	G	C	G	Yes	C	Yes	G	Yes	Yes	C	Yes	G	Yes	Yes
Bra1.27	23186	A	A	G	A	G	Yes	A	Yes	G	Yes	Yes	A	Yes	G	Yes	Yes
Bra1.27	23196	C	C	T	C	T	Yes	C	Yes		No	No	C	Yes	T	Yes	Yes
Bra1.27	23200	C	C	T	C	C	No	C	Yes	C	Yes	No	C	Yes	C	No	No
Bra1.27	23240	T	T	A	T	A	Yes	T	Yes	A	Yes	Yes	T	Yes	A	Yes	Yes
Bra1.27	23261	G	G	C	G	C	Yes	G	Yes	C	Yes	Yes	G	Yes	C	Yes	Yes
Bra1.27	23390	A	A	T	A	T	Yes	A	Yes	T	Yes	Yes	A	Yes	T	Yes	Yes
Bra1.27	23489	A	A	G	A	G	Yes	A	Yes	G	Yes	Yes	A	Yes	G	Yes	Yes
Bra1.27	23624	T	T	C	T	C	Yes	T	Yes	C	Yes	Yes	T	Yes	C	Yes	Yes
Bra1.27	23642	A	A	C	A	C	Yes	A	Yes	C	Yes	Yes	A	Yes	C	Yes	Yes
Bra1.27	23727	C	C	T	C	T	Yes	C	Yes	T	Yes	Yes	C	Yes	T	Yes	Yes
Bra1.27	23729	A	A	G	A	G	Yes	A	Yes	G	Yes	Yes	A	Yes	G	Yes	Yes
Bra1.27	23756	C	C	C	C	T	Yes	C	Yes	T	Yes	Yes	C	Yes	T	No	Yes
Bra1.27	23795	C	C	G	C	G	Yes	C	Yes	G	Yes	Yes	C	Yes	G	Yes	Yes
Bra1.27	23903	G	G	C	G	C	Yes	G	Yes	C	Yes	Yes	G	Yes	C	Yes	Yes
Bra1.27	23936	C	C	T	C	T	Yes	C	Yes	T	Yes	Yes	C	Yes	T	Yes	Yes
Bra1.27	23972	A	A	G	A	G	Yes	A	Yes	G	Yes	Yes	A	Yes	G	Yes	Yes
Bra1.27	23984	T	T	C	T	C	Yes	T	Yes	C	Yes	Yes	T	Yes	C	Yes	Yes
Bra1.27	24005	T	T	G	T	G	Yes	T	Yes	G	Yes	Yes	T	Yes	G	Yes	Yes
Bra1.27	24009	A	A	G	A	G	Yes	A	Yes	G	Yes	Yes	A	Yes	G	Yes	Yes
Bra1.27	24026	C	C	T	C	T	Yes	C	Yes	T	Yes	Yes	C	Yes	T	Yes	Yes
Bra1.27	24039	A	A	C	A	C	Yes	A	Yes	C	Yes	Yes	A	Yes	C	Yes	Yes
Bra1.27	24047	C	C	T	C	T	Yes	C	Yes	T	Yes	Yes	C	Yes	T	Yes	Yes
Bra1.27	24059	A	A	G	A	G	Yes	A	Yes	G	Yes	Yes	A	Yes	G	Yes	Yes
Bra1.27	24063	C	C	T	C	T	Yes	C	Yes	T	Yes	Yes	C	Yes	T	Yes	Yes
Bra1.27	24070	G	G	A	G	A	Yes	G	Yes	A	Yes	Yes	G	Yes	A	Yes	Yes
Bra1.27	24075	A	A	G	A	G	Yes	A	Yes	G	Yes	Yes	A	Yes	G	Yes	Yes
Bra1.27	24079	G	G	A	G	A	Yes	G	Yes	A	Yes	Yes	G	Yes	A	Yes	Yes
Bra1.27	24086	T	T	G	T	G	Yes	T	Yes	G	Yes	Yes	T	Yes	G	Yes	Yes
Bra1.27	24104	G	G	G	G	A	Yes	G	Yes	A	Yes	Yes	G	Yes	A	No	Yes
Bra1.27	24131	C	C	T	C	T	Yes	C	Yes	T	Yes	Yes	C	Yes	T	Yes	Yes
Bra1.27	24156	G	G	G	G	A	Yes	G	Yes	A	Yes	Yes	G	Yes	A	No	Yes
Bra1.27	24161	C	C	T	C	T	Yes	C	Yes	T	Yes	Yes	C	Yes	T	Yes	Yes
Bra1.27	24194	G	G	T	G	T	Yes	G	Yes	T	Yes	Yes	G	Yes	T	Yes	Yes
Bra1.27	24222	T	T	A	T	A	Yes	T	Yes	A	Yes	Yes	T	Yes	A	Yes	Yes
Bra1.27	24290	C	C	T	C	T	Yes	C	Yes	T	Yes	Yes	C	Yes	T	Yes	Yes
Bra1.27	24310	C	C	T	C	T	Yes	C	Yes	T	Yes	Yes	C	Yes	T	Yes	Yes
Bra1.27	24332	T	T	C	T	C	Yes	T	Yes	C	Yes	Yes	T	Yes	C	Yes	Yes
Bra1.27	24413	G	G	A	G	A	Yes	G	Yes	A	Yes	Yes	G	Yes	A	Yes	Yes
Bra1.27	24419	A	A	A	A	G	Yes	A	Yes	G	Yes	Yes	A	Yes	G	No	Yes
Bra1.27	24423	C	C	T	C	T	Yes	C	Yes	T	Yes	Yes	C	Yes	T	Yes	Yes
Bra1.27	24528	A	A	T	A	T	Yes	A	Yes	T	Yes	Yes	A	Yes	T	Yes	Yes
Bra1.27	24571	G	G	C	G	C	Yes	G	Yes	C	Yes	Yes	G	Yes	C	Yes	Yes
Bra1.27	24589	T	T	C	T	C	Yes	T	Yes	C	Yes	Yes	T	Yes	C	Yes	Yes
Bra1.27	24623	T	T	G	T	G	Yes	T	Yes	G	Yes	Yes	T	Yes	G	Yes	Yes
Bra1.27	24637	C	C	G	C	G	Yes	C	Yes	G	Yes	Yes	C	Yes	G	Yes	Yes
Bra1.27	24692	A	A	G	A	G	Yes	A	Yes	G	Yes	Yes	A	Yes	G	Yes	Yes
Bra1.27	24729	C	C	T	C	T	Yes	C	Yes	T	Yes	Yes	C	Yes	T	Yes	Yes
Bra1.27	24758	A	A	G	A	G	Yes	A	Yes	G	Yes	Yes	A	Yes	G	Yes	Yes
Bra1.27	24839	A	A	G	A	G	Yes	A	Yes	G	Yes	Yes	A	Yes	G	Yes	Yes
Bra1.27	24851	G	G	A	G	A	Yes	G	Yes	A	Yes	Yes	G	Yes	A	Yes	Yes
Bra1.27	24875	C	C	T	C	T	Yes	C	Yes	T	Yes	Yes	C	Yes	T	Yes	Yes
Bra1.27	24986	G	G	T	G	T	Yes	G	Yes	T	Yes	Yes	G	Yes	T	Yes	Yes
Bra1.27	25015	A	A	C	A	C	Yes	A	Yes	C	Yes	Yes	A	Yes	C	Yes	Yes
Bra1.27	25016	A	A	C	A	C	Yes	A	Yes	C	Yes	Yes	A	Yes	C	Yes	Yes
Bra1.27	25052	G	G	G	G	C	Yes	G	Yes	C	Yes	Yes	G	Yes	C	No	Yes
Bra1.27	25316	A	A	C	A	C	Yes	A	Yes	C	Yes	Yes	A	Yes	C	Yes	Yes
Bra1.27	25358	T	T	A	T	A	Yes	T	Yes	A	Yes	Yes	T	Yes	A	Yes	Yes
Bra1.27	25359	C	C	A	C	A	Yes	C	Yes	A	Yes	Yes	C	Yes	A	Yes	Yes
Bra1.27	25398	A	A	T	A	T	Yes	A	Yes	T	Yes	Yes	A	Yes	T	Yes	Yes
Bra1.27	25433	G	G	A	G	A	Yes	G	Yes	A	Yes	Yes	G	Yes	A	Yes	Yes
Bra1.27	25547	A	A	G	A	G	Yes	A	Yes	G	Yes	Yes	A	Yes	G	Yes	Yes
Bra1.27	25607	A	A	C	A	C	Yes	A	Yes	C	Yes	Yes	A	Yes	C	Yes	Yes
Bra1.27	25792	A	A	G	A	G	Yes	A	Yes	G	Yes	Yes	A	Yes	G	Yes	Yes
Bra1.27	26053	A	A	T	A	T	Yes	A	Yes	T	Yes	Yes	A	Yes	T	Yes	Yes
Bra1.27	26104	G	G	C	G	C	Yes	G	Yes	C	Yes	Yes	G	Yes	C	Yes	Yes
Bra1.27	26123	C	C	G	C	G	Yes	C	Yes	G	Yes	Yes	C	Yes	G	Yes	Yes
Bra1.27	26182	C	C	A	C	A	Yes	C	Yes	A	Yes	Yes	C	Yes	A	Yes	Yes
Bra1.27	26192	A	A	G	A	G	Yes	A	Yes	G	Yes	Yes	A	Yes	G	Yes	Yes
Bra1.27	26200	T	T	T	T	T	No	C	No	T	Yes	Yes	T	Yes	T	Yes	No
Bra1.27	26218	A	A	T	A	T	Yes	A	Yes	T	Yes	Yes	A	Yes	T	Yes	Yes
Bra1.27	26236	C	C	T	C	T	Yes	C	Yes	T	Yes	Yes	C	Yes	T	Yes	Yes
Bra1.27	26251	C	C	T	C	T	Yes	C	Yes	T	Yes	Yes	C	Yes	T	Yes	Yes
Bra1.27	26290	T	T	G	T	G	Yes	T	Yes	G	Yes	Yes	T	Yes	G	Yes	Yes
Bra1.27	26425	T	T	A	T	A	Yes	T	Yes	A	Yes	Yes	T	Yes	A	Yes	Yes
Bra1.27	26464	T	T	G	T	G	Yes	T	Yes	G	Yes	Yes	T	Yes	G	Yes	Yes
Bra1.27	26497	C	C	T	C	T	Yes	C	Yes	T	Yes	Yes	C	Yes	T	Yes	Yes
Bra1.27	26552	G	G	C	G	C	Yes	G	Yes	C	Yes	Yes	G	Yes	C	Yes	Yes
Bra1.27	26571	G	G	C	G	C	Yes	G	Yes	C	Yes	Yes	G	Yes	C	Yes	Yes
Bra1.27	26587	G	G	A	G	A	Yes	G	Yes	A	Yes	Yes	G	Yes	A	Yes	Yes
Bra1.27	26809	A	A	C	A	C	Yes	A	Yes	C	Yes	Yes	A	Yes	C	Yes	Yes
Bra1.27	26812	G	G	T	G	T	Yes	G	Yes	T	Yes	Yes	G	Yes	T	Yes	Yes
Bra1.27	26863	A	A	G	A	G	Yes	A	Yes	G	Yes	Yes	A	Yes	G	Yes	Yes
Bra1.27	26914	T	T	C	T	C	Yes	T	Yes	C	Yes	Yes	T	Yes	C	Yes	Yes
Bra1.27	27058	A	A	C	A	C	Yes	A	Yes	C	Yes	Yes	A	Yes	C	Yes	Yes
Bra1.27	27061	A	A	T	A	T	Yes	A	Yes	T	Yes	Yes	A	Yes	T	Yes	Yes
Bra1.27	27867	C	C	G	C	G	Yes	C	Yes	G	Yes	Yes	C	Yes	G	Yes	Yes
Bra1.27	27971	C	C	G	C	G	Yes	C	Yes	G	Yes	Yes	C	Yes	G	Yes	Yes
Bra1.27	27976	A	A	T	A	T	Yes	A	Yes	T	Yes	Yes	A	Yes	T	Yes	Yes
Bra1.27	27977	A	A	T	A	T	Yes	A	Yes	T	Yes	Yes	A	Yes	T	Yes	Yes
Bra1.27	27993	G	G	G	G	A	Yes	G	Yes	A	Yes	Yes	G	Yes	A	No	Yes
Bra1.27	28050	C	C	T	C	T	Yes	C	Yes	T	Yes	Yes	C	Yes	T	Yes	Yes
Bra1.27	28055	C	C	G	C	G	Yes	C	Yes	G	Yes	Yes	C	Yes	G	Yes	Yes
Bra1.27	28059	C	C	G	C	G	Yes	C	Yes	G	Yes	Yes	C	Yes	G	Yes	Yes
Bra1.27	28122	T	T	A	T	A	Yes	T	Yes	A	Yes	Yes	T	Yes	A	Yes	Yes
Bra1.27	28161	A	A	G	A	G	Yes	A	Yes	G	Yes	Yes	A	Yes	G	Yes	Yes
Bra1.27	28314	A	A	G	A	G	Yes	A	Yes	G	Yes	Yes	A	Yes	G	Yes	Yes
Bra1.27	28377	G	G	A	G	A	Yes	G	Yes	A	Yes	Yes	G	Yes	A	Yes	Yes
Bra1.27	28471	T	T	C	T	C	Yes	T	Yes	C	Yes	Yes	T	Yes	C	Yes	Yes
Bra1.27	28530	A	A	T	A	T	Yes	A	Yes	T	Yes	Yes	A	Yes	T	Yes	Yes
Bra1.27	28581	A	A	C	A	C	Yes	A	Yes	C	Yes	Yes	A	Yes	C	Yes	Yes
Bra1.27	28653	G	G	C	G	C	Yes	G	Yes	C	Yes	Yes	G	Yes	C	Yes	Yes
Bra1.27	28665	G	G	C	G	C	Yes	G	Yes	C	Yes	Yes	G	Yes	C	Yes	Yes
Bra1.27	28674	A	A	G	A	G	Yes	A	Yes	G	Yes	Yes	A	Yes	G	Yes	Yes
Bra1.27	29060	G	G	C	G	C	Yes	G	Yes	C	Yes	Yes	G	Yes	C	Yes	Yes
Bra1.27	29093	T	T	A	T	A	Yes	T	Yes	A	Yes	Yes	T	Yes	A	Yes	Yes
Bra1.27	29165	C	C	G	C	G	Yes	C	Yes	G	Yes	Yes	C	Yes	G	Yes	Yes
Bra1.27	29186	G	G	C	G	C	Yes	G	Yes	C	Yes	Yes	G	Yes	C	Yes	Yes
Bra1.27	29207	G	G	A	G	A	Yes	G	Yes	A	Yes	Yes	G	Yes	A	Yes	Yes
Bra1.27	29233	T	T	A	T	A	Yes	T	Yes	A	Yes	Yes	T	Yes	A	Yes	Yes
Bra1.27	29243	G	G	A	G	A	Yes	G	Yes	A	Yes	Yes	G	Yes	A	Yes	Yes
Bra1.27	29283	A	*	A	T	A	Yes	T	Yes	A	Yes	Yes		No	A	Yes	No
Bra1.27	29284	A	*	A	G	A	Yes	G	Yes	A	Yes	Yes		No	A	Yes	No
Bra1.27	29311	C	C	G	C	G	Yes	C	Yes	G	Yes	Yes	C	Yes	G	Yes	Yes
Bra1.27	29334	G	G	G	G	T	Yes	G	Yes	T	Yes	Yes	G	Yes	T	No	Yes
Bra1.27	29351	T	T	A	T	A	Yes	T	Yes	A	Yes	Yes	T	Yes	A	Yes	Yes
Bra1.27	29397	C	C	G	C	G	Yes	C	Yes	G	Yes	Yes	C	Yes	G	Yes	Yes
Bra1.27	29429	T	T	T	T	G	Yes	T	Yes	G	Yes	Yes	T	Yes	G	No	Yes
Bra1.27	29430	C	C	T	C	T	Yes	C	Yes	T	Yes	Yes	C	Yes	T	Yes	Yes
Bra1.27	29465	C	C	T	C	T	Yes	C	Yes	T	Yes	Yes	C	Yes	T	Yes	Yes
Bra1.27	29483	T	T	A	T	A	Yes	T	Yes	A	Yes	Yes	T	Yes	A	Yes	Yes
Bra1.27	29510	T	T	C	T	A	Yes		No		No	No	T	Yes	A	No	Yes
Bra1.27	29537	A	A	G	A	G	Yes	A	Yes	G	Yes	Yes	A	Yes	G	Yes	Yes
Bra1.27	29543	T	T	G	T	G	Yes	T	Yes	G	Yes	Yes	T	Yes	G	Yes	Yes
Bra1.27	29603	T	T	A	T	A	Yes	T	Yes	A	Yes	Yes	T	Yes	A	Yes	Yes
Bra1.27	29621	C	C	G	C	G	Yes	C	Yes	G	Yes	Yes	C	Yes	G	Yes	Yes
Bra1.27	29651	A	A	T	A	T	Yes	A	Yes	T	Yes	Yes	A	Yes	T	Yes	Yes
Bra1.27	29657	A	A	T	A	T	Yes	A	Yes	T	Yes	Yes	A	Yes	T	Yes	Yes
Bra1.27	29669	C	C	A	C	A	Yes	C	Yes	A	Yes	Yes	C	Yes	A	Yes	Yes
Bra1.27	29684	G	G	C	G	C	Yes	G	Yes	C	Yes	Yes	G	Yes	C	Yes	Yes
Bra1.27	29690	C	C	T	C	T	Yes	C	Yes	T	Yes	Yes	C	Yes	T	Yes	Yes
Bra1.27	29694	T	T	A	T	A	Yes	T	Yes	A	Yes	Yes	T	Yes	A	Yes	Yes
Bra1.27	29724	T	T	C	T	C	Yes	T	Yes	C	Yes	Yes	T	Yes	C	Yes	Yes
Bra1.27	29726	T	T	A	T	A	Yes	T	Yes	A	Yes	Yes	T	Yes	A	Yes	Yes
Bra1.27	30021	G	G	A	G	A	Yes	G	Yes	A	Yes	Yes	G	Yes	A	Yes	Yes
Bra1.27	30027	G	G	A	G	A	Yes	G	Yes	A	Yes	Yes	G	Yes	A	Yes	Yes
Bra1.27	30031	C	C	T	C	T	Yes	C	Yes	T	Yes	Yes	C	Yes	T	Yes	Yes
Bra1.27	30050	C	C	T	C	T	Yes	C	Yes	T	Yes	Yes	C	Yes	T	Yes	Yes
Bra1.27	30120	C	C	G	C	G	Yes	C	Yes	G	Yes	Yes	C	Yes	G	Yes	Yes
Bra1.27	30264	G	G	A	G	A	Yes	G	Yes	A	Yes	Yes	G	Yes	A	Yes	Yes
Bra1.27	30449	T	T	G	T	G	Yes	T	Yes	G	Yes	Yes	T	Yes	G	Yes	Yes
Bra1.27	31384	A	A	<	A	T	Yes		No		No	No	A	Yes	T	No	Yes
Bra1.27	32175	C	C	T	C	T	Yes	C	Yes	T	Yes	Yes	C	Yes	T	Yes	Yes
Bra1.27	32190	C	C	T	C	T	Yes	C	Yes	T	Yes	Yes	C	Yes	T	Yes	Yes
Bra1.27	32226	G	G	A	G	A	Yes	G	Yes	A	Yes	Yes	G	Yes	A	Yes	Yes
Bra1.27	32274	G	G	A	G	A	Yes	G	Yes	A	Yes	Yes	G	Yes	A	Yes	Yes
Bra1.27	32310	G	G	A	G	A	Yes	G	Yes	A	Yes	Yes	G	Yes	A	Yes	Yes
Bra1.27	32334	C	C	G	C	G	Yes	C	Yes	G	Yes	Yes	C	Yes	G	Yes	Yes
Bra1.27	32364	C	C	T	C	T	Yes	C	Yes	T	Yes	Yes	C	Yes	T	Yes	Yes
Bra1.27	32373	C	C	T	C	T	Yes	C	Yes	T	Yes	Yes	C	Yes	T	Yes	Yes
Bra1.27	32382	G	G	A	G	A	Yes	G	Yes	A	Yes	Yes	G	Yes	A	Yes	Yes
Bra1.27	32403	T	T	A	T	A	Yes	T	Yes	A	Yes	Yes	T	Yes	A	Yes	Yes
Bra1.27	32427	G	G	A	G	A	Yes	G	Yes	A	Yes	Yes	G	Yes	A	Yes	Yes
Bra1.27	32439	A	A	A	A	G	Yes	A	Yes	G	Yes	Yes	A	Yes	G	No	Yes
Bra1.27	32451	A	A	A	C	A	Yes	C	Yes	A	Yes	Yes	C	Yes	A	Yes	Yes
Bra1.27	32466	T	T	C	T	C	Yes	T	Yes	C	Yes	Yes	T	Yes	C	Yes	Yes
Bra1.27	32509	T	T	T	T	T	No	G	No	T	Yes	Yes	T	Yes	T	Yes	No
Bra1.27	32517	C	C	T	C	T	Yes	C	Yes	T	Yes	Yes	C	Yes	T	Yes	Yes
Bra1.27	32537	G	G	C	G	C	Yes	G	Yes	C	Yes	Yes	G	Yes	C	Yes	Yes
Bra1.27	32595	T	T	C	T	C	Yes	T	Yes	C	Yes	Yes	T	Yes	C	Yes	Yes
Bra1.27	32598	C	C	T	C	T	Yes	C	Yes	T	Yes	Yes	C	Yes	T	Yes	Yes
Bra1.27	32637	T	T	C	T	C	Yes	T	Yes	C	Yes	Yes	T	Yes	C	Yes	Yes
Bra1.27	32640	G	G	T	G	T	Yes	G	Yes	T	Yes	Yes	G	Yes	T	Yes	Yes
Bra1.27	32664	T	T	C	T	C	Yes	T	Yes	C	Yes	Yes	T	Yes	C	Yes	Yes
Bra1.27	32666	T	T	A	T	A	Yes	T	Yes	A	Yes	Yes	T	Yes	A	Yes	Yes
Bra1.27	32679	G	G	C	G	C	Yes	G	Yes	C	Yes	Yes	G	Yes	C	Yes	Yes
Bra1.27	32683	G	G	C	G	C	Yes	G	Yes	C	Yes	Yes	G	Yes	C	Yes	Yes
Bra1.27	32700	C	C	A	C	A	Yes	C	Yes	A	Yes	Yes	C	Yes	A	Yes	Yes
Bra1.27	32707	T	T	A	T	A	Yes	T	Yes	A	Yes	Yes	T	Yes	A	Yes	Yes
Bra1.27	32718	G	G	G	G	T	Yes	G	Yes	T	Yes	Yes	G	Yes	T	No	Yes
Bra1.27	32746	C	C	G	C	G	Yes	C	Yes	G	Yes	Yes	C	Yes	G	Yes	Yes
Bra1.27	32751	T	T	C	T	C	Yes	T	Yes	C	Yes	Yes	T	Yes	C	Yes	Yes
Bra1.27	32806	A	A	T	A	T	Yes	A	Yes	T	Yes	Yes	A	Yes	T	Yes	Yes
Bra1.27	32808	G	G	C	G	C	Yes	G	Yes	C	Yes	Yes	G	Yes	C	Yes	Yes
Bra1.27	32841	G	G	A	G	A	Yes	G	Yes	A	Yes	Yes	G	Yes	A	Yes	Yes
Bra1.27	32883	G	G	A	G	A	Yes	G	Yes	A	Yes	Yes	G	Yes	A	Yes	Yes
Bra1.27	32985	G	G	T	G	T	Yes	G	Yes	T	Yes	Yes	G	Yes	T	Yes	Yes
Bra1.27	33033	G	G	A	G	A	Yes	G	Yes	A	Yes	Yes	G	Yes	A	Yes	Yes
Bra1.27	37568	G	G	C	G	C	Yes	G	Yes	C	Yes	Yes	G	Yes	C	Yes	Yes
Bra1.27	37583	C	C	T	C	T	Yes	C	Yes	T	Yes	Yes	C	Yes	T	Yes	Yes
Bra1.27	37584	G	G	C	G	C	Yes	G	Yes	C	Yes	Yes	G	Yes	C	Yes	Yes
Bra1.27	37594	A	A	G	A	G	Yes	A	Yes	G	Yes	Yes	A	Yes	G	Yes	Yes
Bra1.27	37654	T	T	C	T	C	Yes	T	Yes	C	Yes	Yes	T	Yes	C	Yes	Yes
Bra1.27	37889	T	T	C	T	C	Yes	T	Yes	C	Yes	Yes	T	Yes	C	Yes	Yes
Bra1.27	37894	T	T	A	T	A	Yes	T	Yes	A	Yes	Yes	T	Yes	A	Yes	Yes
Bra1.27	37905	A	A	G	A	G	Yes	A	Yes	G	Yes	Yes	A	Yes	G	Yes	Yes
Bra1.27	37945	T	T	C	T	C	Yes	T	Yes	C	Yes	Yes	T	Yes	C	Yes	Yes
Bra1.27	37967	C	C	G	C	G	Yes	C	Yes	G	Yes	Yes	C	Yes	G	Yes	Yes
Bra1.27	37998	G	G	A	G	A	Yes	G	Yes	A	Yes	Yes	G	Yes	A	Yes	Yes
Bra1.27	37999	A	A	T	A	T	Yes	A	Yes	T	Yes	Yes	A	Yes	T	Yes	Yes
Bra1.27	38013	A	A	C	A	C	Yes	A	Yes	C	Yes	Yes	A	Yes	C	Yes	Yes
Bra1.27	38060	A	A	C	A	C	Yes	A	Yes	C	Yes	Yes	A	Yes	C	Yes	Yes
Bra1.27	38110	G	G	A	G	A	Yes	G	Yes	A	Yes	Yes	G	Yes	A	Yes	Yes
Bra1.27	38111	A	A	A	A	G	Yes	A	Yes	G	Yes	Yes	A	Yes	G	No	Yes
Bra1.27	38156	A	A	G	A	G	Yes	A	Yes	G	Yes	Yes	A	Yes	G	Yes	Yes
Bra1.27	38403	G	G	C	G	C	Yes	G	Yes	C	Yes	Yes	G	Yes	C	Yes	Yes
Bra1.27	38452	A	A	C	A	C	Yes	A	Yes	C	Yes	Yes	A	Yes	C	Yes	Yes
Bra1.27	38475	C	C	C	C	T	Yes	C	Yes	T	Yes	Yes	C	Yes	T	No	Yes
Bra1.27	38523	T	T	C	T	C	Yes	T	Yes	C	Yes	Yes	T	Yes	C	Yes	Yes
Bra1.27	38876	G	G	T	G	T	Yes	G	Yes	T	Yes	Yes	G	Yes	T	Yes	Yes
Bra1.27	38889	G	G	T	G	T	Yes	G	Yes	T	Yes	Yes	G	Yes	T	Yes	Yes
Bra1.27	38947	T	T	T	T	A	Yes	T	Yes	A	Yes	Yes	T	Yes	A	No	Yes
Bra1.27	38954	G	G	A	G	A	Yes	G	Yes	A	Yes	Yes	G	Yes	A	Yes	Yes
Bra1.27	38962	G	G	A	G	A	Yes	G	Yes	A	Yes	Yes	G	Yes	A	Yes	Yes
Bra1.27	39007	C	C	T	C	T	Yes	C	Yes	T	Yes	Yes	C	Yes	T	Yes	Yes
Bra1.27	39014	G	G	A	G	A	Yes	G	Yes	A	Yes	Yes	G	Yes	A	Yes	Yes
Bra1.27	39029	T	<	C	T	C	Yes	T	Yes	C	Yes	Yes	T	Yes	C	Yes	Yes
Bra1.27	39093	T	T	A	T	A	Yes	T	Yes	A	Yes	Yes	T	Yes	A	Yes	Yes
Bra1.27	39113	T	T	C	T	C	Yes	T	Yes	C	Yes	Yes	T	Yes	C	Yes	Yes
Bra1.27	39152	T	0	C	T	C	Yes	T	Yes	C	Yes	Yes	T	Yes	C	Yes	Yes
Bra1.27	39185	C	C	A	C	A	Yes	C	Yes	A	Yes	Yes	C	Yes	A	Yes	Yes
Bra1.27	39249	T	T	T	T	C	Yes	T	Yes	C	Yes	Yes	T	Yes	C	No	Yes
Bra1.27	39273	A	A	T	A	T	Yes	A	Yes	T	Yes	Yes	A	Yes	T	Yes	Yes
Bra1.27	39341	C	C	T	C	T	Yes	C	Yes	T	Yes	Yes	C	Yes	T	Yes	Yes
Bra1.27	39343	A	A	G	A	G	Yes	A	Yes	G	Yes	Yes	A	Yes	G	Yes	Yes
Bra1.27	39394	A	A	T	A	T	Yes	A	Yes	T	Yes	Yes	A	Yes	T	Yes	Yes
Bra1.27	39424	G	G	A	G	A	Yes	G	Yes	A	Yes	Yes	G	Yes	A	Yes	Yes
Bra1.27	39427	C	C	A	C	A	Yes	C	Yes	A	Yes	Yes	C	Yes	A	Yes	Yes
Bra1.27	39453	C	C	T	C	T	Yes	C	Yes	T	Yes	Yes	C	Yes	T	Yes	Yes
Bra1.27	39520	A	A	C	A	C	Yes	A	Yes	C	Yes	Yes	A	Yes	C	Yes	Yes
Bra1.27	39573	C	C	T	C	T	Yes	C	Yes	T	Yes	Yes	C	Yes	T	Yes	Yes
Bra1.27	39647	G	G	C	G	C	Yes	G	Yes	C	Yes	Yes	G	Yes	C	Yes	Yes
Bra1.27	39650	G	G	A	G	A	Yes	G	Yes	A	Yes	Yes	G	Yes	A	Yes	Yes
Bra1.27	39702	G	G	A	G	A	Yes	G	Yes	A	Yes	Yes	G	Yes	A	Yes	Yes
Bra1.27	39717	A	A	G	A	G	Yes	A	Yes	G	Yes	Yes	A	Yes	G	Yes	Yes
Bra1.27	39767	G	G	A	G	A	Yes	G	Yes	A	Yes	Yes	G	Yes	A	Yes	Yes
Bra1.27	39802	T	T	C	T	C	Yes	T	Yes	C	Yes	Yes	T	Yes	C	Yes	Yes
Bra1.27	39818	G	G	T	G	T	Yes	G	Yes	T	Yes	Yes	G	Yes	T	Yes	Yes
Bra1.27	39893	T	T	C	T	C	Yes	T	Yes	C	Yes	Yes	T	Yes	C	Yes	Yes
Bra1.27	40071	G	G	T	G	T	Yes	G	Yes	T	Yes	Yes	G	Yes	T	Yes	Yes
Bra1.27	40077	C	C	T	C	T	Yes	C	Yes	T	Yes	Yes	C	Yes	T	Yes	Yes
Bra1.27	40080	T	T	C	T	C	Yes	T	Yes	C	Yes	Yes	T	Yes	C	Yes	Yes
Bra1.27	40085	G	G	G	G	C	Yes	G	Yes	C	Yes	Yes	G	Yes	C	No	Yes
Bra1.27	40088	A	A	C	A	C	Yes	A	Yes	C	Yes	Yes	A	Yes	C	Yes	Yes
Bra1.27	40118	A	A	G	A	G	Yes	A	Yes	G	Yes	Yes	A	Yes	G	Yes	Yes
Bra1.27	40148	G	G	A	G	A	Yes	G	Yes	A	Yes	Yes	G	Yes	A	Yes	Yes
Bra1.27	40178	T	T	G	T	G	Yes	T	Yes	G	Yes	Yes	T	Yes	G	Yes	Yes
Bra1.27	40248	A	A	G	A	C	Yes	A	Yes	C	Yes	Yes	A	Yes	C	No	Yes
Bra1.27	40306	A	A	T	A	T	Yes	A	Yes	T	Yes	Yes	A	Yes	T	Yes	Yes
Bra1.27	40330	G	G	A	G	A	Yes	G	Yes	A	Yes	Yes	G	Yes	A	Yes	Yes
Bra1.27	40384	C	C	C	C	T	Yes	C	Yes	T	Yes	Yes	C	Yes	T	No	Yes
Bra1.27	40385	A	A	T	A	T	Yes	A	Yes	T	Yes	Yes	A	Yes	T	Yes	Yes
Bra1.27	40404	A	A	T	A	T	Yes	A	Yes	T	Yes	Yes	A	Yes	T	Yes	Yes
Bra1.27	40484	T	T	G	T	G	Yes	T	Yes	G	Yes	Yes	T	Yes	G	Yes	Yes
Bra1.27	40571	A	A	G	A	G	Yes	A	Yes	G	Yes	Yes	A	Yes	G	Yes	Yes
Bra1.27	40605	C	C	G	C	G	Yes	C	Yes	G	Yes	Yes	C	Yes	G	Yes	Yes
Bra1.27	40715	G	G	A	G	A	Yes	G	Yes	A	Yes	Yes	G	Yes	A	Yes	Yes
Bra1.27	40859	G	G	A	G	A	Yes	G	Yes	A	Yes	Yes	G	Yes	A	Yes	Yes
Bra1.27	40957	G	G	A	G	A	Yes	G	Yes	A	Yes	Yes	G	Yes	A	Yes	Yes
Bra1.27	40977	G	G	A	G	A	Yes	G	Yes	A	Yes	Yes	G	Yes	A	Yes	Yes
Bra1.27	40998	G	G	T	G	T	Yes	G	Yes	T	Yes	Yes	G	Yes	T	Yes	Yes
Bra1.27	41017	A	A	G	A	G	Yes	A	Yes	G	Yes	Yes	A	Yes	G	Yes	Yes
Bra1.27	41054	T	T	C	T	C	Yes	T	Yes	C	Yes	Yes	T	Yes	C	Yes	Yes
Bra1.27	41078	A	A	G	A	G	Yes	A	Yes	G	Yes	Yes	A	Yes	G	Yes	Yes
Bra1.27	41165	T	T	C	T	C	Yes	T	Yes	C	Yes	Yes	T	Yes	C	Yes	Yes
Bra1.27	41279	C	C	C	C	C	No	T	No	C	Yes	Yes	C	Yes	T	No	Yes
Bra1.27	41288	C	C	C	C	C	No	T	No	C	Yes	Yes	C	Yes	T	No	Yes
Bra1.27	41297	G	G	G	G	G	No	A	No	G	Yes	Yes	G	Yes	A	No	Yes
Bra1.27	41321	T	T	G	T	G	Yes	T	Yes	G	Yes	Yes	T	Yes	G	Yes	Yes
Bra1.27	41330	A	A	T	A	T	Yes	A	Yes	T	Yes	Yes	A	Yes	T	Yes	Yes
Bra1.27	41339	T	T	T	T	T	No	C	No	T	Yes	Yes	T	Yes	C	No	Yes
Bra1.27	41342	C	C	T	C	T	Yes	C	Yes	C	No	No	C	Yes	T	Yes	Yes
Bra1.27	41366	C	C	C	C	C	No	T	No	C	Yes	Yes	C	Yes	T	No	Yes
Bra1.27	41369	T	T	T	T	T	No	G	No	T	Yes	Yes	T	Yes	G	No	Yes
Bra1.27	41408	G	G	G	G	G	No	A	No	G	Yes	Yes	G	Yes	A	No	Yes
Bra1.27	41426	A	A	G	A	G	Yes	A	Yes	G	Yes	Yes	A	Yes	G	Yes	Yes
Bra1.27	41454	A	A	A	A	A	No	C	No	A	Yes	Yes	A	Yes	C	No	Yes
Bra1.27	41455	G	G	G	G	G	No	A	No	G	Yes	Yes	G	Yes	A	No	Yes
Bra1.27	41459	G	G	A	G	A	Yes	G	Yes	A	Yes	Yes	G	Yes	A	Yes	Yes
Bra1.27	41476	G	G	G	G	G	No	A	No	G	Yes	Yes	G	Yes	A	No	Yes
Bra1.27	41522	C	C	C	C	C	No	T	No	C	Yes	Yes	C	Yes	T	No	Yes
Bra1.27	41554	C	C	C	C	C	No	T	No	C	Yes	Yes	C	Yes	T	No	Yes
Bra1.27	41555	A	A	A	A	A	No	T	No	A	Yes	Yes	A	Yes	T	No	Yes
Bra1.27	41585	G	G	G	G	G	No	T	No	G	Yes	Yes	G	Yes	T	No	Yes
Bra1.27	41663	C	C	T	C	T	Yes	C	Yes	T	Yes	Yes	C	Yes	T	Yes	Yes
Bra1.27	41795	T	T	T	T	T	No	A	No	T	Yes	Yes	T	Yes	A	No	Yes
Bra1.27	41801	T	T	T	T	A	Yes	T	Yes	A	Yes	Yes	T	Yes	A	No	Yes
Bra1.27	41816	T	T	T	T	T	No	C	No	T	Yes	Yes	T	Yes	C	No	Yes
Bra1.27	41846	C	C	C	C	C	No	T	No	C	Yes	Yes	C	Yes	T	No	Yes
Bra1.27	41901	C	C	C	C	C	No	G	No	C	Yes	Yes	C	Yes	G	No	Yes
Bra1.27	41908	A	A	A	A	A	No	G	No	A	Yes	Yes	A	Yes	G	No	Yes
Bra1.27	41925	T	T	T	T	T	No	A	No	T	Yes	Yes	T	Yes	A	No	Yes
Bra1.27	41928	T	T	T	T	T	No	C	No	T	Yes	Yes	T	Yes	C	No	Yes
Bra1.27	41941	C	C	C	C	C	No	T	No	C	Yes	Yes	C	Yes	T	No	Yes
Bra1.27	41948	T	T	C	T	C	Yes	T	Yes	C	Yes	Yes	T	Yes	C	Yes	Yes
Bra1.27	41960	T	T	T	T	T	No	C	No	T	Yes	Yes	T	Yes	C	No	Yes
Bra1.27	41971	T	T	T	T	T	No	C	No	T	Yes	Yes	T	Yes	C	No	Yes
Bra1.27	42002	G	G	T	G	T	Yes	G	Yes	T	Yes	Yes	G	Yes	T	Yes	Yes
Bra1.27	42009	A	A	G	A	A	No	A	Yes	A	Yes	No	A	Yes	A	No	No
Bra1.27	42033	G	G	A	G	G	No	G	Yes	G	Yes	No	G	Yes	G	No	No
Bra1.27	42511	C	C	G	C	G	Yes	C	Yes	G	Yes	Yes	C	Yes	G	Yes	Yes
Bra1.27	42523	G	G	C	G	C	Yes	G	Yes	C	Yes	Yes	G	Yes	C	Yes	Yes
Bra1.27	42544	T	T	C	T	C	Yes	T	Yes	C	Yes	Yes	T	Yes	C	Yes	Yes
Bra1.27	42545	A	A	A	A	G	Yes	A	Yes	G	Yes	Yes	A	Yes	G	No	Yes
Bra1.27	42603	T	T	A	T	A	Yes	T	Yes	A	Yes	Yes	T	Yes	A	Yes	Yes
Bra1.27	42645	T	T	G	T	G	Yes	T	Yes	G	Yes	Yes	T	Yes	G	Yes	Yes
Bra1.27	42700	T	T	G	T	G	Yes	T	Yes	G	Yes	Yes	T	Yes	G	Yes	Yes
Bra1.27	42731	G	G	T	G	T	Yes	G	Yes	T	Yes	Yes	G	Yes	T	Yes	Yes
Bra1.27	42775	T	T	T	C	T	Yes	C	Yes	T	Yes	Yes	C	Yes	T	Yes	Yes
Bra1.27	42832	C	C	C	C	T	Yes	C	Yes	T	Yes	Yes	C	Yes	T	No	Yes
Bra1.27	42862	T	T	A	T	A	Yes	T	Yes	A	Yes	Yes	T	Yes	A	Yes	Yes
Bra1.27	42877	C	C	T	C	T	Yes	C	Yes	T	Yes	Yes	C	Yes	T	Yes	Yes
Bra1.27	42886	T	T	A	T	A	Yes	T	Yes	A	Yes	Yes	T	Yes	A	Yes	Yes
Bra1.27	42937	A	A	G	A	G	Yes	A	Yes	G	Yes	Yes	A	Yes	G	Yes	Yes
Bra1.27	42955	T	T	C	T	C	Yes	T	Yes	C	Yes	Yes	T	Yes	C	Yes	Yes
Bra1.27	43069	A	A	A	A	T	Yes	A	Yes	T	Yes	Yes	A	Yes	T	No	Yes
Bra1.27	43099	A	A	G	A	G	Yes	A	Yes	G	Yes	Yes	A	Yes	G	Yes	Yes
Bra1.27	43144	G	G	C	G	C	Yes	G	Yes	C	Yes	Yes	G	Yes	C	Yes	Yes
Bra1.27	43162	G	G	A	G	A	Yes	G	Yes	A	Yes	Yes	G	Yes	A	Yes	Yes
Bra1.27	43177	T	T	C	T	C	Yes	T	Yes	C	Yes	Yes	T	Yes	C	Yes	Yes
Bra1.27	43219	G	G	C	G	C	Yes	G	Yes	C	Yes	Yes	G	Yes	C	Yes	Yes
Bra1.27	43224	C	C	G	C	G	Yes	C	Yes	G	Yes	Yes	C	Yes	G	Yes	Yes
Bra1.27	43590	C	C	0	C	T	Yes		No		No	No	C	Yes	T	No	Yes
Bra1.27	43608	G	G	0	G	C	Yes		No		No	No	G	Yes	C	No	Yes
Bra1.27	43697	C	C	0	C	T	Yes		No		No	No	C	Yes	T	No	Yes
Bra1.27	43698	C	C	0	C	G	Yes		No		No	No	C	Yes	G	No	Yes
Bra1.27	43713	C	C	0	C	T	Yes		No		No	No	C	Yes	T	No	Yes
Bra1.27	43770	C	C	0	C	T	Yes		No		No	No	C	Yes	T	No	Yes
Bra1.27	43810	A	A	0	A	G	Yes		No		No	No	A	Yes	G	No	Yes
Bra1.27	43818	C	C	0	C	G	Yes		No		No	No	C	Yes	G	No	Yes
Bra1.27	43993	C	C	0	C	A	Yes	C	Yes		No	No	C	Yes	A	No	Yes
Bra1.27	44337	C	C	<	C	G	Yes		No		No	No	C	Yes	G	No	Yes
Bra1.27	44358	G	G	0	G	A	Yes		No		No	No	G	Yes	A	No	Yes
Bra1.27	44497	A	A	0	A	G	Yes		No		No	No	A	Yes	G	No	Yes
Bra1.27	44534	T	T	0	T	C	Yes		No		No	No	T	Yes	C	No	Yes
Bra1.27	44644	T	T	0	T	A	Yes		No		No	No	T	Yes	A	No	Yes
Bra1.27	46694	T	T	C	T	C	Yes	T	Yes	C	Yes	Yes	T	Yes	C	Yes	Yes
Bra1.27	46706	G	G	C	G	C	Yes	G	Yes	C	Yes	Yes	G	Yes	C	Yes	Yes
Bra1.27	46727	C	C	T	C	T	Yes	C	Yes	T	Yes	Yes	C	Yes	T	Yes	Yes
Bra1.27	46781	C	C	T	C	T	Yes	C	Yes	T	Yes	Yes	C	Yes	T	Yes	Yes
Bra1.27	46836	G	G	A	G	A	Yes	G	Yes	A	Yes	Yes	G	Yes	A	Yes	Yes
Bra1.27	46864	G	G	C	G	C	Yes	G	Yes	C	Yes	Yes	G	Yes	C	Yes	Yes
Bra1.27	46867	C	C	C	G	C	Yes	G	Yes	C	Yes	Yes	G	Yes	C	Yes	Yes
Bra1.27	46875	A	A	C	A	C	Yes	A	Yes	C	Yes	Yes	A	Yes	C	Yes	Yes
Bra1.27	46910	G	G	A	G	A	Yes	G	Yes	A	Yes	Yes	G	Yes	A	Yes	Yes
Bra1.27	46916	G	G	A	G	A	Yes	G	Yes	A	Yes	Yes	G	Yes	A	Yes	Yes
Bra1.27	46952	G	G	A	G	A	Yes	G	Yes	A	Yes	Yes	G	Yes	A	Yes	Yes
Bra1.27	46989	T	T	G	T	G	Yes	T	Yes	G	Yes	Yes	T	Yes	G	Yes	Yes
Bra1.27	47072	C	C	G	C	G	Yes	C	Yes	G	Yes	Yes	C	Yes	G	Yes	Yes
Bra1.27	47093	C	C	G	C	G	Yes	C	Yes	G	Yes	Yes	C	Yes	G	Yes	Yes
Bra1.27	47102	T	T	G	T	G	Yes	T	Yes	G	Yes	Yes	T	Yes	G	Yes	Yes
Bra1.27	47105	C	C	A	C	A	Yes	C	Yes	A	Yes	Yes	C	Yes	A	Yes	Yes
Bra1.27	47129	C	C	T	C	T	Yes	C	Yes	T	Yes	Yes	C	Yes	T	Yes	Yes
Bra1.27	47132	C	C	A	C	A	Yes	C	Yes	A	Yes	Yes	C	Yes	A	Yes	Yes
Bra1.27	47164	G	G	A	G	A	Yes	G	Yes	A	Yes	Yes	G	Yes	A	Yes	Yes
Bra1.27	47201	T	T	C	T	C	Yes	T	Yes	C	Yes	Yes	T	Yes	C	Yes	Yes
Bra1.27	47204	C	C	T	C	T	Yes	C	Yes	T	Yes	Yes	C	Yes	T	Yes	Yes
Bra1.27	47249	A	A	G	A	G	Yes	A	Yes	G	Yes	Yes	A	Yes	G	Yes	Yes
Bra1.27	47280	C	C	G	C	G	Yes	C	Yes	G	Yes	Yes	C	Yes	G	Yes	Yes
Bra1.27	47324	T	T	C	T	C	Yes	T	Yes	C	Yes	Yes	T	Yes	C	Yes	Yes
Bra1.27	47374	T	T	C	T	C	Yes	T	Yes	C	Yes	Yes	T	Yes	C	Yes	Yes
Bra1.27	47411	C	C	C	T	C	Yes	T	Yes	C	Yes	Yes	T	Yes	C	Yes	Yes
Bra1.27	47447	G	G	C	G	C	Yes	G	Yes	C	Yes	Yes	G	Yes	C	Yes	Yes
Bra1.27	47459	G	G	A	G	A	Yes	G	Yes	A	Yes	Yes	G	Yes	A	Yes	Yes
Bra1.27	47462	T	T	T	C	T	Yes	C	Yes	T	Yes	Yes	C	Yes	T	Yes	Yes
Bra1.27	47465	G	G	A	G	A	Yes	G	Yes	A	Yes	Yes	G	Yes	A	Yes	Yes
Bra1.27	47525	C	C	C	T	C	Yes	T	Yes	C	Yes	Yes	T	Yes	C	Yes	Yes
Bra1.27	47534	A	A	T	A	T	Yes	A	Yes	T	Yes	Yes	A	Yes	T	Yes	Yes
Bra1.27	47642	T	T	C	T	C	Yes	T	Yes	C	Yes	Yes	C	No	C	Yes	No
Bra1.27	47657	T	T	C	T	C	Yes	T	Yes	C	Yes	Yes	T	Yes	C	Yes	Yes
Bra1.27	47670	A	A	A	A	G	Yes	A	Yes	G	Yes	Yes	A	Yes	G	No	Yes
Bra1.27	47681	A	A	G	A	G	Yes	A	Yes	G	Yes	Yes	A	Yes	G	Yes	Yes
Bra1.27	47708	C	C	T	C	T	Yes	C	Yes	T	Yes	Yes	C	Yes	T	Yes	Yes
Bra1.27	47732	T	T	C	T	C	Yes	T	Yes	C	Yes	Yes	T	Yes	C	Yes	Yes
Bra1.27	47793	A	A	C	A	C	Yes	A	Yes	C	Yes	Yes	A	Yes	C	Yes	Yes
Bra1.27	47798	C	C	G	C	G	Yes	C	Yes	G	Yes	Yes	C	Yes	G	Yes	Yes
Bra1.27	47846	T	T	C	T	C	Yes	T	Yes	C	Yes	Yes	T	Yes	C	Yes	Yes
Bra1.27	47853	T	T	C	T	C	Yes	T	Yes	C	Yes	Yes	T	Yes	C	Yes	Yes
Bra1.27	47873	C	C	T	C	T	Yes	C	Yes	T	Yes	Yes	C	Yes	T	Yes	Yes
Bra1.27	47909	C	C	C	T	C	Yes	T	Yes	C	Yes	Yes	T	Yes	C	Yes	Yes
Bra1.27	47924	C	C	T	T	T	No	T	Yes	T	Yes	No	T	Yes	T	Yes	No
Bra1.27	47951	T	T	T	C	T	Yes	C	Yes	T	Yes	Yes	C	Yes	T	Yes	Yes
Bra1.27	47972	A	A	A	T	A	Yes	T	Yes	A	Yes	Yes	T	Yes	A	Yes	Yes
Bra1.27	47985	G	G	G	A	G	Yes	A	Yes	G	Yes	Yes	A	Yes	G	Yes	Yes
Bra1.27	47987	T	T	T	C	T	Yes	C	Yes	T	Yes	Yes	C	Yes	T	Yes	Yes
Bra1.27	48191	G	G	A	G	A	Yes	G	Yes	A	Yes	Yes	G	Yes	A	Yes	Yes
Bra1.27	48212	G	G	A	G	A	Yes	G	Yes	A	Yes	Yes	G	Yes	A	Yes	Yes
Bra1.27	48239	C	C	T	C	T	Yes	C	Yes	T	Yes	Yes	C	Yes	T	Yes	Yes
Bra1.27	48287	C	C	G	C	G	Yes	C	Yes	G	Yes	Yes	C	Yes	G	Yes	Yes
Bra1.27	48302	A	A	G	A	G	Yes	A	Yes	G	Yes	Yes	A	Yes	G	Yes	Yes
Bra1.27	48769	N	<	<	C	T	Yes	C	Yes	T	Yes	Yes	C	Yes	T	No	Yes
Bra1.27	48820	C	C	A	C	A	Yes	C	Yes	A	Yes	Yes	C	Yes	A	Yes	Yes
Bra1.27	48832	T	T	C	T	C	Yes	T	Yes	C	Yes	Yes	T	Yes	C	Yes	Yes
Bra1.27	48919	T	T	C	T	C	Yes	T	Yes	C	Yes	Yes	T	Yes	C	Yes	Yes
Bra1.27	48985	C	C	T	C	T	Yes	C	Yes	T	Yes	Yes	C	Yes	T	Yes	Yes
Bra1.27	49000	G	G	A	G	A	Yes	G	Yes	A	Yes	Yes	G	Yes	A	Yes	Yes
Bra1.27	49284	G	G	T	G	T	Yes	G	Yes	T	Yes	Yes	G	Yes	T	Yes	Yes
Bra1.27	49365	A	A	G	A	G	Yes	A	Yes	G	Yes	Yes	A	Yes	G	Yes	Yes
Bra1.27	49392	T	T	A	T	A	Yes	T	Yes	A	Yes	Yes	T	Yes	A	Yes	Yes
Bra1.27	49407	A	A	C	A	C	Yes	A	Yes	C	Yes	Yes	A	Yes	C	Yes	Yes
Bra1.27	49450	G	G	T	G	T	Yes	G	Yes	T	Yes	Yes	G	Yes	T	Yes	Yes
Bra1.27	49868	T	T	G	G	A	Yes	G	Yes	A	Yes	Yes	G	Yes	A	No	Yes
Bra1.27	49889	C	C	T	C	T	Yes	C	Yes	T	Yes	Yes	C	Yes	T	Yes	Yes
Bra1.27	49943	C	C	C	T	C	Yes	T	Yes	C	Yes	Yes	T	Yes	C	Yes	Yes
Bra1.27	49946	C	C	C	A	C	Yes	A	Yes	C	Yes	Yes	A	Yes	C	Yes	Yes
Bra1.27	49958	C	C	A	C	A	Yes	C	Yes	A	Yes	Yes	C	Yes	A	Yes	Yes
Bra1.27	49994	A	A	C	A	C	Yes	A	Yes	C	Yes	Yes	A	Yes	C	Yes	Yes
Bra1.27	50048	G	G	G	A	G	Yes	A	Yes	G	Yes	Yes	A	Yes	G	Yes	Yes
Bra1.27	50076	T	T	C	T	C	Yes	T	Yes	C	Yes	Yes	T	Yes	C	Yes	Yes
Bra1.27	50078	G	G	A	G	A	Yes	G	Yes	A	Yes	Yes	G	Yes	A	Yes	Yes
Bra1.27	50116	A	A	A	C	A	Yes	C	Yes	A	Yes	Yes	C	Yes	A	Yes	Yes
Bra1.27	50297	G	G	0	G	A	Yes	G	Yes	A	Yes	Yes	G	Yes	A	No	Yes
Bra1.27	50306	C	C	<	C	T	Yes	C	Yes	T	Yes	Yes	C	Yes	T	No	Yes
Bra1.27	50316	C	C	<	C	A	Yes	C	Yes	A	Yes	Yes	C	Yes	A	No	Yes
Bra1.27	50321	T	T	<	T	A	Yes	T	Yes	A	Yes	Yes	T	Yes	A	No	Yes
Bra1.27	50327	A	A	<	A	G	Yes	A	Yes	G	Yes	Yes	A	Yes	G	No	Yes
Bra1.27	50329	G	G	<	G	A	Yes	G	Yes	A	Yes	Yes	G	Yes	A	No	Yes
Bra1.27	50348	G	G	<	G	A	Yes	G	Yes	A	Yes	Yes	G	Yes	A	No	Yes
Bra1.27	50352	T	T	<	T	G	Yes	T	Yes	G	Yes	Yes	T	Yes	G	No	Yes
Bra1.27	50381	A	A	<	A	C	Yes	A	Yes	C	Yes	Yes	A	Yes	C	No	Yes
Bra1.27	50397	G	G	T	G	T	Yes	G	Yes	T	Yes	Yes	G	Yes	T	Yes	Yes
Bra1.27	50411	T	T	G	T	G	Yes	T	Yes	G	Yes	Yes	T	Yes	G	Yes	Yes
Bra1.27	50432	G	G	C	G	C	Yes	G	Yes	C	Yes	Yes	G	Yes	C	Yes	Yes
Bra1.27	50459	G	G	A	G	A	Yes	G	Yes	A	Yes	Yes	G	Yes	A	Yes	Yes
Bra1.27	50519	T	T	C	T	C	Yes	T	Yes	C	Yes	Yes	T	Yes	C	Yes	Yes
Bra1.27	50525	C	C	T	C	T	Yes	C	Yes	T	Yes	Yes	C	Yes	T	Yes	Yes
Bra1.27	50532	C	C	T	C	T	Yes	C	Yes	T	Yes	Yes	C	Yes	T	Yes	Yes
Bra1.27	50591	A	A	G	A	G	Yes	A	Yes	G	Yes	Yes	A	Yes	G	Yes	Yes
Bra1.27	50630	T	T	C	T	C	Yes	T	Yes	C	Yes	Yes	T	Yes	C	Yes	Yes
Bra1.27	50642	C	C	C	C	T	Yes	C	Yes	T	Yes	Yes	C	Yes	T	No	Yes
Bra1.27	50675	A	A	G	T	G	Yes	T	Yes	G	Yes	Yes	T	Yes	G	Yes	Yes
Bra1.27	50696	C	C	T	C	T	Yes	C	Yes	T	Yes	Yes	C	Yes	T	Yes	Yes
Bra1.27	50702	A	A	G	A	G	Yes	A	Yes	G	Yes	Yes	A	Yes	G	Yes	Yes
Bra1.27	51038	G	G	0	G	A	Yes		No		No	No	G	Yes	A	No	Yes
Bra1.27	51046	C	C	0	C	G	Yes		No		No	No	C	Yes	G	No	Yes
Bra1.27	51100	A	A	0	A	G	Yes		No		No	No	A	Yes	G	No	Yes
Bra1.27	51145	G	G	0	G	A	Yes		No		No	No	G	Yes	A	No	Yes
Bra1.27	51175	C	C	0	C	T	Yes		No		No	No	C	Yes	T	No	Yes
Bra1.27	51177	T	T	0	T	C	Yes		No		No	No	T	Yes	C	No	Yes
Bra1.27	51178	T	T	0	T	C	Yes		No		No	No	T	Yes	C	No	Yes
Bra1.27	51200	G	G	0	G	T	Yes		No		No	No	G	Yes	T	No	Yes
Bra1.27	51903	A	A	<	A	A	No	A	Yes	A	Yes	No	A	Yes	G	No	Yes
Bra1.27	51915	C	C	T	C	T	Yes	C	Yes	T	Yes	Yes	C	Yes	T	Yes	Yes
Bra1.27	51917	C	C	*	C	C	No	C	Yes	C	Yes	No	C	Yes	A	No	Yes
Bra1.27	51923	T	T	*	T	T	No	T	Yes	T	Yes	No	T	Yes	A	No	Yes
Bra1.27	51926	T	T	*	T	T	No	T	Yes	T	Yes	No	T	Yes	C	No	Yes
Bra1.27	51933	A	A	T	A	T	Yes	A	Yes	T	Yes	Yes	A	Yes	T	Yes	Yes
Bra1.27	51945	C	C	A	C	A	Yes	C	Yes	A	Yes	Yes	C	Yes	A	Yes	Yes
Bra1.27	51947	C	C	T	C	C	No	C	Yes	C	Yes	No	C	Yes	T	Yes	Yes
Bra1.27	51957	G	G	A	G	A	Yes	G	Yes	A	Yes	Yes	G	Yes	A	Yes	Yes
Bra1.27	51969	T	T	*	T	T	No	T	Yes	T	Yes	No	T	Yes	G	No	Yes
Bra1.27	51975	G	G	*	G	G	No	G	Yes	G	Yes	No	G	Yes	T	No	Yes
Bra1.27	51985	T	T	G	T	G	Yes	T	Yes	G	Yes	Yes	T	Yes	G	Yes	Yes
Bra1.27	51992	C	C	T	C	T	Yes	C	Yes	T	Yes	Yes	C	Yes	T	Yes	Yes
Bra1.27	51999	T	T	T	C	T	Yes	C	Yes	T	Yes	Yes	C	Yes	T	Yes	Yes
Bra1.27	52019	A	A	*	A	A	No	A	Yes	A	Yes	No	A	Yes	G	No	Yes
Bra1.27	52051	G	G	*	G	G	No	G	Yes	G	Yes	No	G	Yes	C	No	Yes
Bra1.27	52092	G	G	*	G	C	Yes	G	Yes	C	Yes	Yes	G	Yes	C	No	Yes
Bra1.27	52139	G	G	G	G	G	No	G	Yes	G	Yes	No	G	Yes	A	No	Yes
Bra1.27	52142	A	A	A	A	A	No	A	Yes	A	Yes	No	A	Yes	G	No	Yes
Bra1.27	52181	C	C	C	C	C	No	C	Yes	C	Yes	No	C	Yes	T	No	Yes
Bra1.27	52184	G	G	*	G	T	No	G	Yes	T	Yes	No	G	Yes		No	No
Bra1.27	52202	T	T	C	T	C	Yes	T	Yes	C	Yes	Yes	T	Yes	C	Yes	Yes
Bra1.27	52214	A	A	G	A	G	Yes	A	Yes	G	Yes	Yes	A	Yes	G	Yes	Yes
Bra1.27	52223	A	A	*	A	G	Yes	A	Yes	G	Yes	Yes	A	Yes	G	No	Yes
Bra1.27	52232	T	T	*	T	G	Yes	T	Yes	G	Yes	Yes	T	Yes	G	No	Yes
Bra1.27	52262	A	A	T	A	T	Yes	A	Yes	T	Yes	Yes	A	Yes	T	Yes	Yes
Bra1.27	52271	A	A	A	A	A	No	A	Yes	A	Yes	No	A	Yes	G	No	Yes
Bra1.27	52289	C	C	C	C	C	No	C	Yes	C	Yes	No	C	Yes	T	No	Yes
Bra1.27	52340	G	G	A	G	A	Yes	G	Yes	A	Yes	Yes	G	Yes	A	Yes	Yes
Bra1.27	52349	T	T	C	T	C	Yes	T	Yes	C	Yes	Yes	T	Yes	C	Yes	Yes
Bra1.27	52400	A	A	T	A	T	Yes	A	Yes	T	Yes	Yes	A	Yes	T	Yes	Yes
Bra1.27	52418	T	T	A	T	A	Yes	T	Yes	A	Yes	Yes	T	Yes	A	Yes	Yes
Bra1.27	52508	G	G	A	G	A	Yes	G	Yes	A	Yes	Yes	G	Yes	A	Yes	Yes
Bra1.27	52556	G	G	C	G	C	Yes	G	Yes	C	Yes	Yes	G	Yes	C	Yes	Yes
Bra1.27	52616	A	A	G	A	G	Yes	A	Yes	G	Yes	Yes	A	Yes	G	Yes	Yes
Bra1.27	52625	C	C	A	C	A	Yes	C	Yes	A	Yes	Yes	C	Yes	A	Yes	Yes
Bra1.27	52646	C	C	A	C	A	Yes	C	Yes	A	Yes	Yes	C	Yes	A	Yes	Yes
Bra1.27	52652	T	T	*	T	A	Yes	T	Yes	A	Yes	Yes	T	Yes	A	No	Yes
Bra1.27	52700	A	A	G	A	G	Yes	A	Yes	G	Yes	Yes	A	Yes	G	Yes	Yes
Bra1.27	52733	C	C	T	C	T	Yes	C	Yes	T	Yes	Yes	C	Yes	T	Yes	Yes
Bra1.27	52775	C	C	T	C	T	Yes	C	Yes	T	Yes	Yes	C	Yes	T	Yes	Yes
Bra1.27	52830	A	A	C	A	C	Yes	A	Yes	C	Yes	Yes	A	Yes	C	Yes	Yes
Bra1.27	52994	G	G	T	G	T	Yes	G	Yes	T	Yes	Yes	G	Yes	T	Yes	Yes
Bra1.27	53066	T	T	A	T	A	Yes	T	Yes	A	Yes	Yes	T	Yes	A	Yes	Yes
Bra1.27	53087	A	A	G	A	G	Yes	A	Yes	G	Yes	Yes	A	Yes	G	Yes	Yes
Bra1.27	53102	G	G	A	G	A	Yes	G	Yes	A	Yes	Yes	G	Yes	A	Yes	Yes
Bra1.27	53108	T	T	C	T	C	Yes	T	Yes	C	Yes	Yes	T	Yes	C	Yes	Yes
Bra1.27	53441	C	C	T	C	T	Yes	C	Yes	T	Yes	Yes	C	Yes	T	Yes	Yes
Bra1.27	53491	G	G	A	G	A	Yes	G	Yes	A	Yes	Yes	G	Yes	A	Yes	Yes
Bra1.27	53527	C	C	T	C	T	Yes	C	Yes	T	Yes	Yes	C	Yes	T	Yes	Yes
Bra1.27	53568	A	A	G	A	G	Yes	A	Yes	G	Yes	Yes	A	Yes	G	Yes	Yes
Bra1.27	53569	G	G	A	G	A	Yes	G	Yes	A	Yes	Yes	G	Yes	A	Yes	Yes
Bra1.27	53579	C	C	T	C	T	Yes	C	Yes	T	Yes	Yes	C	Yes	T	Yes	Yes
Bra1.27	53614	T	T	C	T	C	Yes	T	Yes	C	Yes	Yes	T	Yes	C	Yes	Yes
Bra1.27	53625	C	C	A	C	A	Yes	C	Yes	A	Yes	Yes	C	Yes	A	Yes	Yes
Bra1.27	53960	A	A	A	G	A	Yes	G	Yes	A	Yes	Yes	G	Yes	A	Yes	Yes
Bra1.27	54016	G	G	A	C	A	Yes	C	Yes	A	Yes	Yes	C	Yes	A	Yes	Yes
Bra1.27	54022	G	G	A	G	A	Yes	G	Yes	A	Yes	Yes	G	Yes	A	Yes	Yes
Bra1.27	54028	C	C	T	C	T	Yes	C	Yes	T	Yes	Yes	C	Yes	T	Yes	Yes
Bra1.27	54058	T	T	C	T	C	Yes	T	Yes	C	Yes	Yes	T	Yes	C	Yes	Yes
Bra1.27	54061	C	C	T	C	T	Yes	C	Yes	T	Yes	Yes	C	Yes	T	Yes	Yes
Bra1.27	54108	C	C	T	C	T	Yes	C	Yes	T	Yes	Yes	C	Yes	T	Yes	Yes
Bra1.27	54175	A	A	C	A	C	Yes	A	Yes	C	Yes	Yes	A	Yes	C	Yes	Yes
Bra1.27	54181	C	C	T	C	T	Yes	C	Yes	T	Yes	Yes	C	Yes	T	Yes	Yes
Bra1.27	54259	G	G	A	G	A	Yes	G	Yes	A	Yes	Yes	G	Yes	A	Yes	Yes
Bra1.27	54263	G	G	A	G	A	Yes	G	Yes	A	Yes	Yes	G	Yes	A	Yes	Yes
Bra1.27	54281	G	G	A	G	A	Yes	G	Yes	A	Yes	Yes	G	Yes	A	Yes	Yes
Bra1.27	54387	G	G	A	G	A	Yes	G	Yes	A	Yes	Yes	G	Yes	A	Yes	Yes
Bra1.27	54466	T	T	G	T	G	Yes	T	Yes	G	Yes	Yes	T	Yes	G	Yes	Yes
Bra1.27	55778	T	T	C	T	C	Yes	T	Yes	C	Yes	Yes	T	Yes	C	Yes	Yes
Bra1.27	55997	C	C	C	C	C	No	G	No	C	Yes	Yes	C	Yes	G	No	Yes
Bra1.27	56000	C	C	*	C	C	No	A	No	C	Yes	Yes	C	Yes	A	No	Yes
Bra1.27	56048	T	T	T	T	T	No	C	No	T	Yes	Yes	T	Yes	C	No	Yes
Bra1.27	56503	T	T	0	T	G	Yes		No		No	No	T	Yes	G	No	Yes
Bra1.27	56597	G	G	0	G	A	Yes		No		No	No	G	Yes	A	No	Yes
Bra1.27	56653	G	G	<	A	G	Yes		No		No	No	A	Yes	G	No	Yes
Bra1.27	56692	G	G	G	A	G	Yes		No		No	No	A	Yes	G	Yes	Yes
Bra1.27	56788	C	C	C	C	T	Yes		No		No	No	C	Yes	T	No	Yes
Bra1.27	57456	T	T	<	T	A	Yes		No		No	No	T	Yes	A	No	Yes
Bra1.27	57468	T	T	<	C	T	Yes		No		No	No	C	Yes	T	No	Yes
Bra1.27	57490	T	T	<	T	C	Yes		No		No	No	T	Yes	C	No	Yes
Bra1.27	57492	G	G	0	G	C	Yes		No		No	No	G	Yes	C	No	Yes
Bra1.27	57519	T	T	<	A	C	Yes		No		No	No	A	Yes	C	No	Yes
Bra1.27	57672	G	G	0	T	G	Yes		No		No	No	T	Yes	G	No	Yes
Bra1.27	58094	C	C	T	C	T	Yes	C	Yes	T	Yes	Yes	C	Yes	T	Yes	Yes
Bra1.27	58131	G	G	T	G	T	Yes	G	Yes	T	Yes	Yes	G	Yes	T	Yes	Yes
Bra1.27	58161	C	C	T	C	T	Yes	C	Yes	T	Yes	Yes	C	Yes	T	Yes	Yes
Bra1.27	58171	C	C	C	G	C	Yes	G	Yes	C	Yes	Yes	G	Yes	C	Yes	Yes
Bra1.27	58172	C	C	C	G	C	Yes	G	Yes	C	Yes	Yes	G	Yes	C	Yes	Yes
Bra1.27	58198	T	T	C	G	C	Yes	G	Yes	C	Yes	Yes	G	Yes	C	Yes	Yes
Bra1.27	58220	G	G	C	G	C	Yes	G	Yes	C	Yes	Yes	G	Yes	C	Yes	Yes
Bra1.27	58235	G	G	C	G	C	Yes	G	Yes	C	Yes	Yes	G	Yes	C	Yes	Yes
Bra1.27	58271	G	G	C	G	C	Yes	G	Yes	C	Yes	Yes	G	Yes	C	Yes	Yes
Bra1.27	58311	C	C	T	C	T	Yes	C	Yes	T	Yes	Yes	C	Yes	T	Yes	Yes
Bra1.27	58322	G	G	A	G	A	Yes	G	Yes	A	Yes	Yes	G	Yes	A	Yes	Yes
Bra1.27	58340	G	G	C	G	C	Yes	G	Yes	C	Yes	Yes	G	Yes	C	Yes	Yes
Bra1.27	58391	G	G	T	G	T	Yes	G	Yes	T	Yes	Yes	G	Yes	T	Yes	Yes
Bra1.27	58421	C	C	T	C	T	Yes	C	Yes	T	Yes	Yes	C	Yes	T	Yes	Yes
Bra1.27	58424	C	C	G	C	G	Yes	C	Yes	G	Yes	Yes	C	Yes	G	Yes	Yes
Bra1.27	58427	C	C	G	C	G	Yes	C	Yes	G	Yes	Yes	C	Yes	G	Yes	Yes
Bra1.27	58463	C	C	T	C	T	Yes	C	Yes	T	Yes	Yes	C	Yes	T	Yes	Yes
Bra1.27	58469	C	C	T	C	T	Yes	C	Yes	T	Yes	Yes	C	Yes	T	Yes	Yes
Bra1.27	58478	C	C	T	C	T	Yes	C	Yes	T	Yes	Yes	C	Yes	T	Yes	Yes
Bra1.27	58506	A	A	A	A	G	Yes	A	Yes		No	No	A	Yes	A	Yes	No
Bra1.27	58568	A	A	C	A	C	Yes	A	Yes	C	Yes	Yes	A	Yes	C	Yes	Yes
Bra1.27	58583	T	T	T	C	T	Yes	C	Yes	T	Yes	Yes	C	Yes	T	Yes	Yes
Bra1.27	58646	C	C	C	T	C	Yes	T	Yes	C	Yes	Yes	T	Yes	C	Yes	Yes
Bra1.27	58649	C	C	C	T	C	Yes	T	Yes		No	No	T	Yes	T	No	No
Bra1.27	58682	T	T	T	C	T	Yes	C	Yes	T	Yes	Yes	C	Yes	T	Yes	Yes
Bra1.27	58694	T	T	G	T	G	Yes	T	Yes	G	Yes	Yes	T	Yes	G	Yes	Yes
Bra1.27	58757	A	A	C	A	C	Yes	A	Yes		No	No	A	Yes	A	No	No
Bra1.27	58760	T	T	C	T	C	Yes	T	Yes		No	No	T	Yes	T	No	No
Bra1.27	58832	G	G	G	T	G	Yes	T	Yes	G	Yes	Yes	T	Yes	G	Yes	Yes
Bra1.27	58943	C	G	T	G	T	Yes	G	Yes	T	Yes	Yes	G	Yes	T	Yes	Yes
Bra1.27	58946	T	T	G	T	G	Yes	T	Yes	G	Yes	Yes	T	Yes	G	Yes	Yes
Bra1.27	59042	T	T	C	T	C	Yes	T	Yes	C	Yes	Yes	T	Yes	C	Yes	Yes
Bra1.27	59063	T	T	T	A	T	Yes	A	Yes	T	Yes	Yes	T	No	T	Yes	No
Bra1.27	59102	A	A	A	A	A	No	A	Yes	A	Yes	No	T	No	A	Yes	Yes
Bra1.27	59138	G	*	C	G	C	Yes	G	Yes	C	Yes	Yes	C	No	C	Yes	No
Bra1.27	59157	A	*	G	A	G	Yes	A	Yes	G	Yes	Yes	G	No	G	Yes	No
Bra1.27	59170	A	A	T	A	T	Yes	A	Yes	T	Yes	Yes	A	Yes	T	Yes	Yes
Bra1.27	59472	C	C	C	C	C	No	G	No	C	Yes	Yes	C	Yes	G	No	Yes
Bra1.27	59473	G	G	A	G	G	No	A	No	G	Yes	Yes	G	Yes	A	Yes	Yes
Bra1.27	59496	C	C	C	C	C	No	A	No	C	Yes	Yes	C	Yes	A	No	Yes
Bra1.27	61220	C	C	T	C	T	Yes	C	Yes	T	Yes	Yes	C	Yes	T	Yes	Yes
Bra1.27	61223	C	C	G	C	G	Yes	C	Yes	G	Yes	Yes	C	Yes	G	Yes	Yes
Bra1.27	61256	C	C	G	C	G	Yes	C	Yes	G	Yes	Yes	C	Yes	G	Yes	Yes
Bra1.27	61262	C	C	T	C	T	Yes	C	Yes	T	Yes	Yes		No	T	Yes	No
Bra1.27	61274	G	<	C	G	C	Yes	G	Yes	C	Yes	Yes		No	C	Yes	No
Bra1.27	61290	C	C	A	C	A	Yes	C	Yes	A	Yes	Yes	C	Yes	A	Yes	Yes
Bra1.27	61298	C	C	T	C	T	Yes	C	Yes	T	Yes	Yes	C	Yes	T	Yes	Yes
Bra1.27	61310	C	C	C	C	G	Yes	C	Yes	G	Yes	Yes	C	Yes	G	No	Yes
Bra1.27	61313	C	C	A	C	A	Yes	C	Yes	A	Yes	Yes	C	Yes	A	Yes	Yes
Bra1.27	61322	G	G	A	G	A	Yes	G	Yes	A	Yes	Yes	G	Yes	A	Yes	Yes
Bra1.27	61328	C	C	T	C	T	Yes	C	Yes	T	Yes	Yes	C	Yes	T	Yes	Yes
Bra1.27	61358	C	C	T	C	T	Yes	C	Yes	T	Yes	Yes	C	Yes	T	Yes	Yes
Bra1.27	61442	C	C	T	C	T	Yes	C	Yes	T	Yes	Yes	C	Yes	T	Yes	Yes
Bra1.27	61490	C	C	T	C	T	Yes	C	Yes	T	Yes	Yes	C	Yes	T	Yes	Yes
Bra1.27	61496	G	G	G	C	G	Yes	C	Yes	G	Yes	Yes	C	Yes	G	Yes	Yes
Bra1.27	61514	C	C	T	C	T	Yes	C	Yes	T	Yes	Yes	C	Yes	T	Yes	Yes
Bra1.27	61553	G	G	T	G	T	Yes	G	Yes	T	Yes	Yes	G	Yes	T	Yes	Yes
Bra1.27	61577	C	C	T	C	T	Yes	C	Yes	T	Yes	Yes	C	Yes	T	Yes	Yes
Bra1.27	61595	C	C	A	C	A	Yes	C	Yes	A	Yes	Yes	C	Yes	A	Yes	Yes
Bra1.27	61622	C	C	G	C	G	Yes	C	Yes	G	Yes	Yes	C	Yes	G	Yes	Yes
Bra1.27	61640	T	T	C	T	C	Yes	T	Yes	C	Yes	Yes	T	Yes	C	Yes	Yes
Bra1.27	61655	C	C	G	C	G	Yes	C	Yes	G	Yes	Yes	C	Yes	G	Yes	Yes
Bra1.27	61670	C	C	T	C	T	Yes	C	Yes	T	Yes	Yes	C	Yes	T	Yes	Yes
Bra1.27	61692	C	C	T	C	T	Yes	C	Yes	T	Yes	Yes	C	Yes	T	Yes	Yes
Bra1.27	61736	T	T	T	T	C	Yes	T	Yes	C	Yes	Yes	T	Yes	C	No	Yes
Bra1.27	61760	A	A	C	A	C	Yes	A	Yes	C	Yes	Yes	A	Yes	C	Yes	Yes
Bra1.27	61796	T	T	A	T	A	Yes	T	Yes	A	Yes	Yes	T	Yes	A	Yes	Yes
Bra1.27	61799	T	T	C	T	C	Yes	T	Yes	C	Yes	Yes	T	Yes	C	Yes	Yes
Bra1.27	61871	C	C	T	C	T	Yes	C	Yes	T	Yes	Yes	C	Yes	T	Yes	Yes
Bra1.27	61958	C	C	C	T	C	Yes	T	Yes	C	Yes	Yes	T	Yes	C	Yes	Yes
Bra1.27	61964	A	A	A	G	A	Yes	G	Yes	A	Yes	Yes	G	Yes	A	Yes	Yes
Bra1.27	61980	T	T	T	C	T	Yes	C	Yes	T	Yes	Yes	C	Yes	T	Yes	Yes
Bra1.27	62042	G	G	G	A	G	Yes	A	Yes	G	Yes	Yes	A	Yes	G	Yes	Yes
Bra1.27	62060	T	T	A	T	A	Yes	T	Yes	A	Yes	Yes	T	Yes	A	Yes	Yes
Bra1.27	62063	C	C	T	C	T	Yes	C	Yes	T	Yes	Yes	C	Yes	T	Yes	Yes
Bra1.27	62072	C	C	T	C	T	Yes	C	Yes	T	Yes	Yes	C	Yes	T	Yes	Yes
Bra1.27	63486	A	A	G	A	G	Yes	A	Yes	G	Yes	Yes	A	Yes	G	Yes	Yes
Bra1.27	63513	A	A	A	A	T	Yes	A	Yes	T	Yes	Yes	A	Yes	T	No	Yes
Bra1.27	63516	A	A	T	A	T	Yes	A	Yes	T	Yes	Yes	A	Yes	T	Yes	Yes
Bra1.27	63522	A	A	T	A	T	Yes	A	Yes	T	Yes	Yes	A	Yes	T	Yes	Yes
Bra1.27	63558	G	G	A	G	A	Yes	G	Yes	A	Yes	Yes	G	Yes	A	Yes	Yes
Bra1.27	63580	C	C	C	C	G	Yes	C	Yes	G	Yes	Yes	C	Yes	G	No	Yes
Bra1.27	63784	A	A	A	A	G	Yes	A	Yes	G	Yes	Yes	A	Yes	G	No	Yes
Bra1.27	63810	T	T	T	T	T	No	T	Yes	T	Yes	No	T	Yes	C	No	Yes
Bra1.27	63957	T	T	T	T	T	No	C	No	T	Yes	Yes	T	Yes	T	Yes	No
Bra1.27	63966	G	G	G	A	G	Yes	A	Yes	G	Yes	Yes	A	Yes	G	Yes	Yes
Bra1.27	63995	G	G	A	G	A	Yes	G	Yes	A	Yes	Yes	G	Yes	A	Yes	Yes
Bra1.27	64003	A	A	T	A	T	Yes	A	Yes	T	Yes	Yes	A	Yes	T	Yes	Yes
Bra1.27	64125	T	T	G	T	G	Yes	T	Yes	G	Yes	Yes	T	Yes	G	Yes	Yes
Bra1.27	64152	G	G	G	T	G	Yes	T	Yes	G	Yes	Yes	T	Yes	G	Yes	Yes
Bra1.27	64194	G	G	C	G	C	Yes	G	Yes	C	Yes	Yes	G	Yes	C	Yes	Yes
Bra1.27	64287	G	G	C	G	C	Yes	G	Yes	C	Yes	Yes	G	Yes	C	Yes	Yes
Bra1.27	64331	T	T	T	T	C	Yes	T	Yes	C	Yes	Yes	T	Yes	C	No	Yes
Bra1.27	64470	A	A	A	G	A	Yes	G	Yes	A	Yes	Yes	G	Yes	A	Yes	Yes
Bra1.27	64524	C	C	T	C	T	Yes	C	Yes	T	Yes	Yes	C	Yes	T	Yes	Yes
Bra1.27	64569	G	G	T	G	T	Yes	G	Yes	T	Yes	Yes	G	Yes	T	Yes	Yes
Bra1.27	64575	A	A	T	A	T	Yes	A	Yes	T	Yes	Yes	A	Yes	T	Yes	Yes
Bra1.27	64715	C	C	A	C	A	Yes	C	Yes	A	Yes	Yes	C	Yes	A	Yes	Yes
Bra1.27	64721	G	G	A	G	A	Yes	G	Yes	A	Yes	Yes	G	Yes	A	Yes	Yes
Bra1.27	64722	G	G	G	G	T	Yes	G	Yes	T	Yes	Yes	G	Yes	T	No	Yes
Bra1.27	64758	G	G	C	G	C	Yes	G	Yes	C	Yes	Yes	G	Yes	C	Yes	Yes
Bra1.27	64981	A	A	<	A	G	Yes		No		No	No	A	Yes	G	No	Yes
Bra1.27	64986	A	A	<	A	T	Yes		No		No	No	A	Yes	T	No	Yes
Bra1.27	65001	C	C	<	C	T	Yes		No		No	No	C	Yes	T	No	Yes
Bra1.27	65003	T	T	<	T	A	Yes		No		No	No	T	Yes	A	No	Yes
Bra1.27	65637	A	G	A	G	G	No	G	Yes	A	No	Yes	G	Yes	A	Yes	Yes
Bra1.27	65738	T	T	C	T	C	Yes	T	Yes	C	Yes	Yes	T	Yes	C	Yes	Yes
Bra1.27	65767	G	G	A	G	A	Yes	G	Yes	A	Yes	Yes	G	Yes	A	Yes	Yes
Bra1.27	65870	G	G	A	G	A	Yes	G	Yes	A	Yes	Yes	G	Yes	A	Yes	Yes
Bra1.27	65912	C	C	G	C	G	Yes	C	Yes	G	Yes	Yes	C	Yes	G	Yes	Yes
Bra1.27	65955	C	C	T	C	T	Yes	C	Yes	T	Yes	Yes	C	Yes	T	Yes	Yes
Bra1.27	65957	C	C	G	C	G	Yes	C	Yes	G	Yes	Yes	C	Yes	G	Yes	Yes
Bra1.27	65975	G	G	A	G	A	Yes	G	Yes	A	Yes	Yes	G	Yes	A	Yes	Yes
Bra1.27	65996	A	A	T	A	T	Yes	A	Yes	T	Yes	Yes	A	Yes	T	Yes	Yes
Bra1.27	66122	C	C	C	T	C	Yes	T	Yes	C	Yes	Yes	T	Yes	C	Yes	Yes
Bra1.27	66194	C	C	T	C	T	Yes	C	Yes	T	Yes	Yes	C	Yes	T	Yes	Yes
Bra1.27	66201	A	A	A	A	G	Yes	A	Yes	G	Yes	Yes	A	Yes	G	No	Yes
Bra1.27	66216	A	A	A	G	A	Yes	G	Yes	A	Yes	Yes	G	Yes	A	Yes	Yes
Bra1.27	66242	A	A	A	G	A	Yes	G	Yes	A	Yes	Yes	G	Yes	A	Yes	Yes
Bra1.27	66248	T	T	T	C	T	Yes	C	Yes	T	Yes	Yes	C	Yes	T	Yes	Yes
Bra1.27	66249	C	C	C	A	C	Yes	A	Yes	C	Yes	Yes	A	Yes	C	Yes	Yes
Bra1.27	66260	G	G	G	A	G	Yes	A	Yes	G	Yes	Yes	A	Yes	G	Yes	Yes
Bra1.27	66280	G	G	<	G	A	Yes	G	Yes	A	Yes	Yes	G	Yes	A	No	Yes
Bra1.27	66295	T	T	C	T	C	Yes	T	Yes	C	Yes	Yes	T	Yes	C	Yes	Yes
Bra1.27	66296	C	C	T	C	T	Yes	C	Yes	T	Yes	Yes	C	Yes	T	Yes	Yes
Bra1.27	66299	G	G	A	G	A	Yes	G	Yes	A	Yes	Yes	G	Yes	A	Yes	Yes
Bra1.27	66323	A	A	<	A	G	Yes	A	Yes	G	Yes	Yes	A	Yes	G	No	Yes
Bra1.27	72570	A	A	G	A	G	Yes	A	Yes	G	Yes	Yes	A	Yes	G	Yes	Yes
Bra1.27	72734	G	G	G	G	G	No	A	No	G	Yes	Yes	G	Yes	A	No	Yes
Bra1.27	72892	G	G	C	G	G	No	C	No	G	Yes	Yes	G	Yes	C	Yes	Yes
Bra1.27	73012	C	C	C	C	C	No	T	No	C	Yes	Yes	C	Yes	T	No	Yes
Bra1.27	73510	N	<	*	T	T	No	A	No	T	Yes	Yes	T	Yes	A	No	Yes
Bra1.27	73512	N	<	A	A	A	No	T	No	A	Yes	Yes	A	Yes	T	No	Yes
Bra1.27	73638	C	C	C	C	C	No	C	Yes	C	Yes	No	C	Yes	T	No	Yes
Bra1.27	73746	G	G	A	G	A	Yes	G	Yes	A	Yes	Yes	G	Yes	A	Yes	Yes
Bra1.27	73870	G	G	G	A	G	Yes	A	Yes	G	Yes	Yes	A	Yes	G	Yes	Yes
Bra1.27	74214	T	T	G	T	G	Yes	T	Yes	G	Yes	Yes	T	Yes	G	Yes	Yes
Bra1.27	74216	C	C	T	C	T	Yes	C	Yes	T	Yes	Yes	C	Yes	T	Yes	Yes
Bra1.27	74219	C	C	T	G	C	Yes	G	Yes	C	Yes	Yes	G	Yes	C	No	Yes
Bra1.27	74224	G	G	A	G	A	Yes	G	Yes	A	Yes	Yes	G	Yes	A	Yes	Yes
Bra1.27	74246	G	G	C	G	C	Yes	G	Yes	C	Yes	Yes	G	Yes	C	Yes	Yes
Bra1.27	74249	A	A	G	A	G	Yes	A	Yes	G	Yes	Yes	A	Yes	G	Yes	Yes
Bra1.27	74273	C	C	C	G	C	Yes	G	Yes	C	Yes	Yes	G	Yes	C	Yes	Yes
Bra1.27	74327	T	T	C	T	C	Yes	T	Yes	C	Yes	Yes	T	Yes	C	Yes	Yes
Bra1.27	74372	C	C	G	C	G	Yes	C	Yes	G	Yes	Yes	C	Yes	G	Yes	Yes
Bra1.27	74377	C	C	G	C	G	Yes	C	Yes	G	Yes	Yes	C	Yes	G	Yes	Yes
Bra1.27	74403	C	C	T	C	T	Yes	C	Yes	T	Yes	Yes	C	Yes	T	Yes	Yes
Bra1.27	74405	T	T	A	T	A	Yes	T	Yes	A	Yes	Yes	T	Yes	A	Yes	Yes
Bra1.27	74426	C	C	T	C	T	Yes	C	Yes	T	Yes	Yes	C	Yes	T	Yes	Yes
Bra1.27	74444	C	C	G	C	G	Yes	C	Yes	G	Yes	Yes	C	Yes	G	Yes	Yes
Bra1.27	74462	C	C	T	C	T	Yes	C	Yes	T	Yes	Yes	C	Yes	T	Yes	Yes
Bra1.27	74510	C	C	T	C	T	Yes	C	Yes	T	Yes	Yes	C	Yes	T	Yes	Yes
Bra1.27	74519	C	C	A	C	A	Yes	C	Yes	A	Yes	Yes	C	Yes	A	Yes	Yes
Bra1.27	74544	C	C	G	C	G	Yes	C	Yes	G	Yes	Yes	C	Yes	G	Yes	Yes
Bra1.27	74639	T	T	A	T	A	Yes	T	Yes	A	Yes	Yes	T	Yes	A	Yes	Yes
Bra1.27	74645	T	T	A	T	A	Yes	T	Yes	A	Yes	Yes	T	Yes	A	Yes	Yes
Bra1.27	74654	T	T	C	T	C	Yes	T	Yes	C	Yes	Yes	T	Yes	C	Yes	Yes
Bra1.27	74701	A	A	C	A	C	Yes	A	Yes	C	Yes	Yes	A	Yes	C	Yes	Yes
Bra1.27	74702	G	G	T	G	T	Yes	G	Yes	T	Yes	Yes	G	Yes	T	Yes	Yes
Bra1.27	74720	T	T	A	T	A	Yes	T	Yes	A	Yes	Yes	T	Yes	A	Yes	Yes
Bra1.27	74729	G	G	A	G	A	Yes	G	Yes	A	Yes	Yes	G	Yes	A	Yes	Yes
Bra1.27	74759	A	A	A	A	G	Yes	A	Yes	G	Yes	Yes	A	Yes	G	No	Yes
Bra1.27	74802	C	C	T	C	T	Yes	C	Yes	T	Yes	Yes	C	Yes	T	Yes	Yes
Bra1.27	74861	T	T	T	G	T	Yes	G	Yes	T	Yes	Yes	G	Yes	T	Yes	Yes
Bra1.27	74867	C	C	C	G	C	Yes	G	Yes	C	Yes	Yes	G	Yes	C	Yes	Yes
Bra1.27	75015	G	G	A	G	A	Yes	G	Yes	A	Yes	Yes	G	Yes	A	Yes	Yes
Bra1.27	75028	T	T	A	T	A	Yes	T	Yes	A	Yes	Yes	T	Yes	A	Yes	Yes
Bra1.27	75100	G	G	A	G	A	Yes	G	Yes	A	Yes	Yes	G	Yes	A	Yes	Yes
Bra1.27	75101	G	G	A	G	A	Yes	G	Yes	A	Yes	Yes	G	Yes	A	Yes	Yes
Bra1.27	75227	G	G	0	G	A	Yes	G	Yes	A	Yes	Yes	G	Yes	A	No	Yes
Bra1.27	75238	T	T	0	T	A	Yes	T	Yes	A	Yes	Yes	T	Yes	A	No	Yes
Bra1.27	75336	C	C	G	C	G	Yes	C	Yes	G	Yes	Yes	C	Yes	G	Yes	Yes
Bra1.27	75477	A	A	G	A	G	Yes	A	Yes	G	Yes	Yes		No		No	No
Bra1.27	75506	C	C	T	C	T	Yes	C	Yes	T	Yes	Yes		No		No	No
Bra1.27	75539	C	C	T	C	T	Yes	C	Yes	T	Yes	Yes		No		No	No
Bra1.27	75546	G	G	A	G	A	Yes	G	Yes	A	Yes	Yes		No		No	No
Bra1.27	75568	A	A	A	T	A	Yes	T	Yes	A	Yes	Yes		No		No	No
Bra1.27	75587	G	G	G	T	G	Yes	T	Yes	G	Yes	Yes		No		No	No
Bra1.27	75614	T	T	T	C	T	Yes	C	Yes	T	Yes	Yes		No		No	No
Bra1.27	75719	T	T	T	C	T	Yes	C	Yes	T	Yes	Yes		No		No	No
Bra1.27	75722	C	C	C	T	C	Yes	T	Yes	C	Yes	Yes		No		No	No
Bra1.27	75845	C	C	C	T	C	Yes	T	Yes	C	Yes	Yes	T	Yes	C	Yes	Yes
Bra1.27	75851	C	C	G	C	G	Yes	C	Yes	G	Yes	Yes	C	Yes	G	Yes	Yes
Bra1.27	75854	C	C	A	C	A	Yes	C	Yes	A	Yes	Yes	C	Yes	A	Yes	Yes
Bra1.27	75914	T	T	G	T	G	Yes	T	Yes	G	Yes	Yes	T	Yes	G	Yes	Yes
Bra1.27	75956	G	G	G	A	G	Yes	A	Yes	G	Yes	Yes	A	Yes	G	Yes	Yes
Bra1.27	76028	A	A	G	A	G	Yes	A	Yes	G	Yes	Yes	A	Yes	G	Yes	Yes
Bra1.27	76127	G	G	A	G	A	Yes	G	Yes	A	Yes	Yes	G	Yes	A	Yes	Yes
Bra1.27	76617	A	A	G	A	G	Yes	A	Yes	G	Yes	Yes	A	Yes	G	Yes	Yes
Bra1.27	76618	G	G	A	G	A	Yes	G	Yes	A	Yes	Yes	G	Yes	A	Yes	Yes
Bra1.27	76621	G	G	C	G	C	Yes	G	Yes	C	Yes	Yes	G	Yes	C	Yes	Yes
Bra1.27	76627	G	G	A	G	A	Yes	G	Yes	A	Yes	Yes	G	Yes	A	Yes	Yes
Bra1.27	76663	T	T	C	T	C	Yes	T	Yes	C	Yes	Yes	T	Yes	C	Yes	Yes
Bra1.27	76685	C	C	T	C	T	Yes	C	Yes	T	Yes	Yes	C	Yes	T	Yes	Yes
Bra1.27	76834	G	G	G	G	A	Yes	G	Yes	A	Yes	Yes	G	Yes	A	No	Yes
Bra1.27	76942	C	C	T	C	T	Yes	C	Yes	T	Yes	Yes	C	Yes	T	Yes	Yes
Bra1.27	77056	T	T	T	T	C	Yes	T	Yes	C	Yes	Yes	T	Yes	C	No	Yes
Bra1.27	80248	C	0	<	C	T	Yes	C	Yes	T	Yes	Yes		No		No	No
Bra1.27	80312	A	0	<	A	G	Yes	A	Yes	G	Yes	Yes		No		No	No
Bra1.27	80363	G	0	<	G	A	Yes	G	Yes	A	Yes	Yes		No		No	No
Bra1.27	80373	A	0	<	A	G	Yes	A	Yes	G	Yes	Yes		No		No	No
Bra1.27	80438	C	0	A	C	A	Yes	C	Yes	A	Yes	Yes		No		No	No
Bra1.27	80464	G	0	A	G	A	Yes	G	Yes	A	Yes	Yes		No		No	No
Bra1.27	80548	C	0	G	C	G	Yes	C	Yes	G	Yes	Yes		No		No	No
Bra1.27	80549	C	0	G	C	G	Yes	C	Yes	G	Yes	Yes		No		No	No
Bra1.27	80567	T	0	C	T	C	Yes	T	Yes	C	Yes	Yes		No		No	No
Bra1.27	80570	T	0	C	T	C	Yes	T	Yes	C	Yes	Yes		No		No	No
Bra1.27	81664	C	C	T	C	T	Yes	C	Yes	T	Yes	Yes	C	Yes	T	Yes	Yes
Bra1.27	81739	T	T	C	T	C	Yes	T	Yes	C	Yes	Yes	T	Yes	C	Yes	Yes
Bra1.27	81766	C	C	T	C	T	Yes	C	Yes	T	Yes	Yes	C	Yes	T	Yes	Yes
Bra1.27	81772	A	A	G	A	G	Yes	A	Yes	G	Yes	Yes	A	Yes	G	Yes	Yes
Bra1.27	81847	A	A	G	A	G	Yes	A	Yes	G	Yes	Yes	A	Yes	G	Yes	Yes
Bra1.27	81928	T	T	C	T	C	Yes	T	Yes	C	Yes	Yes	T	Yes	C	Yes	Yes
Bra1.27	88921	C	C	T	C	T	Yes	C	Yes	T	Yes	Yes	C	Yes	T	Yes	Yes
Bra1.27	88963	T	T	C	T	C	Yes	T	Yes	C	Yes	Yes	T	Yes	C	Yes	Yes
Bra1.27	89032	C	C	<	C	T	Yes	C	Yes	T	Yes	Yes	C	Yes	T	No	Yes
Bra1.27	89157	A	A	<	A	T	Yes		No		No	No	A	Yes	T	No	Yes
Bra1.27	89230	C	C	0	C	T	Yes		No		No	No	C	Yes	T	No	Yes
Bra1.27	90203	G	G	G	G	A	Yes	G	Yes	A	Yes	Yes	G	Yes	A	No	Yes
Bra1.27	90207	G	G	G	G	C	Yes	G	Yes	C	Yes	Yes	G	Yes	C	No	Yes
Bra1.27	90224	A	A	C	A	C	Yes	A	Yes	C	Yes	Yes	A	Yes	C	Yes	Yes
Bra1.27	90230	G	G	C	G	C	Yes	G	Yes	C	Yes	Yes	G	Yes	C	Yes	Yes
Bra1.27	90238	G	G	T	G	T	Yes	G	Yes	T	Yes	Yes	G	Yes	T	Yes	Yes
Bra1.27	90255	A	A	C	A	C	Yes	A	Yes	C	Yes	Yes	A	Yes	C	Yes	Yes
Bra1.27	90264	G	G	A	G	A	Yes	G	Yes	A	Yes	Yes	G	Yes	A	Yes	Yes
Bra1.27	90291	A	A	C	A	C	Yes	A	Yes	C	Yes	Yes	A	Yes	C	Yes	Yes
Bra1.27	90333	C	C	T	C	T	Yes	C	Yes	T	Yes	Yes	C	Yes	T	Yes	Yes
Bra1.27	90366	G	G	A	G	A	Yes	G	Yes	A	Yes	Yes	G	Yes	A	Yes	Yes
Bra1.27	90398	G	G	A	G	A	Yes	G	Yes	A	Yes	Yes	G	Yes	A	Yes	Yes
Bra1.27	90476	T	T	C	T	C	Yes	T	Yes	C	Yes	Yes	T	Yes	C	Yes	Yes
Bra1.27	90508	G	G	A	G	A	Yes	G	Yes	A	Yes	Yes	G	Yes	A	Yes	Yes
Bra1.27	90512	A	A	C	A	C	Yes	A	Yes	C	Yes	Yes	A	Yes	C	Yes	Yes
Bra1.27	90665	T	T	T	T	C	Yes	T	Yes	C	Yes	Yes	T	Yes	C	No	Yes
Bra1.27	90686	G	G	T	G	T	Yes	G	Yes	T	Yes	Yes	G	Yes	T	Yes	Yes
Bra1.27	90713	T	T	C	T	C	Yes	T	Yes	C	Yes	Yes	T	Yes	C	Yes	Yes
Bra1.27	90740	T	T	C	T	C	Yes	T	Yes	C	Yes	Yes	T	Yes	C	Yes	Yes
Bra1.27	90838	A	A	G	A	G	Yes	A	Yes	G	Yes	Yes	A	Yes	G	Yes	Yes
Bra1.27	90899	A	A	C	A	C	Yes	A	Yes	C	Yes	Yes	A	Yes	C	Yes	Yes
Bra1.27	90902	T	T	C	T	C	Yes	T	Yes	C	Yes	Yes	T	Yes	C	Yes	Yes
Bra1.27	91171	T	<	A	T	A	Yes	T	Yes	A	Yes	Yes		No		No	No
Bra1.27	91193	C	<	A	C	A	Yes	C	Yes	A	Yes	Yes		No		No	No
Bra1.27	91207	G	<	T	G	T	Yes	G	Yes	T	Yes	Yes		No		No	No
Bra1.27	91220	G	<	A	G	A	Yes	G	Yes	A	Yes	Yes		No		No	No
Bra1.27	91249	C	<	T	C	T	Yes	C	Yes	T	Yes	Yes		No		No	No
Bra1.27	91294	G	<	C	G	C	Yes	G	Yes	C	Yes	Yes		No		No	No
Bra1.27	91319	C	<	A	C	A	Yes	C	Yes	A	Yes	Yes		No		No	No
Bra1.27	91447	G	<	T	G	T	Yes	G	Yes	T	Yes	Yes		No		No	No
Bra1.27	91450	T	<	C	T	C	Yes	T	Yes	C	Yes	Yes		No		No	No
Bra1.27	91579	C	0	T	C	T	Yes	C	Yes	T	Yes	Yes		No		No	No
Bra1.27	92920	G	G	G	A	G	Yes	A	Yes	G	Yes	Yes		No		No	No
Bra1.27	92972	T	T	C	T	T	No	T	Yes	T	Yes	No	T	Yes	C	Yes	Yes
Bra1.27	92988	G	G	A	G	A	Yes	G	Yes	A	Yes	Yes	G	Yes	A	Yes	Yes
Bra1.27	93196	A	A	G	A	G	Yes	A	Yes	G	Yes	Yes	A	Yes	G	Yes	Yes
Bra1.27	93221	A	A	T	A	T	Yes	A	Yes	T	Yes	Yes	A	Yes	T	Yes	Yes
Bra1.27	93383	A	A	T	A	T	Yes	A	Yes	T	Yes	Yes	A	Yes	T	Yes	Yes
Bra1.27	93384	A	A	A	T	A	Yes	T	Yes	A	Yes	Yes	T	Yes	A	Yes	Yes
Bra1.27	93456	C	C	T	C	T	Yes	C	Yes	T	Yes	Yes	C	Yes	T	Yes	Yes
Bra1.27	93473	C	C	T	C	T	Yes	C	Yes	T	Yes	Yes	C	Yes	T	Yes	Yes
Bra1.27	93938	T	T	0	T	G	Yes		No		No	No	T	Yes	G	No	Yes
Bra1.27	94876	C	C	0	C	T	Yes	C	Yes	T	Yes	Yes	C	Yes	T	No	Yes
Bra1.27	94938	G	G	<	G	A	Yes	G	Yes	A	Yes	Yes	G	Yes	A	No	Yes
Bra1.27	95034	G	G	A	G	A	Yes	G	Yes	A	Yes	Yes	G	Yes	A	Yes	Yes
Bra1.27	95037	G	G	C	G	C	Yes	G	Yes	C	Yes	Yes	G	Yes	C	Yes	Yes
Bra1.27	95061	A	A	C	A	C	Yes	A	Yes	C	Yes	Yes	A	Yes	C	Yes	Yes
Bra1.27	95160	T	T	C	T	C	Yes	T	Yes	C	Yes	Yes	T	Yes	C	Yes	Yes
Bra1.27	95206	A	A	<	A	G	Yes	A	Yes	G	Yes	Yes	A	Yes	G	No	Yes
Bra1.27	95315	G	G	G	C	G	Yes	C	Yes	G	Yes	Yes	C	Yes	G	Yes	Yes
Bra1.27	95337	G	G	A	G	A	Yes	G	Yes	A	Yes	Yes	G	Yes	A	Yes	Yes
Bra1.27	95445	C	C	A	C	A	Yes	C	Yes	A	Yes	Yes	C	Yes	A	Yes	Yes
Bra1.27	95520	T	T	0	C	T	Yes	C	Yes	T	Yes	Yes	C	Yes	T	No	Yes
Bra1.27	95667	G	G	A	G	A	Yes	G	Yes	A	Yes	Yes	G	Yes	A	Yes	Yes
Bra1.27	95670	A	A	T	A	T	Yes	A	Yes	T	Yes	Yes	A	Yes	T	Yes	Yes
Bra1.27	95672	T	T	T	C	T	Yes	C	Yes	T	Yes	Yes	C	Yes	T	Yes	Yes
Bra1.27	95673	G	G	C	G	C	Yes	G	Yes	C	Yes	Yes	G	Yes	C	Yes	Yes
Bra1.27	95718	C	C	A	C	A	Yes	C	Yes	A	Yes	Yes	C	Yes	A	Yes	Yes
Bra1.27	95760	A	A	A	A	G	Yes	A	Yes	G	Yes	Yes	A	Yes	G	No	Yes
Bra1.27	95778	T	T	A	T	A	Yes	T	Yes	A	Yes	Yes	T	Yes	A	Yes	Yes
Bra1.27	95860	T	T	G	T	G	Yes	T	Yes	G	Yes	Yes	T	Yes	G	Yes	Yes
Bra1.27	95958	G	G	A	G	A	Yes	G	Yes	A	Yes	Yes	G	Yes	A	Yes	Yes
Bra1.27	95973	A	A	G	A	G	Yes	A	Yes	G	Yes	Yes	A	Yes	G	Yes	Yes
Bra1.27	95982	T	T	A	T	A	Yes	T	Yes	A	Yes	Yes	T	Yes	A	Yes	Yes
Bra1.27	96003	T	T	C	T	C	Yes	T	Yes	C	Yes	Yes	T	Yes	C	Yes	Yes
Bra1.27	96004	T	T	A	T	A	Yes	T	Yes	A	Yes	Yes	T	Yes	A	Yes	Yes
Bra1.27	96021	C	C	T	C	T	Yes	C	Yes	T	Yes	Yes	C	Yes	T	Yes	Yes
Bra1.27	96029	G	G	A	G	A	Yes	G	Yes	A	Yes	Yes	G	Yes	A	Yes	Yes
Bra1.27	96043	T	T	C	T	C	Yes	T	Yes	C	Yes	Yes	T	Yes	C	Yes	Yes
Bra1.27	96090	C	C	T	C	T	Yes	C	Yes	T	Yes	Yes	C	Yes	T	Yes	Yes
Bra1.27	96189	A	A	G	A	G	Yes	A	Yes	G	Yes	Yes	A	Yes	G	Yes	Yes
Bra1.27	96249	G	G	A	G	A	Yes		No		No	No	G	Yes	A	Yes	Yes
Bra1.27	96252	G	G	A	G	A	Yes		No		No	No	G	Yes	A	Yes	Yes
Bra1.27	96714	G	G	G	A	G	Yes	A	Yes	G	Yes	Yes	A	Yes	G	Yes	Yes
Bra1.27	96715	C	C	G	C	G	Yes	C	Yes	G	Yes	Yes	C	Yes	G	Yes	Yes
Bra1.27	96746	C	C	C	G	C	Yes	G	Yes	C	Yes	Yes	G	Yes	C	Yes	Yes
Bra1.27	96747	A	A	A	G	A	Yes	G	Yes	A	Yes	Yes	G	Yes	A	Yes	Yes
Bra1.27	96759	G	G	A	C	A	Yes	C	Yes	A	Yes	Yes	C	Yes	A	Yes	Yes
Bra1.27	96764	C	C	C	A	C	Yes	A	Yes	C	Yes	Yes	A	Yes	C	Yes	Yes
Bra1.27	96765	T	T	T	C	T	Yes	C	Yes	T	Yes	Yes	C	Yes	T	Yes	Yes
Bra1.27	96816	C	C	C	T	T	No	C	No	T	Yes	Yes	C	No	T	No	Yes
Bra1.27	96867	G	G	G	G	C	Yes	G	Yes	C	Yes	Yes	G	Yes	C	No	Yes
Bra1.27	96868	T	T	T	T	C	Yes	T	Yes	C	Yes	Yes	T	Yes	C	No	Yes
Bra1.27	96909	G	G	A	G	A	Yes	G	Yes	A	Yes	Yes	G	Yes	A	Yes	Yes
Bra1.27	96917	C	C	A	T	A	Yes	T	Yes	A	Yes	Yes	T	Yes	A	Yes	Yes
Bra1.27	96929	C	C	C	T	C	Yes	T	Yes	C	Yes	Yes	T	Yes	C	Yes	Yes
Bra1.27	96941	T	T	A	T	A	Yes	T	Yes	A	Yes	Yes	T	Yes	A	Yes	Yes
Bra1.27	96957	A	A	A	A	G	Yes	A	Yes	G	Yes	Yes	A	Yes	G	No	Yes
Bra1.27	96981	C	C	A	C	A	Yes	C	Yes	A	Yes	Yes	C	Yes	A	Yes	Yes
Bra1.27	97003	C	C	G	C	G	Yes	C	Yes	G	Yes	Yes	C	Yes	G	Yes	Yes
Bra1.27	97031	C	C	T	C	T	Yes	C	Yes	T	Yes	Yes	C	Yes	T	Yes	Yes
Bra1.27	97037	C	C	G	C	G	Yes	C	Yes	G	Yes	Yes	C	Yes	G	Yes	Yes
Bra1.27	97097	G	G	A	G	A	Yes	G	Yes	A	Yes	Yes	G	Yes	A	Yes	Yes
Bra1.27	97133	G	G	G	A	G	Yes	A	Yes	G	Yes	Yes	A	Yes	G	Yes	Yes
Bra1.27	97144	C	C	C	A	C	Yes	A	Yes	C	Yes	Yes	A	Yes	C	Yes	Yes
Bra1.27	97266	G	G	A	G	A	Yes	G	Yes	A	Yes	Yes	G	Yes	A	Yes	Yes
Bra1.27	97277	C	C	<	C	T	Yes	C	Yes	T	Yes	Yes	C	Yes	T	No	Yes
Bra1.27	97301	G	G	A	G	A	Yes	G	Yes	A	Yes	Yes	G	Yes	A	Yes	Yes
Bra1.27	97311	T	T	A	T	A	Yes	T	Yes	A	Yes	Yes	T	Yes	A	Yes	Yes
Bra1.27	97349	C	C	T	C	T	Yes	C	Yes	T	Yes	Yes	C	Yes	T	Yes	Yes
Bra1.27	97388	C	C	T	C	T	Yes	C	Yes	T	Yes	Yes	C	Yes	T	Yes	Yes
Bra1.27	97391	G	G	C	G	C	Yes	G	Yes	C	Yes	Yes	G	Yes	C	Yes	Yes
Bra1.27	97442	G	G	A	G	A	Yes	G	Yes	A	Yes	Yes	G	Yes	A	Yes	Yes
Bra1.27	97571	G	G	G	G	A	Yes	G	Yes	A	Yes	Yes	G	Yes	A	No	Yes
Bra1.27	97592	A	A	C	A	C	Yes	A	Yes	C	Yes	Yes	A	Yes	C	Yes	Yes
Bra1.27	97618	T	T	T	T	C	Yes	T	Yes	C	Yes	Yes	T	Yes	C	No	Yes
Bra1.27	97727	G	G	T	G	T	Yes	G	Yes	T	Yes	Yes	G	Yes	T	Yes	Yes
Bra1.27	97730	C	C	G	C	G	Yes	C	Yes	G	Yes	Yes	C	Yes	G	Yes	Yes
Bra1.27	97811	C	C	C	C	G	Yes	C	Yes	G	Yes	Yes	C	Yes	G	No	Yes
Bra1.27	97829	G	G	A	G	A	Yes	G	Yes	A	Yes	Yes	G	Yes	A	Yes	Yes
Bra1.27	97867	G	G	G	G	C	Yes	G	Yes	C	Yes	Yes	G	Yes	C	No	Yes
Bra1.27	97883	G	G	A	G	A	Yes	G	Yes	A	Yes	Yes	G	Yes	A	Yes	Yes
Bra1.27	97922	C	C	T	C	T	Yes	C	Yes	T	Yes	Yes	C	Yes	T	Yes	Yes
Bra1.27	97949	C	C	C	T	C	Yes	T	Yes	C	Yes	Yes	T	Yes	C	Yes	Yes
Bra1.27	98054	G	G	A	G	A	Yes	G	Yes	A	Yes	Yes	G	Yes	A	Yes	Yes
Bra1.27	98066	C	C	T	C	T	Yes	C	Yes	T	Yes	Yes	C	Yes	T	Yes	Yes
Bra1.27	98075	A	A	C	A	C	Yes	A	Yes	C	Yes	Yes	A	Yes	C	Yes	Yes
Bra1.27	98379	A	A	<	A	G	Yes	A	Yes	G	Yes	Yes	A	Yes	G	No	Yes
Bra1.27	98432	C	C	T	C	T	Yes	C	Yes	T	Yes	Yes	C	Yes	T	Yes	Yes
Bra1.27	98460	A	A	A	T	A	Yes	T	Yes	A	Yes	Yes	T	Yes	A	Yes	Yes
Bra1.27	98475	G	G	A	G	A	Yes	G	Yes	A	Yes	Yes	G	Yes	A	Yes	Yes
Bra1.27	98483	G	G	C	G	C	Yes	G	Yes	C	Yes	Yes	G	Yes	C	Yes	Yes
Bra1.27	98518	A	A	T	A	T	Yes	A	Yes	T	Yes	Yes	A	Yes	T	Yes	Yes
Bra1.27	98545	T	T	C	T	C	Yes	T	Yes	C	Yes	Yes	T	Yes	C	Yes	Yes
Bra1.27	98683	C	C	T	C	T	Yes	C	Yes	T	Yes	Yes	C	Yes	T	Yes	Yes
Bra1.27	98734	T	T	A	T	A	Yes	T	Yes	A	Yes	Yes	T	Yes	A	Yes	Yes
Bra1.27	98740	T	T	G	T	G	Yes	T	Yes	G	Yes	Yes	T	Yes	G	Yes	Yes
Bra1.27	98759	G	G	A	G	A	Yes	G	Yes	A	Yes	Yes	G	Yes	A	Yes	Yes
Bra1.27	99049	T	T	C	T	C	Yes	T	Yes	C	Yes	Yes	T	Yes	C	Yes	Yes
Bra1.27	99050	C	C	T	C	T	Yes	C	Yes	T	Yes	Yes	C	Yes	T	Yes	Yes
Bra1.27	99052	A	A	G	A	G	Yes	A	Yes	G	Yes	Yes	A	Yes	G	Yes	Yes
Bra1.27	99054	G	G	G	C	G	Yes	C	Yes	G	Yes	Yes	C	Yes	G	Yes	Yes
Bra1.27	99073	T	T	A	T	A	Yes	T	Yes	A	Yes	Yes	T	Yes	A	Yes	Yes
Bra1.27	99091	T	T	C	T	C	Yes	T	Yes	C	Yes	Yes	T	Yes	C	Yes	Yes
Bra1.27	99112	G	G	T	G	T	Yes	G	Yes	T	Yes	Yes	G	Yes	T	Yes	Yes
Bra1.27	99176	C	C	A	C	A	Yes	C	Yes	A	Yes	Yes	C	Yes	A	Yes	Yes
Bra1.27	99226	T	T	C	T	C	Yes	T	Yes	C	Yes	Yes	T	Yes	C	Yes	Yes
Bra1.27	99265	T	T	<	T	C	Yes	T	Yes	C	Yes	Yes	T	Yes	C	No	Yes
Bra1.27	99269	A	A	<	A	G	Yes	A	Yes	G	Yes	Yes	A	Yes	G	No	Yes
Bra1.27	105970	G	G	C	G	C	Yes	G	Yes	C	Yes	Yes	G	Yes	C	Yes	Yes
Bra1.27	105977	G	G	A	G	A	Yes	G	Yes	A	Yes	Yes	G	Yes	A	Yes	Yes
Bra1.27	105985	T	T	A	T	A	Yes	T	Yes	A	Yes	Yes	T	Yes	A	Yes	Yes
Bra1.27	106051	T	T	A	T	A	Yes	T	Yes	A	Yes	Yes	T	Yes	A	Yes	Yes
Bra1.27	106994	C	C	T	C	T	Yes	C	Yes	T	Yes	Yes	C	Yes	T	Yes	Yes
Bra1.27	106997	T	T	A	T	A	Yes	T	Yes	A	Yes	Yes	T	Yes	A	Yes	Yes
Bra1.27	107024	T	T	A	T	A	Yes	T	Yes	A	Yes	Yes	T	Yes	A	Yes	Yes
Bra1.27	107090	G	G	G	G	T	Yes	G	Yes	T	Yes	Yes	G	Yes	T	No	Yes
Bra1.27	107144	T	T	C	T	C	Yes	T	Yes	C	Yes	Yes	T	Yes	C	Yes	Yes
Bra1.27	107147	T	T	A	T	A	Yes	T	Yes	A	Yes	Yes	T	Yes	A	Yes	Yes
Bra1.27	107246	G	G	T	G	T	Yes	G	Yes	T	Yes	Yes	G	Yes	T	Yes	Yes
Bra1.27	107324	G	G	A	G	A	Yes	G	Yes	A	Yes	Yes	G	Yes	A	Yes	Yes
Bra1.27	107756	C	C	T	C	T	Yes	C	Yes	T	Yes	Yes	C	Yes	T	Yes	Yes
Bra1.27	107834	T	T	C	T	C	Yes	T	Yes	C	Yes	Yes	T	Yes	C	Yes	Yes
Bra1.27	107888	G	G	A	G	A	Yes	G	Yes	A	Yes	Yes	G	Yes	A	Yes	Yes
Bra1.27	107938	G	G	A	G	A	Yes	G	Yes	A	Yes	Yes	G	Yes	A	Yes	Yes
Bra1.27	107942	G	G	A	G	A	Yes	G	Yes	A	Yes	Yes	G	Yes	A	Yes	Yes
Bra1.27	107943	A	A	G	A	G	Yes	A	Yes	G	Yes	Yes	A	Yes	G	Yes	Yes
Bra1.27	108005	T	T	C	T	C	Yes	T	Yes	C	Yes	Yes	T	Yes	C	Yes	Yes
Bra1.27	108403	C	C	0	C	A	Yes	C	Yes	A	Yes	Yes	C	Yes	A	No	Yes
Bra1.27	108409	A	A	0	A	G	Yes	A	Yes	G	Yes	Yes	A	Yes	G	No	Yes
Bra1.27	108453	C	C	0	C	A	Yes	C	Yes	A	Yes	Yes	C	Yes	A	No	Yes
Bra1.27	108547	C	C	0	C	T	Yes	C	Yes	T	Yes	Yes	C	Yes	T	No	Yes
Bra1.27	108571	C	C	0	C	T	Yes	C	Yes	T	Yes	Yes	C	Yes	T	No	Yes
Bra1.27	108583	G	G	0	G	A	Yes	G	Yes	A	Yes	Yes	G	Yes	A	No	Yes
Bra1.27	108592	C	C	0	C	T	Yes	C	Yes	T	Yes	Yes	C	Yes	T	No	Yes
Bra1.27	108649	C	C	0	C	T	Yes	C	Yes	T	Yes	Yes	C	Yes	T	No	Yes
Bra1.27	108652	A	A	0	A	G	Yes	A	Yes	G	Yes	Yes	A	Yes	G	No	Yes
Bra1.27	108667	C	C	0	C	G	Yes	C	Yes	G	Yes	Yes	C	Yes	G	No	Yes
Bra1.27	108700	A	A	<	A	C	Yes	A	Yes	C	Yes	Yes	A	Yes	C	No	Yes
Bra1.27	108721	G	G	<	G	A	Yes	G	Yes	A	Yes	Yes	G	Yes	A	No	Yes
Bra1.27	108746	C	C	<	C	T	Yes	C	Yes	T	Yes	Yes	C	Yes	T	No	Yes
Bra1.27	108749	G	G	<	G	A	Yes	G	Yes	A	Yes	Yes	G	Yes	A	No	Yes
Bra1.27	108814	G	G	T	G	T	Yes	G	Yes	T	Yes	Yes	G	Yes	T	Yes	Yes
Bra1.27	108841	C	C	T	C	T	Yes	C	Yes	T	Yes	Yes	C	Yes	T	Yes	Yes
Bra1.27	108868	T	T	A	T	A	Yes	T	Yes	A	Yes	Yes	T	Yes	A	Yes	Yes
Bra1.27	108874	T	T	C	T	C	Yes	T	Yes	C	Yes	Yes	T	Yes	C	Yes	Yes
Bra1.27	108886	T	T	C	T	C	Yes	T	Yes	C	Yes	Yes	T	Yes	C	Yes	Yes
Bra1.27	108994	T	T	C	T	C	Yes	T	Yes	C	Yes	Yes	T	Yes	C	Yes	Yes
Bra1.27	109024	T	T	C	T	C	Yes	T	Yes	C	Yes	Yes	T	Yes	C	Yes	Yes
Bra1.27	109027	C	C	C	C	T	Yes	C	Yes	T	Yes	Yes	C	Yes	T	No	Yes
Bra1.27	109045	T	T	C	T	C	Yes	T	Yes	C	Yes	Yes	T	Yes	C	Yes	Yes
Bra1.27	109057	G	G	A	G	A	Yes	G	Yes	A	Yes	Yes	G	Yes	A	Yes	Yes
Bra1.27	109072	T	T	C	T	C	Yes	T	Yes	C	Yes	Yes	T	Yes	C	Yes	Yes
Bra1.27	109074	A	A	G	A	G	Yes	A	Yes	G	Yes	Yes	A	Yes	G	Yes	Yes
Bra1.27	109096	T	T	0	T	C	Yes	T	Yes	C	Yes	Yes	T	Yes	C	No	Yes
Bra1.27	109117	T	T	0	T	C	Yes	T	Yes	C	Yes	Yes	T	Yes	C	No	Yes
Bra1.27	109132	T	T	C	T	C	Yes	T	Yes	C	Yes	Yes	T	Yes	C	Yes	Yes
Bra1.27	109133	T	T	C	T	C	Yes	T	Yes	C	Yes	Yes	T	Yes	C	Yes	Yes
Bra1.27	109135	A	A	C	A	C	Yes	A	Yes	C	Yes	Yes	A	Yes	C	Yes	Yes
Bra1.27	109138	A	A	C	A	C	Yes	A	Yes	C	Yes	Yes	A	Yes	C	Yes	Yes
Bra1.27	109150	T	T	C	T	C	Yes	T	Yes	C	Yes	Yes	T	Yes	C	Yes	Yes
Bra1.27	109168	G	G	C	G	C	Yes	G	Yes	C	Yes	Yes	G	Yes	C	Yes	Yes
Bra1.27	109174	T	T	C	T	C	Yes	T	Yes	C	Yes	Yes	T	Yes	C	Yes	Yes
Bra1.27	109273	C	C	T	C	T	Yes	C	Yes	T	Yes	Yes	C	Yes	T	Yes	Yes
Bra1.27	109279	G	G	A	G	A	Yes	G	Yes	A	Yes	Yes	G	Yes	A	Yes	Yes
Bra1.27	109310	T	T	<	T	A	Yes	T	Yes	A	Yes	Yes	T	Yes	A	No	Yes
Bra1.27	109426	C	C	T	C	T	Yes	C	Yes	T	Yes	Yes	C	Yes	T	Yes	Yes
Bra1.27	109450	G	G	A	G	A	Yes	G	Yes	A	Yes	Yes	G	Yes	A	Yes	Yes
Bra1.27	109453	C	C	T	C	T	Yes	C	Yes	T	Yes	Yes	C	Yes	T	Yes	Yes
Bra1.27	109460	C	C	T	C	T	Yes	C	Yes	T	Yes	Yes	C	Yes	T	Yes	Yes
Bra1.27	109624	C	C	G	C	G	Yes	C	Yes	G	Yes	Yes	C	Yes	G	Yes	Yes
Bra1.27	111395	T	T	G	T	G	Yes	T	Yes	G	Yes	Yes	T	Yes	G	Yes	Yes
Bra1.27	111396	G	G	G	G	C	Yes	G	Yes	C	Yes	Yes	G	Yes	C	No	Yes
Bra1.27	111406	G	G	A	G	A	Yes	G	Yes	A	Yes	Yes	G	Yes	A	Yes	Yes
Bra1.27	111434	G	G	C	G	C	Yes	G	Yes	C	Yes	Yes	G	Yes	C	Yes	Yes
Bra1.27	111589	T	T	T	T	T	No	T	Yes	T	Yes	No	T	Yes	A	No	Yes
Bra1.27	111646	T	T	C	T	G	Yes	T	Yes	G	Yes	Yes	T	Yes	G	No	Yes
Bra1.27	111655	A	A	G	A	G	Yes	A	Yes	G	Yes	Yes	A	Yes	G	Yes	Yes
Bra1.27	111700	G	G	T	G	T	Yes	G	Yes	T	Yes	Yes	G	Yes	T	Yes	Yes
Bra1.27	111703	T	T	G	T	G	Yes	T	Yes	G	Yes	Yes	T	Yes	G	Yes	Yes
Bra1.27	111715	T	T	C	T	C	Yes	T	Yes	C	Yes	Yes	T	Yes	C	Yes	Yes
Bra1.27	111811	C	C	C	C	T	Yes	C	Yes	T	Yes	Yes	C	Yes	T	No	Yes
Bra1.27	111931	G	G	C	G	C	Yes	G	Yes	C	Yes	Yes	G	Yes	C	Yes	Yes
Bra1.27	111934	T	T	T	T	T	No	T	Yes	T	Yes	No	T	Yes	C	No	Yes
Bra1.27	112078	C	C	T	C	T	Yes	C	Yes	T	Yes	Yes	C	Yes	T	Yes	Yes
Bra1.27	112784	N	G	G	A	G	Yes	A	Yes	G	Yes	Yes	A	Yes	G	Yes	Yes
Bra1.27	112832	C	C	T	C	T	Yes	C	Yes	T	Yes	Yes	C	Yes	T	Yes	Yes
Bra1.27	112856	C	C	T	C	T	Yes	C	Yes	T	Yes	Yes	C	Yes	T	Yes	Yes
Bra1.27	112919	G	G	G	T	G	Yes	T	Yes	G	Yes	Yes	T	Yes	G	Yes	Yes
Bra1.27	112953	A	A	G	A	G	Yes	A	Yes	G	Yes	Yes	A	Yes	G	Yes	Yes
Bra1.27	112967	G	G	A	G	A	Yes	G	Yes	A	Yes	Yes	G	Yes	A	Yes	Yes
Bra1.27	113047	C	C	A	C	A	Yes	C	Yes	A	Yes	Yes	C	Yes	A	Yes	Yes
Bra1.27	113081	T	T	C	T	C	Yes	T	Yes	C	Yes	Yes	T	Yes	C	Yes	Yes
Bra1.27	113099	G	G	A	G	A	Yes	G	Yes	A	Yes	Yes	G	Yes	A	Yes	Yes
Bra1.27	113102	C	C	G	C	G	Yes	C	Yes	G	Yes	Yes	C	Yes	G	Yes	Yes
Bra1.27	113129	T	T	C	T	C	Yes	T	Yes	C	Yes	Yes	T	Yes	C	Yes	Yes
Bra1.27	113130	C	C	A	C	A	Yes	C	Yes	A	Yes	Yes	C	Yes	A	Yes	Yes
Bra1.27	113203	C	C	C	C	A	Yes	C	Yes	A	Yes	Yes	C	Yes	A	No	Yes
Bra1.27	113204	A	A	G	A	G	Yes	A	Yes	G	Yes	Yes	A	Yes	G	Yes	Yes
Bra1.27	113297	T	T	G	T	G	Yes	T	Yes	G	Yes	Yes	T	Yes	G	Yes	Yes
Bra1.27	113521	C	C	T	C	T	Yes	C	Yes	T	Yes	Yes	C	Yes	T	Yes	Yes
Bra1.27	113597	C	C	T	C	T	Yes	C	Yes	T	Yes	Yes	C	Yes	T	Yes	Yes
Bra1.27	113674	G	G	G	C	G	Yes	C	Yes	G	Yes	Yes	C	Yes	G	Yes	Yes
Bra1.27	113731	T	T	G	T	G	Yes	T	Yes	G	Yes	Yes	T	Yes	G	Yes	Yes
Bra1.27	113776	C	C	T	C	T	Yes	C	Yes	T	Yes	Yes	C	Yes	T	Yes	Yes
Bra1.27	113805	C	C	A	C	A	Yes	C	Yes	A	Yes	Yes	C	Yes	A	Yes	Yes
Bra1.27	113849	T	T	C	T	C	Yes	T	Yes	C	Yes	Yes	T	Yes	C	Yes	Yes
Bra1.27	113872	T	T	C	T	C	Yes	T	Yes	C	Yes	Yes	T	Yes	C	Yes	Yes
Bra1.27	113916	A	A	G	A	G	Yes	A	Yes	G	Yes	Yes	A	Yes	G	Yes	Yes
Bra1.27	113962	A	A	G	A	G	Yes	A	Yes	G	Yes	Yes	A	Yes	G	Yes	Yes
Bra1.27	113983	T	T	A	T	A	Yes	T	Yes	A	Yes	Yes	T	Yes	A	Yes	Yes
Bra1.27	114013	C	C	A	C	A	Yes	C	Yes	A	Yes	Yes	C	Yes	A	Yes	Yes
Bra1.27	114055	T	T	C	T	C	Yes	T	Yes	C	Yes	Yes	T	Yes	C	Yes	Yes
Bra1.27	114151	T	T	A	T	A	Yes	T	Yes	A	Yes	Yes	T	Yes	A	Yes	Yes
Bra1.27	114196	A	A	G	A	G	Yes	A	Yes	G	Yes	Yes	A	Yes	G	Yes	Yes
Bra1.27	114217	T	T	C	T	C	Yes	T	Yes	C	Yes	Yes	T	Yes	C	Yes	Yes
Bra1.27	114382	T	T	T	T	C	Yes	T	Yes	C	Yes	Yes	T	Yes	C	No	Yes
Bra1.27	115116	C	C	T	C	T	Yes	C	Yes	T	Yes	Yes	C	Yes	T	Yes	Yes
Bra1.27	115167	A	A	C	A	C	Yes	A	Yes	C	Yes	Yes	A	Yes	C	Yes	Yes
Bra1.27	115195	T	T	C	T	C	Yes	T	Yes	C	Yes	Yes	T	Yes	C	Yes	Yes
Bra1.27	115213	T	T	C	T	C	Yes	T	Yes	C	Yes	Yes	T	Yes	C	Yes	Yes
Bra1.27	115251	T	T	C	T	C	Yes	T	Yes	C	Yes	Yes	T	Yes	C	Yes	Yes
Bra1.27	119593	T	T	0	T	C	Yes		No		No	No	T	Yes	C	No	Yes
Bra1.27	121320	C	C	T	C	T	Yes	C	Yes	T	Yes	Yes	C	Yes	T	Yes	Yes
Bra1.27	121338	A	A	C	A	C	Yes	A	Yes	C	Yes	Yes	A	Yes	C	Yes	Yes
Bra1.27	121401	G	G	A	G	A	Yes	G	Yes	A	Yes	Yes	G	Yes	A	Yes	Yes
Bra1.27	121474	G	<	C	G	C	Yes	G	Yes	C	Yes	Yes	G	Yes	C	Yes	Yes
Bra1.27	121479	A	<	C	A	C	Yes	A	Yes	C	Yes	Yes	A	Yes	C	Yes	Yes
Bra1.27	121503	C	<	T	C	T	Yes	C	Yes	T	Yes	Yes	C	Yes	T	Yes	Yes
Bra1.27	121521	G	<	T	G	T	Yes	G	Yes	T	Yes	Yes	G	Yes	T	Yes	Yes
Bra1.27	121623	C	C	T	C	T	Yes	C	Yes	T	Yes	Yes	C	Yes	T	Yes	Yes
Bra1.27	121647	T	T	T	G	T	Yes	G	Yes	T	Yes	Yes	G	Yes	T	Yes	Yes
Bra1.27	121674	A	A	A	G	A	Yes	G	Yes	A	Yes	Yes	G	Yes	A	Yes	Yes
Bra1.27	121704	G	G	G	G	C	Yes	G	Yes	C	Yes	Yes	G	Yes	C	No	Yes
Bra1.27	121722	T	T	C	T	C	Yes	T	Yes	C	Yes	Yes	T	Yes	C	Yes	Yes
Bra1.27	121723	A	A	C	A	C	Yes	A	Yes	C	Yes	Yes	A	Yes	C	Yes	Yes
Bra1.27	121728	G	G	A	G	A	Yes	G	Yes	A	Yes	Yes	G	Yes	A	Yes	Yes
Bra1.27	121747	A	A	A	A	T	Yes	A	Yes	T	Yes	Yes	A	Yes	T	No	Yes
Bra1.27	121824	A	A	T	A	T	Yes	A	Yes	T	Yes	Yes	A	Yes	T	Yes	Yes
Bra1.27	121830	A	A	T	A	T	Yes	A	Yes	T	Yes	Yes	A	Yes	T	Yes	Yes
Bra1.27	121857	T	T	A	T	A	Yes	T	Yes	A	Yes	Yes	T	Yes	A	Yes	Yes
Bra1.27	121869	A	A	G	A	G	Yes	A	Yes	G	Yes	Yes	A	Yes	G	Yes	Yes
Bra1.27	121875	T	T	C	T	C	Yes	T	Yes	C	Yes	Yes	T	Yes	C	Yes	Yes
Bra1.27	121939	C	C	T	C	T	Yes	C	Yes	T	Yes	Yes	C	Yes	T	Yes	Yes
Bra1.27	121965	T	T	C	T	C	Yes	T	Yes	C	Yes	Yes	T	Yes	C	Yes	Yes
Bra1.27	121980	G	G	T	G	T	Yes	G	Yes	T	Yes	Yes	G	Yes	T	Yes	Yes
Bra1.27	122011	T	T	T	C	T	Yes	C	Yes	T	Yes	Yes	C	Yes	T	Yes	Yes
Bra1.27	122013	G	G	G	C	G	Yes	C	Yes	G	Yes	Yes	C	Yes	G	Yes	Yes
Bra1.27	122025	C	C	G	C	G	Yes	C	Yes	G	Yes	Yes	C	Yes	G	Yes	Yes
Bra1.27	122085	G	G	A	G	A	Yes	G	Yes	A	Yes	Yes	G	Yes	A	Yes	Yes
Bra1.27	122088	T	T	C	T	C	Yes	T	Yes	C	Yes	Yes	T	Yes	C	Yes	Yes
Bra1.27	122091	T	T	C	T	C	Yes	T	Yes	C	Yes	Yes	T	Yes	C	Yes	Yes
Bra1.27	122157	A	A	T	A	T	Yes	A	Yes	T	Yes	Yes	A	Yes	T	Yes	Yes
Bra1.27	122172	C	C	A	C	A	Yes	C	Yes	A	Yes	Yes	C	Yes	A	Yes	Yes
Bra1.27	122187	C	C	A	C	A	Yes	C	Yes	A	Yes	Yes	C	Yes	A	Yes	Yes
Bra1.27	122229	A	A	A	A	G	Yes	A	Yes	G	Yes	Yes	A	Yes	G	No	Yes
Bra1.27	122247	A	A	T	A	T	Yes	A	Yes	T	Yes	Yes	A	Yes	T	Yes	Yes
Bra1.27	122266	A	<	C	A	C	Yes	A	Yes	C	Yes	Yes	A	Yes	C	Yes	Yes
Bra1.27	122268	G	<	T	G	T	Yes	G	Yes	T	Yes	Yes	G	Yes	T	Yes	Yes
Bra1.27	122917	A	A	A	A	A	No	C	No	A	Yes	Yes	A	Yes	C	No	Yes
Bra1.27	122918	A	A	A	A	A	No	T	No	A	Yes	Yes	A	Yes	T	No	Yes
Bra1.27	122951	G	G	G	A	G	Yes	A	Yes	G	Yes	Yes	A	Yes	G	Yes	Yes
Bra1.27	122954	G	G	A	G	G	No	G	Yes	G	Yes	No	G	Yes	A	Yes	Yes
Bra1.27	122957	A	A	A	A	A	No	A	Yes	A	Yes	No	A	Yes	G	No	Yes
Bra1.27	122963	G	G	G	G	G	No	A	No	G	Yes	Yes	G	Yes	G	Yes	No
Bra1.27	122969	C	C	C	C	C	No	C	Yes	C	Yes	No	C	Yes	T	No	Yes
Bra1.27	122972	G	G	A	G	A	Yes	G	Yes	A	Yes	Yes	G	Yes	A	Yes	Yes
Bra1.27	122984	C	C	T	C	T	Yes	C	Yes	T	Yes	Yes	C	Yes	T	Yes	Yes
Bra1.27	123050	T	T	G	G	G	No	T	No	G	Yes	Yes	G	Yes	G	Yes	No
Bra1.27	123053	T	T	T	T	T	No	C	No	T	Yes	Yes	T	Yes	T	Yes	No
Bra1.27	123059	C	C	C	C	C	No	A	No	C	Yes	Yes	C	Yes	C	Yes	No
Bra1.27	123127	C	C	T	C	T	Yes	C	Yes	T	Yes	Yes	C	Yes	T	Yes	Yes
Bra1.27	123181	A	A	C	A	C	Yes	A	Yes	C	Yes	Yes	A	Yes	C	Yes	Yes
Bra1.27	123218	G	G	T	G	T	Yes	G	Yes	T	Yes	Yes	G	Yes	T	Yes	Yes
Bra1.27	123221	C	C	T	C	T	Yes	C	Yes	T	Yes	Yes	C	Yes	T	Yes	Yes
Bra1.27	123234	T	T	C	T	C	Yes	T	Yes	C	Yes	Yes	T	Yes	C	Yes	Yes
Bra1.27	123284	A	A	<	A	A	No	G	No	A	Yes	Yes	A	Yes	A	No	No
Bra1.27	130375	C	C	T	C	T	Yes	C	Yes	T	Yes	Yes	C	Yes	T	Yes	Yes
Bra1.27	130489	G	G	A	G	A	Yes	G	Yes	A	Yes	Yes	G	Yes	A	Yes	Yes
Bra1.27	131301	G	G	T	G	T	Yes	G	Yes	T	Yes	Yes	G	Yes	T	Yes	Yes
Bra1.27	131310	G	G	A	G	A	Yes	G	Yes	A	Yes	Yes	G	Yes	A	Yes	Yes
Bra1.27	131349	C	C	G	C	G	Yes	C	Yes	G	Yes	Yes	C	Yes	G	Yes	Yes
Bra1.27	131378	T	T	G	T	G	Yes	T	Yes	G	Yes	Yes	T	Yes	G	Yes	Yes
Bra1.27	131382	A	A	A	C	A	Yes	C	Yes	A	Yes	Yes	C	Yes	A	Yes	Yes
Bra1.27	131427	C	C	C	C	T	Yes	C	Yes	T	Yes	Yes	C	Yes	T	No	Yes
Bra1.27	131431	C	C	T	C	T	Yes	C	Yes	T	Yes	Yes	C	Yes	T	Yes	Yes
Bra1.27	131446	C	C	A	C	A	Yes	C	Yes	A	Yes	Yes	C	Yes	A	Yes	Yes
Bra1.27	131544	G	G	G	C	G	Yes	C	Yes	G	Yes	Yes	C	Yes	G	Yes	Yes
Bra1.27	131547	A	A	T	A	T	Yes	A	Yes	T	Yes	Yes	A	Yes	T	Yes	Yes
Bra1.27	131551	T	T	G	T	G	Yes	T	Yes	G	Yes	Yes	T	Yes	G	Yes	Yes
Bra1.27	131559	A	A	G	A	G	Yes	A	Yes	G	Yes	Yes	A	Yes	G	Yes	Yes
Bra1.27	131589	G	G	G	G	T	Yes	G	Yes	T	Yes	Yes	G	Yes	T	No	Yes
Bra1.27	131592	T	T	C	T	C	Yes	T	Yes	C	Yes	Yes	T	Yes	C	Yes	Yes
Bra1.27	131670	G	G	T	G	T	Yes	G	Yes	T	Yes	Yes	G	Yes	T	Yes	Yes
Bra1.27	131679	A	A	A	G	A	Yes	G	Yes	A	Yes	Yes	G	Yes	A	Yes	Yes
Bra1.27	134018	G	G	G	G	T	Yes	G	Yes		No	No	G	Yes	T	No	Yes
Bra1.27	134033	T	T	A	T	A	Yes	T	Yes		No	No	T	Yes	A	Yes	Yes
Bra1.27	134037	G	G	C	G	C	Yes	G	Yes		No	No	G	Yes	C	Yes	Yes
Bra1.27	134039	G	G	C	G	C	Yes	G	Yes		No	No	G	Yes	C	Yes	Yes
Bra1.27	134078	A	A	G	A	G	Yes	A	Yes	G	Yes	Yes	A	Yes	G	Yes	Yes
Bra1.27	134082	G	G	G	A	G	Yes	A	Yes	G	Yes	Yes	A	Yes	G	Yes	Yes
Bra1.27	134158	A	A	T	A	T	Yes	A	Yes	T	Yes	Yes	A	Yes	T	Yes	Yes
Bra1.27	134177	G	G	G	A	G	Yes	A	Yes	G	Yes	Yes	A	Yes	G	Yes	Yes
Bra1.27	134222	G	G	A	C	A	Yes	C	Yes	A	Yes	Yes	C	Yes	A	Yes	Yes
Bra1.27	134231	C	C	T	C	T	Yes	C	Yes	T	Yes	Yes	C	Yes	T	Yes	Yes
Bra1.27	134288	T	T	T	C	T	Yes	C	Yes	T	Yes	Yes	C	Yes	T	Yes	Yes
Bra1.27	134300	A	A	A	T	A	Yes	T	Yes	A	Yes	Yes	T	Yes	A	Yes	Yes
Bra1.27	134324	A	A	G	A	G	Yes	A	Yes	G	Yes	Yes	A	Yes	G	Yes	Yes
Bra1.27	134357	C	C	C	G	C	Yes	G	Yes	C	Yes	Yes	G	Yes	C	Yes	Yes
Bra1.27	134426	G	G	C	G	C	Yes	G	Yes	C	Yes	Yes	G	Yes	C	Yes	Yes
Bra1.27	134427	C	C	T	C	T	Yes	C	Yes	T	Yes	Yes	C	Yes	T	Yes	Yes
Bra1.27	134441	C	C	T	C	T	Yes	C	Yes	T	Yes	Yes	C	Yes	T	Yes	Yes
Bra1.27	134453	T	T	C	T	C	Yes	T	Yes	C	Yes	Yes	T	Yes	C	Yes	Yes
Bra1.27	134555	G	G	C	G	C	Yes	G	Yes	C	Yes	Yes	G	Yes	C	Yes	Yes
Bra1.27	134567	A	A	A	G	A	Yes	G	Yes	A	Yes	Yes	G	Yes	A	Yes	Yes
Bra1.27	134702	T	T	C	T	C	Yes	T	Yes	C	Yes	Yes	T	Yes	C	Yes	Yes
Bra1.27	134746	A	A	T	A	T	Yes	A	Yes	T	Yes	Yes	A	Yes	T	Yes	Yes
Bra1.27	134753	A	A	G	A	G	Yes	A	Yes	G	Yes	Yes	A	Yes	G	Yes	Yes
Bra1.27	134767	G	G	C	G	C	Yes	G	Yes	C	Yes	Yes	G	Yes	C	Yes	Yes
Bra1.27	134805	C	C	C	T	C	Yes	T	Yes	C	Yes	Yes	T	Yes	C	Yes	Yes
Bra1.27	134825	G	G	A	G	A	Yes	G	Yes	A	Yes	Yes	G	Yes	A	Yes	Yes
Bra1.27	134843	G	G	G	G	T	Yes	G	Yes	T	Yes	Yes	G	Yes	T	No	Yes
Bra1.27	134857	G	G	T	G	T	Yes	G	Yes	T	Yes	Yes	G	Yes	T	Yes	Yes
Bra1.27	134912	C	C	T	C	T	Yes	C	Yes	T	Yes	Yes	C	Yes	T	Yes	Yes
Bra1.27	134963	C	C	A	C	A	Yes	C	Yes	A	Yes	Yes	C	Yes	A	Yes	Yes
Bra1.27	135008	T	T	T	A	T	Yes	A	Yes	T	Yes	Yes	A	Yes	T	Yes	Yes
Bra1.27	135038	T	T	A	T	A	Yes	T	Yes	A	Yes	Yes	T	Yes	A	Yes	Yes
Bra1.27	135453	T	T	C	T	C	Yes	T	Yes	C	Yes	Yes	T	Yes	C	Yes	Yes
Bra1.27	135469	G	G	G	G	A	Yes	G	Yes	A	Yes	Yes	G	Yes	A	No	Yes
Bra1.27	135482	T	T	C	T	C	Yes	T	Yes	C	Yes	Yes	T	Yes	C	Yes	Yes
Bra1.27	135485	G	G	A	G	A	Yes	G	Yes	A	Yes	Yes	G	Yes	A	Yes	Yes
Bra1.27	135500	T	T	C	T	C	Yes	T	Yes	C	Yes	Yes	T	Yes	C	Yes	Yes
Bra1.27	135503	G	G	T	G	T	Yes	G	Yes	T	Yes	Yes	G	Yes	T	Yes	Yes
Bra1.27	135569	C	C	T	C	T	Yes	C	Yes	T	Yes	Yes	C	Yes	T	Yes	Yes
Bra1.27	135629	A	A	C	A	C	Yes	A	Yes	C	Yes	Yes	A	Yes	C	Yes	Yes
Bra1.27	138161	C	C	T	C	T	Yes	C	Yes	T	Yes	Yes	C	Yes	T	Yes	Yes
Bra1.27	138197	C	C	T	C	T	Yes	C	Yes	T	Yes	Yes	C	Yes	T	Yes	Yes
Bra1.27	138221	C	C	T	C	T	Yes	C	Yes	T	Yes	Yes	C	Yes	T	Yes	Yes
Bra1.27	138233	G	G	T	G	T	Yes	G	Yes	T	Yes	Yes	G	Yes	T	Yes	Yes
Bra1.27	138316	T	T	T	T	T	No	C	No	T	Yes	Yes	T	Yes	T	Yes	No
Bra1.27	138799	G	G	A	G	A	Yes	G	Yes	A	Yes	Yes	G	Yes	A	Yes	Yes
Bra1.27	138829	C	C	T	C	T	Yes	C	Yes	T	Yes	Yes	C	Yes	T	Yes	Yes
Bra1.27	138877	A	A	A	A	A	No	A	Yes	A	Yes	No	A	Yes	C	No	Yes
Bra1.27	138892	A	A	G	A	G	Yes	A	Yes	G	Yes	Yes	A	Yes	G	Yes	Yes
Bra1.27	138958	C	C	C	A	C	Yes	A	Yes	C	Yes	Yes	A	Yes	C	Yes	Yes
Bra1.27	138967	G	G	C	G	C	Yes	G	Yes	C	Yes	Yes	G	Yes	C	Yes	Yes
Bra1.27	138994	A	A	A	G	A	Yes	G	Yes	A	Yes	Yes	G	Yes	A	Yes	Yes
Bra1.27	139009	G	G	A	G	A	Yes	G	Yes	A	Yes	Yes	G	Yes	A	Yes	Yes
Bra1.27	139048	A	A	T	A	T	Yes	A	Yes	T	Yes	Yes	A	Yes	T	Yes	Yes
Bra1.27	139081	C	C	G	C	G	Yes	C	Yes	G	Yes	Yes	C	Yes	G	Yes	Yes
Bra1.27	139162	C	C	T	C	T	Yes	C	Yes	T	Yes	Yes	C	Yes	T	Yes	Yes
Bra1.27	139285	T	T	C	T	C	Yes	T	Yes	C	Yes	Yes	T	Yes	C	Yes	Yes
Bra1.27	139297	G	G	T	G	T	Yes	G	Yes	T	Yes	Yes	G	Yes	T	Yes	Yes
Bra1.27	139309	T	T	A	T	A	Yes	T	Yes	A	Yes	Yes	T	Yes	A	Yes	Yes
Bra1.27	139519	G	G	A	G	A	Yes	G	Yes	A	Yes	Yes	G	Yes	A	Yes	Yes
Bra1.27	139702	T	T	T	C	T	Yes	C	Yes	T	Yes	Yes	C	Yes	T	Yes	Yes
Bra1.27	139756	A	A	A	T	A	Yes	T	Yes	A	Yes	Yes	T	Yes	A	Yes	Yes
Bra1.27	139759	C	C	C	G	C	Yes	G	Yes	C	Yes	Yes	G	Yes	C	Yes	Yes
Bra1.27	139809	C	C	T	C	T	Yes	C	Yes	T	Yes	Yes	C	Yes	T	Yes	Yes
Bra1.27	139810	C	C	G	C	G	Yes	C	Yes	G	Yes	Yes	C	Yes	G	Yes	Yes
Bra1.27	139822	G	G	G	A	G	Yes	A	Yes	G	Yes	Yes	A	Yes	G	Yes	Yes
Bra1.27	139834	G	G	A	G	A	Yes	G	Yes	A	Yes	Yes	G	Yes	A	Yes	Yes
Bra1.27	139892	A	A	T	A	T	Yes	A	Yes	T	Yes	Yes	A	Yes	T	Yes	Yes
Bra1.27	140152	T	T	C	T	C	Yes	T	Yes	C	Yes	Yes	T	Yes	C	Yes	Yes
Bra1.27	140155	T	T	A	T	A	Yes	T	Yes	A	Yes	Yes	T	Yes	A	Yes	Yes
Bra1.27	140222	T	T	T	T	T	No	C	No	T	Yes	Yes	T	Yes	C	No	Yes
Bra1.27	145260	A	<	G	A	G	Yes	A	Yes	G	Yes	Yes		No		No	No
Bra1.27	145343	G	<	A	G	T	Yes	G	Yes	T	Yes	Yes		No		No	No
Bra1.27	156414	T	T	C	T	C	Yes	T	Yes	C	Yes	Yes	T	Yes	C	Yes	Yes
Bra1.27	156422	A	A	A	G	A	Yes	G	Yes	A	Yes	Yes	G	Yes	A	Yes	Yes
Bra1.27	156449	G	G	T	G	T	Yes	G	Yes	T	Yes	Yes	G	Yes	T	Yes	Yes
Bra1.27	156512	G	G	A	G	A	Yes	G	Yes	A	Yes	Yes	G	Yes	A	Yes	Yes
Bra1.27	156575	A	A	C	A	C	Yes	A	Yes	C	Yes	Yes	A	Yes	C	Yes	Yes
Bra1.27	156578	G	G	A	G	A	Yes	G	Yes	A	Yes	Yes	G	Yes	A	Yes	Yes
Bra1.27	156632	A	A	C	A	C	Yes	A	Yes	C	Yes	Yes	A	Yes	C	Yes	Yes
Bra1.27	156635	G	G	A	G	A	Yes	G	Yes	A	Yes	Yes	G	Yes	A	Yes	Yes
Bra1.27	156656	T	T	C	T	C	Yes	T	Yes	C	Yes	Yes	T	Yes	C	Yes	Yes
Bra1.27	156680	G	G	C	G	C	Yes	G	Yes	C	Yes	Yes	G	Yes	C	Yes	Yes
Bra1.27	156749	A	A	G	A	G	Yes	A	Yes	G	Yes	Yes	A	Yes	G	Yes	Yes
Bra1.27	156857	C	C	T	C	T	Yes	C	Yes	T	Yes	Yes	C	Yes	T	Yes	Yes
Bra1.27	156911	C	C	T	C	T	Yes	C	Yes	T	Yes	Yes	C	Yes	T	Yes	Yes
Bra1.27	156938	C	C	T	C	T	Yes	C	Yes	T	Yes	Yes	C	Yes	T	Yes	Yes
Bra1.27	156941	C	C	A	C	A	Yes	C	Yes	A	Yes	Yes	C	Yes	A	Yes	Yes
Bra1.27	157037	C	C	T	C	T	Yes	C	Yes	T	Yes	Yes	C	Yes	T	Yes	Yes
Bra1.27	157038	C	C	A	C	A	Yes	C	Yes	A	Yes	Yes	C	Yes	A	Yes	Yes
Bra1.27	157040	T	T	A	T	A	Yes	T	Yes	A	Yes	Yes	T	Yes	A	Yes	Yes
Bra1.27	157046	A	A	G	A	G	Yes	A	Yes	G	Yes	Yes	A	Yes	G	Yes	Yes
Bra1.27	157067	C	C	T	C	T	Yes	C	Yes	T	Yes	Yes	C	Yes	T	Yes	Yes
Bra1.27	157109	A	A	G	A	G	Yes	A	Yes	G	Yes	Yes	A	Yes	G	Yes	Yes
Bra1.27	157124	G	G	T	G	T	Yes	G	Yes	T	Yes	Yes	G	Yes	T	Yes	Yes
Bra1.27	157127	C	C	T	C	T	Yes	C	Yes	T	Yes	Yes	C	Yes	T	Yes	Yes
Bra1.27	157130	A	A	T	A	T	Yes	A	Yes	T	Yes	Yes	A	Yes	T	Yes	Yes
Bra1.27	157142	G	G	T	G	T	Yes	G	Yes	T	Yes	Yes	G	Yes	T	Yes	Yes
Bra1.27	157852	A	A	C	A	C	Yes	A	Yes	C	Yes	Yes	A	Yes	C	Yes	Yes
Bra1.27	157886	A	A	A	T	A	Yes	T	Yes	A	Yes	Yes	T	Yes	A	Yes	Yes
Bra1.27	157912	C	C	T	C	T	Yes	C	Yes	T	Yes	Yes	C	Yes	T	Yes	Yes
Bra1.27	157915	C	C	C	T	C	Yes	T	Yes	C	Yes	Yes	T	Yes	C	Yes	Yes
Bra1.27	157918	G	G	G	C	G	Yes	C	Yes	G	Yes	Yes	C	Yes	G	Yes	Yes
Bra1.27	157921	G	G	G	C	G	Yes	C	Yes	G	Yes	Yes	C	Yes	G	Yes	Yes
Bra1.27	157945	C	C	C	T	C	Yes	T	Yes	C	Yes	Yes	T	Yes	C	Yes	Yes
Bra1.27	157969	C	C	T	C	T	Yes	C	Yes	T	Yes	Yes	C	Yes	T	Yes	Yes
Bra1.27	158122	C	C	A	C	A	Yes	C	Yes	A	Yes	Yes	C	Yes	A	Yes	Yes
Bra1.27	158203	G	G	C	G	C	Yes	G	Yes	C	Yes	Yes	G	Yes	C	Yes	Yes
Bra1.27	158218	G	G	G	T	G	Yes	T	Yes	G	Yes	Yes	T	Yes	G	Yes	Yes
Bra1.27	158239	A	A	A	T	A	Yes	T	Yes	A	Yes	Yes	T	Yes	A	Yes	Yes
Bra1.27	158242	A	A	G	A	G	Yes	A	Yes	G	Yes	Yes	A	Yes	G	Yes	Yes
Bra1.27	158254	C	C	C	T	C	Yes	T	Yes	C	Yes	Yes	T	Yes	C	Yes	Yes
Bra1.27	158287	C	C	G	C	G	Yes	C	Yes	G	Yes	Yes	C	Yes	G	Yes	Yes
Bra1.27	158299	C	C	T	C	T	Yes	C	Yes	T	Yes	Yes	C	Yes	T	Yes	Yes
Bra1.27	158323	G	G	T	G	T	Yes	G	Yes	T	Yes	Yes	G	Yes	T	Yes	Yes
Bra1.27	158335	G	G	A	G	A	Yes	G	Yes	A	Yes	Yes	G	Yes	A	Yes	Yes
Bra1.27	158345	G	G	A	G	A	Yes	G	Yes	A	Yes	Yes	G	Yes	A	Yes	Yes
Bra1.27	158350	G	G	A	G	A	Yes	G	Yes	A	Yes	Yes	G	Yes	A	Yes	Yes
Bra1.27	158356	G	G	T	G	T	Yes	G	Yes	T	Yes	Yes	G	Yes	T	Yes	Yes
Bra1.27	158386	C	C	T	C	T	Yes	C	Yes	T	Yes	Yes	C	Yes	T	Yes	Yes
Bra1.27	158448	G	G	C	G	C	Yes	G	Yes	C	Yes	Yes	G	Yes	C	Yes	Yes
Bra1.27	158485	G	G	T	G	T	Yes	G	Yes	T	Yes	Yes	G	Yes	T	Yes	Yes
Bra1.27	158593	T	T	C	T	C	Yes	T	Yes	C	Yes	Yes	T	Yes	C	Yes	Yes
Bra1.27	158866	T	T	C	C	C	No	T	No	C	Yes	Yes	C	Yes	T	No	Yes
Bra1.27	158920	G	G	A	A	A	No	G	No	A	Yes	Yes	A	Yes	G	No	Yes
Bra1.27	158929	G	G	G	G	G	No	A	No	G	Yes	Yes	G	Yes	A	No	Yes
Bra1.27	158938	A	A	A	A	A	No	C	No	A	Yes	Yes	A	Yes	C	No	Yes
Bra1.27	158959	C	C	C	C	C	No	T	No	C	Yes	Yes	C	Yes	T	No	Yes
Bra1.27	158977	T	T	C	C	C	No	T	No	C	Yes	Yes	C	Yes	T	No	Yes
Bra1.27	158989	G	G	G	G	G	No	A	No	G	Yes	Yes	G	Yes	A	No	Yes
Bra1.27	159004	T	T	T	T	T	No	A	No	T	Yes	Yes	T	Yes	A	No	Yes
Bra1.27	159040	C	C	C	C	C	No	T	No	C	Yes	Yes	C	Yes	T	No	Yes
Bra1.27	159052	C	C	T	T	T	No	C	No	T	Yes	Yes	T	Yes	C	No	Yes
Bra1.27	159067	A	A	C	C	C	No	A	No	C	Yes	Yes	C	Yes	A	No	Yes
Bra1.27	159142	C	C	C	C	C	No	G	No	C	Yes	Yes	C	Yes	G	No	Yes
Bra1.27	159196	A	A	T	A	T	Yes	A	Yes	T	Yes	Yes	A	Yes	A	No	No
Bra1.27	159320	C	C	C	T	T	No	C	No	T	Yes	Yes	C	No	T	No	Yes
Bra1.27	159373	T	T	T	C	C	No	T	No	C	Yes	Yes	T	No	C	No	Yes
Bra1.27	159436	C	C	C	T	T	No	C	No	T	Yes	Yes	C	No	T	No	Yes
Bra1.27	159547	G	G	G	G	G	No	C	No	G	Yes	Yes	C	No	G	Yes	Yes
Bra1.27	159557	G	G	G	G	G	No	C	No	G	Yes	Yes	C	No	G	Yes	Yes
Bra1.27	159568	T	T	T	C	C	No	T	No	C	Yes	Yes	T	No	C	No	Yes
Bra1.27	159763	C	C	C	T	C	Yes	T	Yes	C	Yes	Yes	T	Yes	C	Yes	Yes
Bra1.27	159802	C	C	T	C	T	Yes	C	Yes	T	Yes	Yes	C	Yes	T	Yes	Yes
Bra1.27	159826	C	C	A	C	A	Yes	C	Yes	A	Yes	Yes	C	Yes	A	Yes	Yes
Bra1.27	159850	T	T	G	T	G	Yes	T	Yes	G	Yes	Yes	T	Yes	G	Yes	Yes
Bra1.27	159859	C	C	T	C	T	Yes	C	Yes	T	Yes	Yes	C	Yes	T	Yes	Yes
Bra1.27	159865	C	C	T	C	T	Yes	C	Yes	T	Yes	Yes	C	Yes	T	Yes	Yes
Bra1.27	160052	T	T	A	T	A	Yes	T	Yes	A	Yes	Yes	T	Yes	A	Yes	Yes
Bra1.27	160057	C	C	T	C	T	Yes	C	Yes	T	Yes	Yes	C	Yes	T	Yes	Yes
Bra1.27	160066	G	G	T	G	T	Yes	G	Yes	T	Yes	Yes	G	Yes	T	Yes	Yes
Bra1.27	160132	C	C	T	C	T	Yes	C	Yes	T	Yes	Yes	C	Yes	T	Yes	Yes
Bra1.27	160141	A	A	G	A	G	Yes	A	Yes	G	Yes	Yes	A	Yes	G	Yes	Yes
Bra1.27	160159	A	A	G	A	G	Yes	A	Yes	G	Yes	Yes	A	Yes	G	Yes	Yes
Bra1.27	160180	C	C	A	C	A	Yes	C	Yes	A	Yes	Yes	C	Yes	A	Yes	Yes
Bra1.27	160207	A	A	G	A	G	Yes	A	Yes	G	Yes	Yes	A	Yes	G	Yes	Yes
Bra1.27	160302	T	T	A	T	A	Yes	T	Yes	A	Yes	Yes	T	Yes	A	Yes	Yes
Bra1.27	160323	A	A	G	A	G	Yes	A	Yes	G	Yes	Yes	A	Yes	G	Yes	Yes
Bra1.27	160354	G	G	G	G	T	Yes	G	Yes	T	Yes	Yes	G	Yes	T	No	Yes
Bra1.27	160492	C	C	A	C	A	Yes	C	Yes	A	Yes	Yes	C	Yes	A	Yes	Yes
Bra1.27	160585	T	T	C	T	C	Yes	T	Yes	C	Yes	Yes	T	Yes	C	Yes	Yes
Bra1.27	160675	G	G	A	G	A	No	G	Yes	A	Yes	No	G	Yes	G	No	No
Bra1.27	160677	G	G	A	G	A	Yes	G	Yes	A	Yes	Yes	G	Yes	A	Yes	Yes
Bra1.27	160717	T	T	C	T	C	Yes	T	Yes	C	Yes	Yes	T	Yes	C	Yes	Yes
Bra1.27	160750	A	A	G	A	G	Yes	A	Yes	G	Yes	Yes	A	Yes	G	Yes	Yes
Bra1.27	160792	G	G	A	G	A	Yes	G	Yes	A	Yes	Yes	G	Yes	A	Yes	Yes
Bra1.27	160852	T	T	C	T	C	Yes	T	Yes	C	Yes	Yes	T	Yes	C	Yes	Yes
Bra1.27	160912	G	G	A	G	A	Yes	G	Yes	A	Yes	Yes	G	Yes	A	Yes	Yes
Bra1.27	160963	G	G	T	G	T	Yes	G	Yes	T	Yes	Yes	G	Yes	T	Yes	Yes
Bra1.27	160972	C	C	C	T	C	Yes	T	Yes	C	Yes	Yes	T	Yes	C	Yes	Yes
Bra1.27	161015	C	C	T	C	T	Yes	C	Yes	T	Yes	Yes	C	Yes	T	Yes	Yes
Bra1.27	161020	G	G	C	G	C	Yes	G	Yes	C	Yes	Yes	G	Yes	C	Yes	Yes
Bra1.27	161026	C	C	T	C	T	Yes	C	Yes	T	Yes	Yes	C	Yes	T	Yes	Yes
Bra1.27	161080	C	C	T	C	T	Yes	C	Yes	T	Yes	Yes	C	Yes	T	Yes	Yes
Bra1.27	161083	T	T	A	T	A	Yes	T	Yes	A	Yes	Yes	T	Yes	A	Yes	Yes
Bra1.27	161108	T	T	C	T	C	Yes	T	Yes	C	Yes	Yes	T	Yes	C	Yes	Yes
Bra1.27	161173	C	C	T	C	T	Yes	C	Yes	T	Yes	Yes	C	Yes	T	Yes	Yes
Bra1.27	161224	G	G	T	G	T	Yes	G	Yes	T	Yes	Yes	G	Yes	T	Yes	Yes
Bra1.27	161237	T	T	C	T	C	Yes	T	Yes	C	Yes	Yes	T	Yes	C	Yes	Yes
Bra1.27	161248	A	A	G	A	G	Yes	A	Yes	G	Yes	Yes	A	Yes	G	Yes	Yes
Bra1.27	161287	T	T	C	T	C	Yes	T	Yes	C	Yes	Yes	T	Yes	C	Yes	Yes
Bra1.27	161302	A	A	T	A	T	Yes	A	Yes	T	Yes	Yes	A	Yes	T	Yes	Yes
Bra1.27	161308	C	C	C	T	C	Yes	T	Yes	C	Yes	Yes	T	Yes	C	Yes	Yes
Bra1.27	161311	C	C	T	C	T	Yes	C	Yes	T	Yes	Yes	C	Yes	T	Yes	Yes
Bra1.27	161317	A	A	G	A	G	Yes	A	Yes	G	Yes	Yes	A	Yes	G	Yes	Yes
Bra1.27	161329	C	C	T	C	T	Yes	C	Yes	T	Yes	Yes	C	Yes	T	Yes	Yes
Bra1.27	161335	C	C	T	C	T	Yes	C	Yes	T	Yes	Yes	C	Yes	T	Yes	Yes
Bra1.27	161356	T	T	A	T	A	Yes	T	Yes	A	Yes	Yes	T	Yes	A	Yes	Yes
Bra1.27	161368	T	T	C	T	C	Yes	T	Yes	C	Yes	Yes	T	Yes	C	Yes	Yes
Bra1.27	161374	C	C	G	C	G	Yes	C	Yes	G	Yes	Yes	C	Yes	G	Yes	Yes
Bra1.27	161380	T	T	A	T	A	Yes	T	Yes	A	Yes	Yes	T	Yes	A	Yes	Yes
Bra1.27	161413	C	C	T	C	T	Yes	C	Yes	T	Yes	Yes	C	Yes	T	Yes	Yes
Bra1.27	161416	A	A	G	A	G	Yes	A	Yes	G	Yes	Yes	A	Yes	G	Yes	Yes
Bra1.27	161419	C	C	T	C	T	Yes	C	Yes	T	Yes	Yes	C	Yes	T	Yes	Yes
Bra1.27	161440	T	T	C	T	C	Yes	T	Yes	C	Yes	Yes	T	Yes	C	Yes	Yes
Bra1.27	161486	C	C	A	C	A	Yes	C	Yes	A	Yes	Yes	C	Yes	A	Yes	Yes
Bra1.27	161530	T	T	A	T	A	Yes	T	Yes	A	Yes	Yes	T	Yes	A	Yes	Yes
Bra1.27	161587	A	A	C	A	C	Yes	A	Yes	C	Yes	Yes	A	Yes	C	Yes	Yes
Bra1.27	161647	C	C	T	C	T	Yes	C	Yes	T	Yes	Yes	C	Yes	T	Yes	Yes
Bra1.27	161686	C	C	T	C	T	Yes	C	Yes	T	Yes	Yes	C	Yes	T	Yes	Yes
Bra1.27	161749	T	T	C	T	C	Yes	T	Yes	C	Yes	Yes	T	Yes	C	Yes	Yes
Bra1.27	161794	T	T	G	T	G	Yes	T	Yes	G	Yes	Yes	T	Yes	G	Yes	Yes
Bra1.27	161854	A	A	G	A	G	Yes	A	Yes	G	Yes	Yes	A	Yes	G	Yes	Yes
Bra1.27	161871	G	G	A	G	A	Yes	G	Yes	A	Yes	Yes	G	Yes	A	Yes	Yes
Bra1.27	162040	T	T	C	T	C	Yes	T	Yes	C	Yes	Yes	T	Yes	C	Yes	Yes
Bra1.27	162046	T	T	A	T	A	Yes	T	Yes	A	Yes	Yes	T	Yes	A	Yes	Yes
Bra1.27	162064	G	G	C	G	C	Yes	G	Yes	C	Yes	Yes	G	Yes	C	Yes	Yes
Bra1.27	162157	T	T	T	T	G	Yes	T	Yes	G	Yes	Yes	T	Yes	G	No	Yes
Bra1.27	162166	C	C	T	C	T	Yes	C	Yes	T	Yes	Yes	C	Yes	T	Yes	Yes
Bra1.27	162179	C	C	G	C	G	Yes	C	Yes	G	Yes	Yes	C	Yes	G	Yes	Yes
Bra1.27	162202	A	A	G	A	G	Yes	A	Yes	G	Yes	Yes	A	Yes	G	Yes	Yes
Bra1.27	162208	G	G	A	G	A	Yes	G	Yes	A	Yes	Yes	G	Yes	A	Yes	Yes
Bra1.27	162226	T	T	G	T	G	Yes	T	Yes	G	Yes	Yes	T	Yes	G	Yes	Yes
Bra1.27	162232	T	T	A	T	A	Yes	T	Yes	A	Yes	Yes	T	Yes	A	Yes	Yes
Bra1.27	162233	C	C	A	C	A	Yes	C	Yes	A	Yes	Yes	C	Yes	A	Yes	Yes
Bra1.27	162263	T	T	A	T	A	Yes	T	Yes	A	Yes	Yes	T	Yes	A	Yes	Yes
Bra1.27	162269	C	C	G	C	G	Yes	C	Yes	G	Yes	Yes	C	Yes	G	Yes	Yes
Bra1.27	162271	G	G	A	G	A	Yes	G	Yes	A	Yes	Yes	G	Yes	A	Yes	Yes
Bra1.27	162272	G	G	A	G	A	Yes	G	Yes	A	Yes	Yes	G	Yes	A	Yes	Yes
Bra1.27	162319	T	T	A	T	A	Yes	T	Yes	A	Yes	Yes	T	Yes	A	Yes	Yes
Bra1.27	162523	G	G	G	C	G	Yes	C	Yes	G	Yes	Yes	C	Yes	G	Yes	Yes
Bra1.27	162595	A	A	A	G	A	Yes	G	Yes	A	Yes	Yes	G	Yes	A	Yes	Yes
Bra1.27	162673	T	T	C	T	C	Yes	T	Yes	C	Yes	Yes	T	Yes	C	Yes	Yes
Bra1.27	162727	G	G	A	G	A	Yes	G	Yes	A	Yes	Yes	G	Yes	A	Yes	Yes
Bra1.27	162742	C	C	A	C	A	Yes	C	Yes	A	Yes	Yes	C	Yes	A	Yes	Yes
Bra1.27	162809	T	T	C	T	C	Yes	T	Yes	C	Yes	Yes	T	Yes	C	Yes	Yes
Bra1.27	162853	G	G	A	G	A	Yes	G	Yes	A	Yes	Yes	G	Yes	A	Yes	Yes
Bra1.27	162857	T	T	C	T	C	Yes	T	Yes	C	Yes	Yes	T	Yes	C	Yes	Yes
Bra1.27	162911	T	T	G	T	G	Yes	T	Yes	G	Yes	Yes	T	Yes	G	Yes	Yes
Bra1.27	162922	G	G	C	G	C	Yes	G	Yes	C	Yes	Yes	G	Yes	C	Yes	Yes
Bra1.27	162925	C	C	G	C	G	Yes	C	Yes	G	Yes	Yes	C	Yes	G	Yes	Yes
Bra1.27	162940	G	G	A	G	A	Yes	G	Yes	A	Yes	Yes	G	Yes	A	Yes	Yes
Bra1.27	165512	G	G	A	G	A	Yes	G	Yes	A	Yes	Yes	G	Yes	A	Yes	Yes
Bra1.27	165530	C	C	T	C	T	Yes	C	Yes	T	Yes	Yes	C	Yes	T	Yes	Yes
Bra1.27	165557	T	T	T	C	T	Yes	C	Yes	T	Yes	Yes	C	Yes	T	Yes	Yes
Bra1.27	165572	G	G	G	G	C	Yes	G	Yes	C	Yes	Yes	G	Yes	C	No	Yes
Bra1.27	165584	C	C	T	C	T	Yes	C	Yes	T	Yes	Yes	C	Yes	T	Yes	Yes
Bra1.27	165593	T	T	C	T	C	Yes	T	Yes	C	Yes	Yes	T	Yes	C	Yes	Yes
Bra1.27	165626	C	C	G	C	G	Yes	C	Yes	G	Yes	Yes	C	Yes	G	Yes	Yes
Bra1.27	165632	C	C	T	C	T	Yes	C	Yes	T	Yes	Yes	C	Yes	T	Yes	Yes
Bra1.27	165698	T	T	T	T	C	Yes	T	Yes	C	Yes	Yes	T	Yes	C	No	Yes
Bra1.27	165761	T	T	C	T	C	Yes	T	Yes	C	Yes	Yes	T	Yes	C	Yes	Yes
Bra1.27	165776	T	T	C	T	C	Yes	T	Yes	C	Yes	Yes	T	Yes	C	Yes	Yes
Bra1.27	165791	T	T	T	T	C	Yes	T	Yes	C	Yes	Yes	T	Yes	C	No	Yes
Bra1.27	165803	T	T	T	G	T	Yes	G	Yes	T	Yes	Yes	G	Yes	T	Yes	Yes
Bra1.27	165839	T	T	G	T	G	Yes	T	Yes	G	Yes	Yes	T	Yes	G	Yes	Yes
Bra1.27	165845	G	G	T	G	T	Yes	G	Yes	T	Yes	Yes	G	Yes	T	Yes	Yes
Bra1.27	165878	T	T	A	T	A	Yes	T	Yes	A	Yes	Yes	T	Yes	A	Yes	Yes
Bra1.27	166528	G	G	C	G	C	Yes	G	Yes	C	Yes	Yes	G	Yes	C	Yes	Yes
Bra1.27	166549	C	C	C	T	C	Yes	T	Yes	C	Yes	Yes	T	Yes	C	Yes	Yes
Bra1.27	166550	T	T	T	C	T	Yes	C	Yes	T	Yes	Yes	C	Yes	T	Yes	Yes
Bra1.27	166552	T	T	T	C	T	Yes	C	Yes	T	Yes	Yes	C	Yes	T	Yes	Yes
Bra1.27	166553	A	A	A	T	A	Yes	T	Yes	A	Yes	Yes	T	Yes	A	Yes	Yes
Bra1.27	166582	C	C	T	C	T	Yes	C	Yes	T	Yes	Yes	C	Yes	T	Yes	Yes
Bra1.27	166588	C	C	T	C	T	Yes	C	Yes	T	Yes	Yes	C	Yes	T	Yes	Yes
Bra1.27	166603	T	T	A	T	A	Yes	T	Yes	A	Yes	Yes	T	Yes	A	Yes	Yes
Bra1.27	166625	T	T	C	T	C	Yes	T	Yes	C	Yes	Yes	T	Yes	C	Yes	Yes
Bra1.27	166668	C	C	G	C	G	Yes	C	Yes	G	Yes	Yes	C	Yes	G	Yes	Yes
Bra1.27	166720	C	C	T	C	T	Yes	C	Yes	T	Yes	Yes	C	Yes	T	Yes	Yes
Bra1.27	166728	C	C	T	C	T	Yes	C	Yes	T	Yes	Yes	C	Yes	T	Yes	Yes
Bra1.27	166771	A	A	*	A	C	Yes	A	Yes	C	Yes	Yes	A	Yes	C	No	Yes
Bra1.27	166888	C	C	C	G	C	Yes	G	Yes	C	Yes	Yes	G	Yes	C	Yes	Yes
Bra1.27	166894	A	A	A	G	A	Yes	G	Yes	A	Yes	Yes	G	Yes	A	Yes	Yes
Bra1.27	166909	T	T	*	T	G	Yes	T	Yes	G	Yes	Yes	T	Yes	G	No	Yes
Bra1.27	167113	G	G	A	G	A	Yes	G	Yes	A	Yes	Yes	G	Yes	A	Yes	Yes
Bra1.27	167119	G	G	A	G	A	Yes	G	Yes	A	Yes	Yes	G	Yes	A	Yes	Yes
Bra1.27	170572	C	C	T	C	T	Yes	C	Yes		No	No	C	Yes	C	No	No
Bra1.27	170578	T	T	A	T	A	Yes	T	Yes		No	No	T	Yes	T	No	No
Bra1.27	170617	A	A	G	A	G	Yes	A	Yes	G	Yes	Yes	A	Yes	G	Yes	Yes
Bra1.27	170645	C	C	C	G	C	Yes	G	Yes	C	Yes	Yes	G	Yes	C	Yes	Yes
Bra1.27	170659	A	A	A	A	G	Yes	A	Yes	G	Yes	Yes	A	Yes	G	No	Yes
Bra1.27	170695	G	G	A	G	A	Yes	G	Yes	A	Yes	Yes	G	Yes	A	Yes	Yes
Bra1.27	170698	T	T	A	T	A	Yes	T	Yes	A	Yes	Yes	T	Yes	A	Yes	Yes
Bra1.27	170710	G	G	C	G	C	Yes	G	Yes	C	Yes	Yes	G	Yes	C	Yes	Yes
Bra1.27	170758	A	A	A	G	A	Yes	G	Yes	A	Yes	Yes	G	Yes	A	Yes	Yes
Bra1.27	170768	C	C	T	C	T	Yes	C	Yes	T	Yes	Yes	C	Yes	T	Yes	Yes
Bra1.27	170800	T	T	G	T	G	Yes	T	Yes	G	Yes	Yes	T	Yes	G	Yes	Yes
Bra1.27	170816	C	C	T	C	T	Yes	C	Yes	T	Yes	Yes	C	Yes	T	Yes	Yes
Bra1.27	170818	G	G	G	G	G	No	A	No	G	Yes	Yes	G	Yes	G	Yes	No
Bra1.27	170908	T	T	G	T	G	No		No	G	Yes	No	T	Yes	G	Yes	No
Bra1.27	170977	C	C	T	C	T	Yes	C	Yes	T	Yes	Yes	C	Yes	T	Yes	Yes
Bra1.27	170980	G	G	A	G	A	Yes	G	Yes	A	Yes	Yes	G	Yes	A	Yes	Yes
Bra1.27	170983	A	A	T	A	T	Yes		No		No	No	A	Yes	T	Yes	Yes
Bra1.27	170986	T	T	C	T	C	Yes		No		No	No	T	Yes	C	Yes	Yes
Bra1.27	170992	A	A	A	A		No		No		No	No	A	Yes		No	No
Bra1.27	171255	T	T	C	C	T	Yes	C	Yes	T	Yes	Yes	C	Yes	T	No	Yes
Bra1.27	171269	T	T	A	T	A	Yes	T	Yes	A	Yes	Yes	T	Yes	A	Yes	Yes
Bra1.27	171300	T	T	A	T	A	Yes	T	Yes	A	Yes	Yes	T	Yes	A	Yes	Yes
Bra1.27	171324	G	G	T	G	T	Yes	G	Yes	T	Yes	Yes	G	Yes	T	Yes	Yes
Bra1.27	171381	C	C	C	T	C	Yes	T	Yes	C	Yes	Yes	T	Yes	C	Yes	Yes
Bra1.27	171384	C	C	T	C	T	Yes	C	Yes	T	Yes	Yes	C	Yes	T	Yes	Yes
Bra1.27	171393	G	G	A	G	A	Yes	G	Yes	A	Yes	Yes	G	Yes	A	Yes	Yes
Bra1.27	171414	G	G	G	C	G	Yes	C	Yes	G	Yes	Yes	C	Yes	G	Yes	Yes
Bra1.27	171429	T	T	T	G	T	Yes	G	Yes	T	Yes	Yes	G	Yes	T	Yes	Yes
Bra1.27	171435	C	C	T	C	T	Yes	C	Yes	T	Yes	Yes	C	Yes	T	Yes	Yes
Bra1.27	171444	G	G	C	G	C	Yes	G	Yes	C	Yes	Yes	G	Yes	C	Yes	Yes
Bra1.27	171450	C	C	T	C	T	Yes	C	Yes	T	Yes	Yes	C	Yes	T	Yes	Yes
Bra1.27	171456	C	C	C	T	C	Yes	T	Yes	C	Yes	Yes	T	Yes	C	Yes	Yes
Bra1.27	171457	A	A	A	C	A	Yes	C	Yes	A	Yes	Yes	C	Yes	A	Yes	Yes
Bra1.27	171468	G	G	T	G	T	Yes	G	Yes	T	Yes	Yes	G	Yes	T	Yes	Yes
Bra1.27	171495	G	G	A	G	A	Yes	G	Yes	A	Yes	Yes	G	Yes	A	Yes	Yes
Bra1.27	171504	C	C	T	C	T	Yes	C	Yes	T	Yes	Yes	C	Yes	T	Yes	Yes
Bra1.27	171510	T	T	C	T	C	Yes	T	Yes	C	Yes	Yes	T	Yes	C	Yes	Yes
Bra1.27	171618	T	T	A	T	A	Yes	T	Yes	A	Yes	Yes	T	Yes	A	Yes	Yes
Bra1.27	171633	T	T	G	C	G	Yes	C	Yes	G	Yes	Yes	C	Yes	G	Yes	Yes
Bra1.27	171746	C	C	C	G	C	Yes	G	Yes	C	Yes	Yes	G	Yes	C	Yes	Yes
Bra1.27	171765	T	T	C	T	C	Yes	T	Yes	C	Yes	Yes	T	Yes	C	Yes	Yes
Bra1.27	171784	A	A	G	A	G	Yes	A	Yes	G	Yes	Yes	A	Yes	G	Yes	Yes
Bra1.27	171789	G	G	T	G	T	Yes	G	Yes	T	Yes	Yes	G	Yes	T	Yes	Yes
Bra1.27	171849	C	C	C	T	C	Yes	T	Yes	C	Yes	Yes	T	Yes	C	Yes	Yes
Bra1.27	171882	A	A	T	C	T	Yes	C	Yes	T	Yes	Yes	C	Yes	T	Yes	Yes
Bra1.27	171918	C	C	T	C	T	Yes	C	Yes	T	Yes	Yes	C	Yes	T	Yes	Yes
Bra1.27	171924	A	A	T	A	T	Yes	A	Yes	T	Yes	Yes	A	Yes	T	Yes	Yes
Bra1.27	171954	G	G	A	G	A	Yes	G	Yes	A	Yes	Yes	G	Yes	A	Yes	Yes
Bra1.27	171966	T	T	T	G	T	Yes	G	Yes	T	Yes	Yes	G	Yes	T	Yes	Yes
Bra1.27	171972	C	C	T	C	T	Yes	C	Yes	T	Yes	Yes	C	Yes	T	Yes	Yes
Bra1.27	171987	T	T	C	T	C	Yes	T	Yes	C	Yes	Yes	T	Yes	C	Yes	Yes
Bra1.27	172014	G	G	A	G	A	Yes	G	Yes	A	Yes	Yes	G	Yes	A	Yes	Yes
Bra1.27	172041	C	C	T	C	T	Yes	C	Yes	T	Yes	Yes	C	Yes	T	Yes	Yes
Bra1.27	172047	G	G	G	G	G	No	G	Yes	G	Yes	No	G	Yes	C	No	Yes
Bra1.27	172065	C	C	T	C	T	Yes	C	Yes	T	Yes	Yes	C	Yes	T	Yes	Yes
Bra1.27	172125	A	A	A	G	A	Yes	G	Yes	A	Yes	Yes	G	Yes	A	Yes	Yes
Bra1.27	172128	G	G	G	T	G	Yes	T	Yes	G	Yes	Yes	T	Yes	G	Yes	Yes
Bra1.27	172134	T	T	A	T	A	Yes	T	Yes	A	Yes	Yes	T	Yes	A	Yes	Yes
Bra1.27	172146	T	T	A	T	A	Yes	T	Yes	A	Yes	Yes	T	Yes	A	Yes	Yes
Bra1.27	172152	T	T	C	T	C	Yes	T	Yes	C	Yes	Yes	T	Yes	C	Yes	Yes
Bra1.27	172158	T	T	C	T	C	No	T	Yes	C	Yes	No	T	Yes	T	No	No
Bra1.27	172200	G	G	G	G	G	No	G	Yes	G	Yes	No	G	Yes	A	No	Yes
Bra1.27	172248	T	T	C	T	C	Yes	T	Yes	C	Yes	Yes	T	Yes	C	Yes	Yes
Bra1.27	172284	A	A	G	A	G	Yes	A	Yes	G	Yes	Yes	A	Yes	G	Yes	Yes
Bra1.27	172293	G	G	T	G	T	Yes	G	Yes	T	Yes	Yes	G	Yes	T	Yes	Yes
Bra1.27	172314	C	C	C	C	T	Yes	C	Yes	T	Yes	Yes	T	No	C	Yes	Yes
Bra1.27	172320	T	T	T	C	T	Yes	C	Yes	T	Yes	Yes	T	No	C	No	Yes
Bra1.27	172360	A	A	A	A	A	No	A	Yes	A	Yes	No	A	Yes	T	No	Yes
Bra1.27	172362	G	G	G	G	G	No	G	Yes	G	Yes	No	G	Yes	A	No	Yes
Bra1.27	172371	G	G	G	T	G	Yes	T	Yes	G	Yes	Yes	G	No	G	Yes	No
Bra1.27	172386	C	C	C	T	C	Yes	T	Yes	C	Yes	Yes	C	No	C	Yes	No
Bra1.27	172458	A	A	*	A	T	Yes	A	Yes	T	Yes	Yes	A	Yes	T	No	Yes
Bra1.27	172491	A	A	T	A	T	Yes	A	Yes	T	Yes	Yes	A	Yes	T	Yes	Yes
Bra1.27	172539	C	C	T	C	T	Yes	C	Yes	T	Yes	Yes	C	Yes	T	Yes	Yes
Bra1.27	172587	G	G	C	G	C	Yes	G	Yes	C	Yes	Yes	G	Yes	C	Yes	Yes
Bra1.27	172599	C	C	T	C	T	Yes	C	Yes	T	Yes	Yes	C	Yes	T	Yes	Yes
Bra1.27	172626	G	G	A	G	A	Yes	G	Yes	A	Yes	Yes	G	Yes	A	Yes	Yes
Bra1.27	172641	A	A	G	A	G	Yes	A	Yes	G	Yes	Yes	A	Yes	G	Yes	Yes
Bra1.27	172647	C	C	T	C	T	Yes	C	Yes	T	Yes	Yes	C	Yes	T	Yes	Yes
Bra1.27	172650	C	C	T	C	T	Yes	C	Yes	T	Yes	Yes	C	Yes	T	Yes	Yes
Bra1.27	172719	T	T	T	C	T	Yes	C	Yes	T	Yes	Yes	C	Yes	T	Yes	Yes
Bra1.27	172773	C	C	C	C	T	Yes	C	Yes	T	Yes	Yes	C	Yes	T	No	Yes
Bra1.27	172774	T	T	T	T	C	Yes	T	Yes	C	Yes	Yes	T	Yes	C	No	Yes
Bra1.27	172824	C	C	C	T	C	Yes	T	Yes	C	Yes	Yes	T	Yes	C	Yes	Yes
Bra1.27	172839	G	G	A	G	A	Yes	G	Yes	A	Yes	Yes	G	Yes	A	Yes	Yes
Bra1.27	172854	C	C	T	C	T	Yes	C	Yes	T	Yes	Yes	C	Yes	T	Yes	Yes
Bra1.27	172866	T	T	T	C	T	Yes	C	Yes	T	Yes	Yes	C	Yes	T	Yes	Yes
Bra1.27	172878	C	C	G	C	G	Yes	C	Yes	G	Yes	Yes	C	Yes	G	Yes	Yes
Bra1.27	172911	C	C	C	C	T	Yes	C	Yes	T	Yes	Yes	C	Yes	T	No	Yes
Bra1.27	172949	C	C	A	C	A	Yes	C	Yes	A	Yes	Yes	C	Yes	A	Yes	Yes
Bra1.27	173013	T	T	A	T	A	Yes	T	Yes	A	Yes	Yes	T	Yes	A	Yes	Yes
Bra1.27	173016	C	C	G	C	G	Yes	C	Yes	G	Yes	Yes	C	Yes	G	Yes	Yes
Bra1.27	173019	C	C	C	C	G	Yes	C	Yes	G	Yes	Yes	C	Yes	G	No	Yes
Bra1.27	173031	C	C	G	C	G	Yes	C	Yes	G	Yes	Yes	C	Yes	G	Yes	Yes
Bra1.27	173061	T	T	G	T	G	Yes	T	Yes	G	Yes	Yes	T	Yes	G	Yes	Yes
Bra1.27	173062	A	A	T	A	T	Yes	A	Yes	T	Yes	Yes	A	Yes	T	Yes	Yes
Bra1.27	173064	T	T	G	T	G	Yes	T	Yes	G	Yes	Yes	T	Yes	G	Yes	Yes
Bra1.27	173082	G	G	T	G	T	Yes	G	Yes	T	Yes	Yes	G	Yes	T	Yes	Yes
Bra1.27	173094	G	G	A	G	A	Yes	G	Yes	A	Yes	Yes	G	Yes	A	Yes	Yes
Bra1.27	173115	C	C	T	C	T	Yes	C	Yes	T	Yes	Yes	C	Yes	T	Yes	Yes
Bra1.27	173121	G	G	A	G	A	Yes	G	Yes	A	Yes	Yes	G	Yes	A	Yes	Yes
Bra1.27	173130	A	A	G	A	G	Yes	A	Yes	G	Yes	Yes	A	Yes	G	Yes	Yes
Bra1.27	173265	G	G	A	G	A	Yes	G	Yes	A	Yes	Yes	G	Yes	A	Yes	Yes
Bra1.27	173280	G	G	A	G	A	Yes	G	Yes	A	Yes	Yes	G	Yes	A	Yes	Yes
Bra1.27	173340	C	C	T	C	T	Yes	C	Yes	T	Yes	Yes	C	Yes	T	Yes	Yes
Bra1.27	173391	C	C	T	C	T	Yes	C	Yes	T	Yes	Yes	C	Yes	T	Yes	Yes
Bra1.27	173403	C	C	T	C	T	No		No	T	Yes	No	C	Yes	T	Yes	No
Bra1.27	173404	A	A	A	A	A	No	G	No	A	Yes	Yes	G	No	A	Yes	Yes
Bra1.27	173410	T	T	C	T	C	Yes	T	Yes	C	Yes	Yes	T	Yes	C	Yes	Yes
Bra1.27	173735	A	A	C	A	C	Yes	A	Yes	C	Yes	Yes	A	Yes	C	Yes	Yes
Bra1.27	173774	C	C	T	C	T	Yes	C	Yes	T	Yes	Yes	C	Yes	T	Yes	Yes
Bra1.27	173786	C	C	T	C	T	Yes	C	Yes	T	Yes	Yes	C	Yes	T	Yes	Yes
Bra1.27	173810	C	C	T	C	T	Yes	C	Yes	T	Yes	Yes	C	Yes	T	Yes	Yes
Bra1.27	173840	C	C	C	A	C	Yes	A	Yes	C	Yes	Yes	A	Yes	C	Yes	Yes
Bra1.27	174533	T	T	T	T	T	No	G	No	T	Yes	Yes	T	Yes	G	No	Yes
Bra1.27	174545	T	T	T	T	T	No	C	No	T	Yes	Yes	T	Yes	C	No	Yes
Bra1.27	174550	C	C	T	T	T	No	C	No	T	Yes	Yes	T	Yes	C	No	Yes
Bra1.27	174566	C	C	C	C	C	No	A	No	C	Yes	Yes	C	Yes	A	No	Yes
Bra1.27	174665	A	A	C	C	C	No	A	No	C	Yes	Yes	C	Yes	A	No	Yes
Bra1.27	174860	G	G	C	G	C	Yes	G	Yes	C	Yes	Yes	G	Yes	C	Yes	Yes
Bra1.27	174893	T	T	C	T	C	Yes	T	Yes	C	Yes	Yes	T	Yes	C	Yes	Yes
Bra1.27	174935	T	T	G	T	G	Yes	T	Yes	G	Yes	Yes	T	Yes	G	Yes	Yes
Bra1.27	175010	C	C	T	C	T	Yes	C	Yes	T	Yes	Yes	C	Yes	T	Yes	Yes
Bra1.27	175028	G	G	T	G	T	Yes	G	Yes	T	Yes	Yes	G	Yes	T	Yes	Yes
Bra1.27	175031	G	G	A	G	A	Yes	G	Yes	A	Yes	Yes	G	Yes	A	Yes	Yes
Bra1.27	175040	C	C	T	C	T	Yes	C	Yes	T	Yes	Yes	C	Yes	T	Yes	Yes
Bra1.27	175052	A	A	T	A	T	Yes	A	Yes	T	Yes	Yes	A	Yes	T	Yes	Yes
Bra1.27	175058	T	T	C	T	C	Yes	T	Yes	C	Yes	Yes	T	Yes	C	Yes	Yes
Bra1.27	175061	C	C	T	C	T	Yes	C	Yes	T	Yes	Yes	C	Yes	T	Yes	Yes
Bra1.27	175412	A	A	G	A	G	Yes	A	Yes	G	Yes	Yes	A	Yes	G	Yes	Yes
Bra1.27	175442	A	A	C	A	C	Yes	A	Yes	C	Yes	Yes	A	Yes	C	Yes	Yes
Bra1.27	175444	A	A	T	A	T	Yes	A	Yes	T	Yes	Yes	A	Yes	T	Yes	Yes
Bra1.27	175533	G	G	T	G	T	Yes	G	Yes	T	Yes	Yes	G	Yes	T	Yes	Yes
Bra1.27	175898	G	G	A	G	A	Yes	G	Yes	A	Yes	Yes	G	Yes	A	Yes	Yes
Bra1.27	175920	G	G	A	G	A	Yes	G	Yes	A	Yes	Yes	G	Yes	A	Yes	Yes
Bra1.27	176061	G	G	T	G	T	Yes	G	Yes	T	Yes	Yes	G	Yes	T	Yes	Yes
Bra1.27	176096	A	A	A	T	A	Yes	T	Yes	A	Yes	Yes	T	Yes	A	Yes	Yes
Bra1.27	176302	G	G	G	G	G	No	C	No	G	Yes	Yes	G	Yes	C	No	Yes
Bra1.27	176306	A	A	A	A	A	No	G	No	A	Yes	Yes	A	Yes	G	No	Yes
Bra1.27	176309	T	T	T	T	T	No	G	No	T	Yes	Yes	T	Yes	G	No	Yes
Bra1.27	176339	T	T	C	C	C	No	T	No	C	Yes	Yes	C	Yes	T	No	Yes
Bra1.27	176342	T	T	T	T	T	No	C	No	T	Yes	Yes	T	Yes	C	No	Yes
Bra1.27	176363	G	G	G	G	G	No	A	No	G	Yes	Yes	G	Yes	A	No	Yes
Bra1.27	176432	T	T	T	C	T	Yes	C	Yes	T	Yes	Yes	C	Yes	C	No	No
Bra1.27	176453	A	A	A	G	A	Yes	G	Yes	A	Yes	Yes	G	Yes	G	No	No
Bra1.27	176492	A	A	A	A	A	No	C	No	A	Yes	Yes	A	Yes	C	No	Yes
Bra1.27	176573	G	G	G	A	G	Yes	A	Yes	G	Yes	Yes	A	Yes	G	Yes	Yes
Bra1.27	176645	T	T	<	A	C	Yes	A	Yes	C	Yes	Yes	A	Yes	C	No	Yes
Bra1.27	176653	T	T	<	T	A	Yes	T	Yes	A	Yes	Yes	T	Yes	A	No	Yes
Bra1.27	176657	A	A	<	A	T	Yes	A	Yes	T	Yes	Yes	A	Yes	T	No	Yes
Bra1.27	176659	C	C	<	T	C	Yes	T	Yes	C	Yes	Yes	T	Yes	C	No	Yes
Bra1.27	176675	G	G	<	G	T	Yes	G	Yes	T	Yes	Yes	G	Yes	T	No	Yes
Bra1.27	176681	G	G	<	G	T	Yes	G	Yes	T	Yes	Yes	G	Yes	T	No	Yes
Bra1.27	176684	T	T	<	T	C	Yes	T	Yes	C	Yes	Yes	T	Yes	C	No	Yes
Bra1.27	176688	C	C	<	C	T	Yes	C	Yes	T	Yes	Yes	C	Yes	T	No	Yes
Bra1.27	177227	A	A	A	G	A	Yes	G	Yes	A	Yes	Yes	G	Yes	A	Yes	Yes
Bra1.27	177233	C	C	T	C	T	Yes	C	Yes	T	Yes	Yes	C	Yes	T	Yes	Yes
Bra1.27	177245	C	C	A	C	A	Yes	C	Yes	A	Yes	Yes	C	Yes	A	Yes	Yes
Bra1.27	177251	A	A	T	A	T	Yes	A	Yes	T	Yes	Yes	A	Yes	T	Yes	Yes
Bra1.27	177297	G	G	G	A	G	Yes	A	Yes	G	Yes	Yes	A	Yes	G	Yes	Yes
Bra1.27	177347	G	G	A	G	A	Yes	G	Yes	A	Yes	Yes	G	Yes	A	Yes	Yes
Bra1.27	177367	T	T	C	T	C	Yes	T	Yes	C	Yes	Yes	T	Yes	C	Yes	Yes
Bra1.27	177382	A	A	T	A	T	Yes	A	Yes	T	Yes	Yes	A	Yes	T	Yes	Yes
Bra1.27	177727	C	C	0	C	A	Yes	C	Yes	A	Yes	Yes	C	Yes	A	No	Yes
Bra1.27	177733	A	A	<	A	C	Yes	A	Yes	C	Yes	Yes	A	Yes	C	No	Yes
Bra1.27	177853	C	C	0	C	T	Yes	C	Yes	T	Yes	Yes	C	Yes	T	No	Yes
Bra1.27	177874	T	T	C	T	C	Yes	T	Yes	C	Yes	Yes	T	Yes	C	Yes	Yes
Bra1.27	177884	C	C	T	C	T	Yes	C	Yes	T	Yes	Yes	C	Yes	T	Yes	Yes
Bra1.27	177922	G	G	C	G	C	Yes	G	Yes	C	Yes	Yes	G	Yes	C	Yes	Yes
Bra1.27	177925	A	A	G	A	G	Yes	A	Yes	G	Yes	Yes	A	Yes	G	Yes	Yes
Bra1.27	178509	G	G	G	A	G	Yes	A	Yes	G	Yes	Yes		No		No	No
Bra1.27	178518	C	C	T	C	T	Yes	C	Yes	T	Yes	Yes		No		No	No
Bra1.27	178752	A	A	C	A	C	Yes	A	Yes	C	Yes	Yes	A	Yes	C	Yes	Yes
Bra1.27	178764	C	C	T	C	T	Yes	C	Yes	T	Yes	Yes	C	Yes	T	Yes	Yes
Bra1.27	178776	G	G	A	G	A	Yes	G	Yes	A	Yes	Yes	G	Yes	A	Yes	Yes
Bra1.27	178785	C	C	T	C	T	Yes	C	Yes	T	Yes	Yes	C	Yes	T	Yes	Yes
Bra1.27	178894	T	T	A	T	A	Yes	T	Yes	A	Yes	Yes	T	Yes	A	Yes	Yes
Bra1.27	178928	C	C	G	C	G	Yes	C	Yes	G	Yes	Yes	C	Yes	G	Yes	Yes
Bra1.27	178935	G	G	C	G	C	Yes	G	Yes	C	Yes	Yes	G	Yes	C	Yes	Yes
Bra1.27	178957	A	A	G	A	G	Yes	A	Yes	G	Yes	Yes	A	Yes	G	Yes	Yes
Bra1.27	178986	A	A	G	A	G	Yes	A	Yes	G	Yes	Yes	A	Yes	G	Yes	Yes
Bra1.27	178998	C	C	T	C	T	Yes	C	Yes	T	Yes	Yes	C	Yes	T	Yes	Yes
Bra1.27	179013	T	T	C	T	C	Yes	T	Yes	C	Yes	Yes	T	Yes	C	Yes	Yes
Bra1.27	179019	T	T	C	T	C	Yes	T	Yes	C	Yes	Yes	T	Yes	C	Yes	Yes
Bra1.27	179061	C	C	T	C	T	No		No	T	Yes	No	C	Yes		No	No
Bra1.27	179082	C	C	*	C	T	Yes	C	Yes	T	Yes	Yes	C	Yes	T	No	Yes
Bra1.27	179160	G	G	C	G	C	Yes	G	Yes	C	Yes	Yes	G	Yes	C	Yes	Yes
Bra1.27	179175	A	A	A	A	A	No	T	No	A	Yes	Yes	A	Yes	T	No	Yes
Bra1.27	179202	G	G	G	G	G	No	T	No	G	Yes	Yes	G	Yes	T	No	Yes
Bra1.27	179206	T	T	T	T	T	No	G	No	T	Yes	Yes	T	Yes	G	No	Yes
Bra1.27	179208	T	T	C	T	C	Yes	T	Yes	C	Yes	Yes	T	Yes	C	Yes	Yes
Bra1.27	179239	N	<	0	C	G	Yes	C	Yes	G	Yes	Yes	C	Yes	G	No	Yes
Bra1.27	180891	G	G	0	G	T	Yes		No		No	No	G	Yes	T	No	Yes
Bra1.27	180916	A	A	0	A	C	Yes		No		No	No	A	Yes	C	No	Yes
Bra1.27	180930	G	G	0	G	T	Yes		No		No	No	G	Yes	T	No	Yes
Bra1.27	180945	T	T	0	T	A	Yes		No		No	No	T	Yes	A	No	Yes
Bra1.27	180957	A	A	0	A	G	Yes		No		No	No	A	Yes	G	No	Yes
Bra1.27	180963	T	T	0	T	C	Yes		No		No	No	T	Yes	C	No	Yes
Bra1.27	180984	T	T	<	T	C	Yes		No		No	No	T	Yes	C	No	Yes
Bra1.27	181089	G	G	<	G	C	Yes		No		No	No	G	Yes	C	No	Yes
Bra1.27	181104	C	C	<	A	C	Yes		No		No	No	A	Yes	C	No	Yes
Bra1.27	181147	A	A	<	A	G	Yes		No		No	No	A	Yes	G	No	Yes
Bra1.27	181164	C	C	<	C	T	Yes		No		No	No	C	Yes	T	No	Yes
Bra1.27	181182	G	G	0	G	A	Yes		No		No	No	G	Yes	A	No	Yes
Bra1.27	181185	G	G	0	G	T	Yes		No		No	No	G	Yes	T	No	Yes
Bra1.27	181218	G	G	0	G	C	Yes		No		No	No	G	Yes	C	No	Yes
Bra1.27	182314	G	G	A	G	A	Yes	G	Yes	A	Yes	Yes	G	Yes	A	Yes	Yes
Bra1.27	182344	T	T	C	T	C	Yes	T	Yes	C	Yes	Yes	T	Yes	C	Yes	Yes
Bra1.27	182348	G	G	G	G	G	No	T	No	G	Yes	Yes	G	Yes	G	Yes	No
Bra1.27	182362	G	G	G	A	G	Yes	A	Yes	G	Yes	Yes	A	Yes	G	Yes	Yes
Bra1.27	182371	T	T	C	T	C	Yes	T	Yes	C	Yes	Yes	T	Yes	C	Yes	Yes
Bra1.27	182386	T	T	A	T	A	Yes	T	Yes	A	Yes	Yes	T	Yes	A	Yes	Yes
Bra1.27	182422	T	T	A	T	A	Yes	T	Yes	A	Yes	Yes	T	Yes	A	Yes	Yes
Bra1.27	182460	C	C	T	C	T	Yes	C	Yes	T	Yes	Yes	C	Yes	T	Yes	Yes
Bra1.27	182567	C	C	G	C	G	Yes	C	Yes	G	Yes	Yes	C	Yes	G	Yes	Yes
Bra1.27	182576	C	C	T	C	T	Yes	C	Yes	T	Yes	Yes	C	Yes	T	Yes	Yes
Bra1.27	182641	G	G	C	G	C	Yes	G	Yes	C	Yes	Yes	G	Yes	C	Yes	Yes
Bra1.27	182683	G	G	*	G	A	Yes	G	Yes	A	Yes	Yes	G	Yes	A	No	Yes
Bra1.27	183323	T	T	T	T	T	No	C	No	T	Yes	Yes	T	Yes	C	No	Yes
Bra1.27	189172	C	C	A	C	A	Yes	C	Yes	A	Yes	Yes		No		No	No
Bra1.27	189184	C	C	T	C	T	Yes	C	Yes	T	Yes	Yes		No		No	No
Bra1.27	189217	T	T	C	T	C	Yes	T	Yes	C	Yes	Yes		No		No	No
Bra1.27	189235	C	C	C	G	C	Yes	G	Yes	C	Yes	Yes		No		No	No
Bra1.27	189238	G	G	G	A	G	Yes	A	Yes	G	Yes	Yes		No		No	No
Bra1.27	189241	T	T	T	C	T	Yes	C	Yes	T	Yes	Yes		No		No	No
Bra1.27	191168	C	C	0	G	C	Yes	G	Yes	C	Yes	Yes	G	Yes	C	No	Yes
Bra1.27	191171	C	C	0	C	G	Yes	C	Yes	G	Yes	Yes	C	Yes	G	No	Yes
Bra1.27	191180	C	C	0	G	C	Yes	G	Yes	C	Yes	Yes	G	Yes	C	No	Yes
Bra1.27	191188	A	A	0	A	G	Yes	A	Yes	G	Yes	Yes	A	Yes	G	No	Yes
Bra1.27	191213	C	C	C	T	C	Yes	T	Yes	C	Yes	Yes	T	Yes	C	Yes	Yes
Bra1.27	191219	C	C	T	C	T	Yes	C	Yes	T	Yes	Yes	C	Yes	T	Yes	Yes
Bra1.27	191235	G	G	A	C	A	Yes	C	Yes	A	Yes	Yes	C	Yes	A	Yes	Yes
Bra1.27	191252	C	C	A	C	A	Yes	C	Yes	A	Yes	Yes	C	Yes	A	Yes	Yes
Bra1.27	191259	G	G	T	G	T	Yes	G	Yes	T	Yes	Yes	G	Yes	T	Yes	Yes
Bra1.27	191261	T	T	G	T	G	Yes	T	Yes	G	Yes	Yes	T	Yes	G	Yes	Yes
Bra1.27	191267	T	T	A	T	A	Yes	T	Yes	A	Yes	Yes	T	Yes	A	Yes	Yes
Bra1.27	191303	A	A	T	A	T	Yes	A	Yes	T	Yes	Yes	A	Yes	T	Yes	Yes
Bra1.27	191324	T	T	T	G	T	Yes	G	Yes	T	Yes	Yes	G	Yes	T	Yes	Yes
Bra1.27	191325	A	A	A	C	A	Yes	C	Yes	A	Yes	Yes	C	Yes	A	Yes	Yes
Bra1.27	191376	A	A	A	A	G	Yes	A	Yes	G	Yes	Yes	A	Yes	G	No	Yes
Bra1.27	191476	A	A	A	A	T	Yes	A	Yes	T	Yes	Yes	A	Yes	T	No	Yes
Bra1.27	191507	G	G	G	T	G	Yes	T	Yes	G	Yes	Yes	T	Yes	G	Yes	Yes
Bra1.27	191551	T	T	T	T	C	Yes	T	Yes	T	No	No	T	Yes	C	No	Yes
Bra1.27	191578	T	T	T	C	T	Yes	C	Yes	T	Yes	Yes	C	Yes	T	Yes	Yes
Bra1.27	191636	A	A	T	A	T	Yes	A	Yes	T	Yes	Yes	A	Yes	T	Yes	Yes
Bra1.27	191681	T	T	T	C	T	Yes	C	Yes	T	Yes	Yes	C	Yes	T	Yes	Yes
Bra1.27	191684	A	A	A	T	A	Yes	T	Yes	A	Yes	Yes	T	Yes	A	Yes	Yes
Bra1.27	191707	A	A	A	C	A	Yes	C	Yes	A	Yes	Yes	C	Yes	A	Yes	Yes
Bra1.27	191786	C	C	A	C	A	Yes	C	Yes	A	Yes	Yes	C	Yes	A	Yes	Yes
Bra1.27	191810	T	T	C	T	C	Yes	T	Yes	C	Yes	Yes	T	Yes	C	Yes	Yes
Bra1.27	191819	C	C	T	C	T	Yes	C	Yes	T	Yes	Yes	C	Yes	T	Yes	Yes
Bra1.27	191898	A	A	G	A	G	Yes	A	Yes	G	Yes	Yes	A	Yes	G	Yes	Yes
Bra1.27	191912	G	G	G	T	G	Yes	T	Yes	G	Yes	Yes	T	Yes	G	Yes	Yes
Bra1.27	192147	C	<	0	C	G	Yes	C	Yes	G	Yes	Yes	C	Yes	G	No	Yes
Bra1.27	192184	T	T	0	T	C	Yes	T	Yes	C	Yes	Yes	T	Yes	C	No	Yes
Bra1.27	192202	T	T	0	T	C	Yes	T	Yes	C	Yes	Yes	T	Yes	C	No	Yes
Bra1.27	192204	G	G	0	G	A	Yes	G	Yes	A	Yes	Yes	G	Yes	A	No	Yes
Bra1.27	192228	C	C	<	A	C	Yes	A	Yes	C	Yes	Yes	A	Yes	C	No	Yes
Bra1.27	192307	C	C	<	C	T	Yes	C	Yes	T	Yes	Yes	C	Yes	T	No	Yes
Bra1.27	192355	C	C	<	C	G	Yes	C	Yes	G	Yes	Yes	C	Yes	G	No	Yes
Bra1.27	192374	G	0	<	G	C	Yes	G	Yes	C	Yes	Yes	G	Yes	C	No	Yes
Bra1.27	192385	T	0	C	T	C	Yes	T	Yes	C	Yes	Yes	T	Yes	C	Yes	Yes
Bra1.27	192402	A	0	<	G	A	Yes	G	Yes	A	Yes	Yes	G	Yes	A	No	Yes
Bra1.27	192499	C	C	<	T	C	Yes	T	Yes	C	Yes	Yes	T	Yes	C	No	Yes
Bra1.27	192504	T	T	<	T	G	Yes	T	Yes	G	Yes	Yes	T	Yes	G	No	Yes
Bra1.27	192520	C	C	<	C	G	Yes	C	Yes	G	Yes	Yes	C	Yes	G	No	Yes
Bra1.27	192836	G	G	A	G	A	Yes	G	Yes	A	Yes	Yes	G	Yes	A	Yes	Yes
Bra1.27	193146	C	C	T	C	T	Yes	C	Yes	T	Yes	Yes	C	Yes	T	Yes	Yes
Bra1.27	193154	C	C	G	C	G	Yes	C	Yes	G	Yes	Yes	C	Yes	G	Yes	Yes
Bra1.27	193188	C	C	T	C	T	Yes	C	Yes	T	Yes	Yes	C	Yes	T	Yes	Yes
Bra1.27	193204	G	G	<	G	A	Yes	G	Yes	A	Yes	Yes	G	Yes	A	No	Yes
Bra1.27	193210	A	A	<	A	C	Yes	A	Yes	C	Yes	Yes	A	Yes	C	No	Yes
Bra1.27	193277	T	T	A	T	A	Yes	T	Yes	A	Yes	Yes	T	Yes	A	Yes	Yes
Bra1.27	196249	C	C	T	C	T	Yes	C	Yes	T	Yes	Yes	C	Yes	T	Yes	Yes
Bra1.27	196273	C	C	T	C	T	Yes	C	Yes	T	Yes	Yes	C	Yes	T	Yes	Yes
Bra1.27	196276	T	T	A	T	A	Yes	T	Yes	A	Yes	Yes	T	Yes	A	Yes	Yes
Bra1.27	196301	T	T	C	G	C	Yes	G	Yes	C	Yes	Yes	G	Yes	C	Yes	Yes
Bra1.27	196303	A	A	G	A	G	Yes	A	Yes	G	Yes	Yes	A	Yes	G	Yes	Yes
Bra1.27	196304	A	A	G	A	G	Yes	A	Yes	G	Yes	Yes	A	Yes	G	Yes	Yes
Bra1.27	196312	A	A	T	A	T	Yes	A	Yes	T	Yes	Yes	A	Yes	T	Yes	Yes
Bra1.27	196317	C	C	A	C	A	Yes	C	Yes	A	Yes	Yes	C	Yes	A	Yes	Yes
Bra1.27	196321	C	C	G	C	G	Yes	C	Yes	G	Yes	Yes	C	Yes	G	Yes	Yes
Bra1.27	196384	G	G	A	G	A	Yes	G	Yes	A	Yes	Yes	G	Yes	A	Yes	Yes
Bra1.27	196573	C	C	A	C	T	Yes	C	Yes	T	Yes	Yes	C	Yes	T	No	Yes
Bra1.27	196580	C	C	C	C	A	Yes	C	Yes	A	Yes	Yes	C	Yes	A	No	Yes
Bra1.27	196609	A	A	T	A	T	Yes	A	Yes	T	Yes	Yes	A	Yes	T	Yes	Yes
Bra1.27	196624	A	A	A	C	A	Yes	C	Yes	A	Yes	Yes	C	Yes	A	Yes	Yes
Bra1.27	196744	T	T	T	C	T	Yes	C	Yes	T	Yes	Yes	C	Yes	T	Yes	Yes
Bra1.27	196747	C	C	C	T	C	Yes	T	Yes	C	Yes	Yes	T	Yes	C	Yes	Yes
Bra1.27	197037	T	T	0	T	G	Yes	T	Yes	G	Yes	Yes	T	Yes	G	No	Yes
Bra1.27	197043	C	C	0	C	T	Yes	C	Yes	T	Yes	Yes	C	Yes	T	No	Yes
Bra1.27	197061	C	C	T	C	T	Yes	C	Yes	T	Yes	Yes	C	Yes	T	Yes	Yes
Bra1.27	197067	A	A	G	A	G	Yes	A	Yes	G	Yes	Yes	A	Yes	G	Yes	Yes
Bra1.27	197070	A	A	T	A	T	Yes	A	Yes	T	Yes	Yes	A	Yes	T	Yes	Yes
Bra1.27	197073	T	T	C	T	C	Yes	T	Yes	C	Yes	Yes	T	Yes	C	Yes	Yes
Bra1.27	197136	T	T	C	T	C	Yes	T	Yes	C	Yes	Yes	T	Yes	C	Yes	Yes
Bra1.27	197139	G	G	A	G	A	Yes	G	Yes	A	Yes	Yes	G	Yes	A	Yes	Yes
Bra1.27	197208	G	G	A	G	A	Yes	G	Yes	A	Yes	Yes	G	Yes	A	Yes	Yes
Bra1.27	197214	T	T	C	T	C	Yes	T	Yes	C	Yes	Yes	T	Yes	C	Yes	Yes
Bra1.27	197217	C	C	T	C	T	Yes	C	Yes	T	Yes	Yes	C	Yes	T	Yes	Yes
Bra1.27	197238	A	A	T	A	T	Yes	A	Yes	T	Yes	Yes	A	Yes	T	Yes	Yes
Bra1.27	197269	G	G	A	G	A	Yes	G	Yes	A	Yes	Yes	G	Yes	A	Yes	Yes
Bra1.27	197287	G	G	G	G	C	Yes	G	Yes	C	Yes	Yes	G	Yes	C	No	Yes
Bra1.27	197328	C	C	G	C	G	Yes	C	Yes	G	Yes	Yes	C	Yes	G	Yes	Yes
Bra1.27	197352	G	G	A	G	A	Yes	G	Yes	A	Yes	Yes	G	Yes	A	Yes	Yes
Bra1.27	197409	G	G	T	G	T	Yes	G	Yes	T	Yes	Yes	G	Yes	T	Yes	Yes
Bra1.27	197460	A	A	G	A	G	Yes	A	Yes	G	Yes	Yes	A	Yes	G	Yes	Yes
Bra1.27	197502	T	T	G	T	G	Yes	T	Yes	G	Yes	Yes	T	Yes	G	Yes	Yes
Bra1.27	197526	C	C	T	C	T	Yes	C	Yes	T	Yes	Yes	C	Yes	T	Yes	Yes
Bra1.27	197541	C	C	T	C	T	Yes	C	Yes	T	Yes	Yes	C	Yes	T	Yes	Yes
Bra1.27	198166	A	A	C	A	C	Yes	A	Yes	C	Yes	Yes	A	Yes	C	Yes	Yes
Bra1.27	198170	A	A	T	A	T	Yes	A	Yes	T	Yes	Yes	A	Yes	T	Yes	Yes
Bra1.27	198173	C	C	T	C	T	Yes	C	Yes	T	Yes	Yes	C	Yes	T	Yes	Yes
Bra1.27	198185	A	A	C	A	C	Yes	A	Yes	C	Yes	Yes	A	Yes	C	Yes	Yes
Bra1.27	198263	G	G	G	G	A	Yes	G	Yes	A	Yes	Yes	G	Yes	A	No	Yes
Bra1.27	198368	C	C	T	C	T	Yes	C	Yes	T	Yes	Yes	C	Yes	T	Yes	Yes
Bra1.27	198371	G	G	G	G	A	Yes	G	Yes	A	Yes	Yes	G	Yes	A	No	Yes
Bra1.27	198375	G	G	G	C	G	Yes	C	Yes	G	Yes	Yes	C	Yes	G	Yes	Yes
Bra1.27	198395	T	T	A	T	A	Yes	T	Yes	A	Yes	Yes	T	Yes	A	Yes	Yes
Bra1.27	198410	G	G	C	G	C	Yes	G	Yes	C	Yes	Yes	G	Yes	C	Yes	Yes
Bra1.27	198470	A	A	A	A	G	Yes	A	Yes	G	Yes	Yes	A	Yes	G	No	Yes
Bra1.27	198479	C	C	C	C	T	Yes	C	Yes	T	Yes	Yes	C	Yes	T	No	Yes
Bra1.27	198491	T	T	T	T	C	Yes	T	Yes	C	Yes	Yes	T	Yes	C	No	Yes
Bra1.27	198506	G	G	T	G	T	Yes	G	Yes	T	Yes	Yes	G	Yes	T	Yes	Yes
Bra1.27	198517	G	G	G	G	A	Yes	G	Yes	A	Yes	Yes	G	Yes	A	No	Yes
Bra1.27	198548	G	G	A	G	A	Yes	G	Yes	A	Yes	Yes	G	Yes	A	Yes	Yes
Bra1.27	198605	C	C	T	C	T	Yes	C	Yes	T	Yes	Yes	C	Yes	T	Yes	Yes
Bra1.27	198606	T	T	C	T	C	Yes	T	Yes	C	Yes	Yes	T	Yes	C	Yes	Yes
Bra1.27	198632	C	C	C	C	T	Yes	C	Yes	T	Yes	Yes	C	Yes	T	No	Yes
Bra1.27	198701	T	T	T	T	C	Yes	T	Yes	C	Yes	Yes	T	Yes	C	No	Yes
Bra1.27	198762	A	A	A	A	C	Yes	A	Yes	C	Yes	Yes	A	Yes	C	No	Yes
Bra1.27	198770	C	C	C	C	T	Yes	C	Yes	T	Yes	Yes	C	Yes	T	No	Yes
Bra1.27	198809	C	C	T	C	T	Yes	C	Yes	T	Yes	Yes	C	Yes	T	Yes	Yes
Bra1.27	198860	C	C	T	C	T	Yes	C	Yes	T	Yes	Yes	C	Yes	T	Yes	Yes
Bra1.27	198908	A	A	A	A	G	Yes	A	Yes	G	Yes	Yes	A	Yes	G	No	Yes
Bra1.27	198923	A	*	A	A	T	Yes	A	Yes	T	Yes	Yes	A	Yes	T	No	Yes
Bra1.27	198924	C	C	C	C	T	Yes	C	Yes	T	Yes	Yes	C	Yes	T	No	Yes
Bra1.27	198989	G	G	G	C	G	Yes	C	Yes	G	Yes	Yes	C	Yes	G	Yes	Yes
Bra1.27	198995	C	C	C	C	T	Yes	C	Yes	T	Yes	Yes	C	Yes	T	No	Yes
Bra1.27	199103	A	A	T	A	T	Yes	A	Yes	T	Yes	Yes	A	Yes	T	Yes	Yes
Bra1.27	199109	G	G	A	G	A	Yes	G	Yes	A	Yes	Yes	G	Yes	A	Yes	Yes
Bra1.27	199184	A	A	<	A	G	Yes	A	Yes	G	Yes	Yes	A	Yes	G	No	Yes
Bra1.27	199196	A	A	<	A	G	Yes	A	Yes	G	Yes	Yes	A	Yes	G	No	Yes
Bra1.27	199256	A	A	A	A	G	Yes	A	Yes	G	Yes	Yes	A	Yes	G	No	Yes
Bra1.27	199274	T	T	T	T	A	Yes	T	Yes	A	Yes	Yes	T	Yes	A	No	Yes
Bra1.27	199289	A	A	T	A	T	Yes	A	Yes	T	Yes	Yes	A	Yes	T	Yes	Yes
[truncated: 63,536 more rows]
