# Supplementary material for: HANDS2: accurate assignment of homoeallelic base-identity in allopolyploids despite missing data
Source: Sci Rep. 2016 Jul 5;6:29234. doi: 10.1038/srep29234 (PMC4932600; doi:10.1038/srep29234)
Supplement: Supplementary Table S3 [file srep29234-s4.xls]

## Sheet: Table S3
Table S3. HSP characterization in B. juncea using HANDS2. The data was aligned against B. rapa transcriptomic reference. For diploid, '0' corresponds to zero coverage, '<' corresponds to low coverage (less than 3 reads covering the position), and '*' corresponds to positions where an ambiguous was present. For polyploid subgenomes, blank entries represent unassigned positions. Fully characterized…
Reference	Position	Reference Base	B. rapa (Diploid A)	B. juncea (Subgenome A)	B. juncea (Subgenome B)	Fully characterized
Bra1.27	2631	C	C	C	G	Yes
Bra1.27	2656	A	A	A	G	Yes
Bra1.27	2674	T	T	T	A	Yes
Bra1.27	2680	A	A	G	A	Yes
Bra1.27	2698	T	T	T	A	Yes
Bra1.27	2714	T	T	C	T	Yes
Bra1.27	3287	C	C	C	T	Yes
Bra1.27	3298	A	A	A	C	Yes
Bra1.27	3361	G	G	G	G	No
Bra1.27	3384	T	T	T	C	Yes
Bra1.27	3399	A	A	C	A	Yes
Bra1.27	3406	A	A	T	A	Yes
Bra1.27	3409	C	C	A	C	Yes
Bra1.27	3432	A	A	A	T	Yes
Bra1.27	3447	A	A	A	G	Yes
Bra1.27	3522	C	C	C	T	Yes
Bra1.27	3527	G	G	A	C	Yes
Bra1.27	3538	A	A	T	A	Yes
Bra1.27	3543	T	T	C	T	Yes
Bra1.27	3549	C	C	C	T	Yes
Bra1.27	3552	A	A	A	T	Yes
Bra1.27	3585	G	G	G	A	Yes
Bra1.27	3603	G	G	G	T	Yes
Bra1.27	3651	C	C	C	T	Yes
Bra1.27	3699	T	T	T	G	Yes
Bra1.27	3726	G	G	G	A	Yes
Bra1.27	3798	G	G	G	T	Yes
Bra1.27	3830	G	G	G	C	Yes
Bra1.27	3831	G	G	G	C	Yes
Bra1.27	3949	C	C	C	T	Yes
Bra1.27	3972	T	T	T	C	Yes
Bra1.27	3975	C	C	T	G	Yes
Bra1.27	4002	A	A	A	T	Yes
Bra1.27	4009	T	T	T	A	Yes
Bra1.27	4028	G	G	G	C	Yes
Bra1.27	4050	C	C	C	T	Yes
Bra1.27	4111	A	A	A	T	Yes
Bra1.27	4113	C	C	C	T	Yes
Bra1.27	4137	C	C	C	T	Yes
Bra1.27	4144	G	G	G	A	Yes
Bra1.27	4146	T	T	T	C	Yes
Bra1.27	4176	T	T	T	C	Yes
Bra1.27	4191	C	C	C	T	Yes
Bra1.27	4206	G	G	G	A	Yes
Bra1.27	4212	T	T	T	A	Yes
Bra1.27	4224	A	A	A	G	Yes
Bra1.27	4275	A	A	A	G	Yes
Bra1.27	4284	A	A	A	G	Yes
Bra1.27	4293	G	G	G	C	Yes
Bra1.27	4622	C	C	C	A	Yes
Bra1.27	4637	C	C	T	C	Yes
Bra1.27	4646	A	A	C	A	Yes
Bra1.27	4658	G	G	G	C	Yes
Bra1.27	4682	C	C	C	G	Yes
Bra1.27	4688	A	A	T	A	Yes
Bra1.27	4691	C	C	T	C	Yes
Bra1.27	4733	C	C	A	C	Yes
Bra1.27	4736	T	T	T	A	Yes
Bra1.27	4742	T	T	G	T	Yes
Bra1.27	4751	C	C	A	C	Yes
Bra1.27	4763	A	A	A	C	Yes
Bra1.27	4844	G	G	G	T	Yes
Bra1.27	4845	A	A	A	G	Yes
Bra1.27	4868	A	A	A	G	Yes
Bra1.27	4914	T	T	C	T	Yes
Bra1.27	4970	A	A	G	A	Yes
Bra1.27	4991	G	G	A	G	Yes
Bra1.27	5009	T	T	T	C	Yes
Bra1.27	5094	T	T	C	T	Yes
Bra1.27	5096	G	G	A	G	Yes
Bra1.27	5282	A	A	A	G	Yes
Bra1.27	5348	G	G	G	A	Yes
Bra1.27	5363	T	T	G	T	Yes
Bra1.27	5387	G	G	A	G	Yes
Bra1.27	5396	C	C	C	T	Yes
Bra1.27	5435	C	C	C	T	Yes
Bra1.27	5437	A	A	G	A	Yes
Bra1.27	5469	A	A	A	C	Yes
Bra1.27	5472	G	G	G	C	Yes
Bra1.27	5492	T	T	T	A	Yes
Bra1.27	5513	T	T	T	A	Yes
Bra1.27	5549	G	G	G	A	Yes
Bra1.27	5582	G	G	G	A	Yes
Bra1.27	5636	G	G	A	G	Yes
Bra1.27	5637	A	A	A	G	Yes
Bra1.27	5654	T	T	T	G	Yes
Bra1.27	5669	A	A	A	G	Yes
Bra1.27	5703	G	G	G	C	Yes
Bra1.27	5765	A	A	A	T	Yes
Bra1.27	5777	T	T	T	C	Yes
Bra1.27	5793	A	A	A	T	Yes
Bra1.27	5794	A	A	A	C	Yes
Bra1.27	5840	A	A	A	G	Yes
Bra1.27	5846	T	T	T	C	Yes
Bra1.27	5914	A	A	A	G	Yes
Bra1.27	5925	T	T	T	G	Yes
Bra1.27	5931	G	G	G	A	Yes
Bra1.27	5936	T	T	T	C	Yes
Bra1.27	5969	C	C	C	T	Yes
Bra1.27	5990	T	T	T	A	Yes
Bra1.27	6060	G	G	G	T	Yes
Bra1.27	6092	C	C	C	A	Yes
Bra1.27	6194	T	T	T	G	Yes
Bra1.27	6197	A	A	A	T	Yes
Bra1.27	6209	C	C	C	T	Yes
Bra1.27	6221	A	A	A	G	Yes
Bra1.27	6242	G	G	G	T	Yes
Bra1.27	6269	G	G	G	A	Yes
Bra1.27	6362	C	C	C	T	Yes
Bra1.27	6368	A	A	A	G	Yes
Bra1.27	6422	A	A	A	C	Yes
Bra1.27	6431	T	T	T	C	Yes
Bra1.27	6449	G	G	G	T	Yes
Bra1.27	6450	G	G	G	C	Yes
Bra1.27	6470	A	A	A	G	Yes
Bra1.27	6473	G	G	G	A	Yes
Bra1.27	6482	T	T	T	A	Yes
Bra1.27	6488	C	C	C	A	Yes
Bra1.27	6491	G	G	G	A	Yes
Bra1.27	6505	G	G	A	G	Yes
Bra1.27	6982	G	G	G	T	Yes
Bra1.27	6988	G	G	T	G	Yes
Bra1.27	7099	C	C	C	T	Yes
Bra1.27	7136	T	T	G	T	Yes
Bra1.27	7138	G	G	A	G	Yes
Bra1.27	7174	T	T	T	A	Yes
Bra1.27	7276	A	A	C	A	Yes
Bra1.27	7282	T	T	T	C	Yes
Bra1.27	7300	G	G	G	A	Yes
Bra1.27	7310	G	G	G	T	Yes
Bra1.27	7312	T	T	T	A	Yes
Bra1.27	7396	T	T	T	A	Yes
Bra1.27	7414	A	A	A	T	Yes
Bra1.27	7465	C	C	C	G	Yes
Bra1.27	7513	T	T	T	C	Yes
Bra1.27	7523	A	A	A	C	Yes
Bra1.27	7552	T	T	T	C	Yes
Bra1.27	7561	C	C	C	A	Yes
Bra1.27	9130	C	C	C	G	Yes
Bra1.27	9366	A	A	G	A	Yes
Bra1.27	9374	G	G	G	A	Yes
Bra1.27	9390	C	C	C	T	Yes
Bra1.27	9408	T	T	T	C	Yes
Bra1.27	9441	T	T	C	T	Yes
Bra1.27	9495	T	T	T	A	Yes
Bra1.27	9509	A	A	A	G	Yes
Bra1.27	9552	T	T	T	C	Yes
Bra1.27	9564	A	A	A	G	Yes
Bra1.27	9583	G	G	G	C	Yes
Bra1.27	9616	C	C	T	A	Yes
Bra1.27	9648	T	T	T	A	Yes
Bra1.27	9657	A	A	A	G	Yes
Bra1.27	9742	T	T	T	G	Yes
Bra1.27	9771	C	C	C	T	Yes
Bra1.27	9825	C	C	C	G	Yes
Bra1.27	9861	C	C	T	C	Yes
Bra1.27	9903	C	C	C	T	Yes
Bra1.27	9911	T	T	T	A	Yes
Bra1.27	9927	C	C	C	A	Yes
Bra1.27	9928	G	G	A	G	Yes
Bra1.27	10004	A	A	A	C	Yes
Bra1.27	10020	T	T	T	A	Yes
Bra1.27	10059	T	T	T	C	Yes
Bra1.27	10116	C	C	C	G	Yes
Bra1.27	10123	A	A	A	T	Yes
Bra1.27	10173	G	G	T	G	Yes
Bra1.27	10176	T	T	T	A	Yes
Bra1.27	10212	T	T	C	T	Yes
Bra1.27	10263	A	A	A	T	Yes
Bra1.27	10272	G	G	T	G	Yes
Bra1.27	10285	G	G	G	A	Yes
Bra1.27	10349	A	A	A	C	Yes
Bra1.27	10351	G	G	G	A	Yes
Bra1.27	10382	G	G	T	G	Yes
Bra1.27	10443	A	A	A	T	Yes
Bra1.27	10511	C	C	C	A	Yes
Bra1.27	10533	C	C	C	A	Yes
Bra1.27	10547	G	G	G	A	Yes
Bra1.27	10576	C	C	C	T	Yes
Bra1.27	10578	A	A	A	G	Yes
Bra1.27	11638	G	G	G	C	Yes
Bra1.27	11642	A	A	A	C	Yes
Bra1.27	11714	G	G	G	A	Yes
Bra1.27	11822	T	T	T	C	Yes
Bra1.27	11823	G	G	T	T	No
Bra1.27	11878	T	T	T	C	Yes
Bra1.27	11887	G	G	G	A	Yes
Bra1.27	11899	A	A	A	G	Yes
Bra1.27	11915	C	C	C	A	Yes
Bra1.27	12800	T	T	T	G	Yes
Bra1.27	12808	G	G	G	C	Yes
Bra1.27	12867	A	A	A	T	Yes
Bra1.27	12888	T	T	T	C	Yes
Bra1.27	12906	G	G	G	A	Yes
Bra1.27	12912	C	C	C	T	Yes
Bra1.27	12942	C	C	C	T	Yes
Bra1.27	13022	A	A	A	T	Yes
Bra1.27	13026	G	G	G	A	Yes
Bra1.27	13027	A	A	A	T	Yes
Bra1.27	13044	A	A	A	T	Yes
Bra1.27	13050	A	A	A	T	Yes
Bra1.27	13128	C	C	C	T	Yes
Bra1.27	13178	T	T	T	A	Yes
Bra1.27	13194	T	T	T	A	Yes
Bra1.27	13212	C	C	C	T	Yes
Bra1.27	13230	A	A	A	G	Yes
Bra1.27	13251	C	C	C	T	Yes
Bra1.27	13278	G	G	G	A	Yes
Bra1.27	13287	C	C	C	T	Yes
Bra1.27	13335	G	G	G	A	Yes
Bra1.27	13350	G	G	G	A	Yes
Bra1.27	13361	T	T	T	A	Yes
Bra1.27	13428	C	C	C	A	Yes
Bra1.27	13470	A	A	A	G	Yes
Bra1.27	13530	T	T	T	A	Yes
Bra1.27	13575	A	A	A	T	Yes
Bra1.27	13602	G	G	G	A	Yes
Bra1.27	13677	G	G	G	A	Yes
Bra1.27	13683	T	T	T	G	Yes
Bra1.27	13689	C	C	C	A	Yes
Bra1.27	13740	T	T	T	C	Yes
Bra1.27	13741	T	T	T	A	Yes
Bra1.27	13774	T	T	T	A	Yes
Bra1.27	13788	T	T	T	C	Yes
Bra1.27	14102	A	A	A	G	Yes
Bra1.27	14108	T	T	T	A	Yes
Bra1.27	14109	G	G	G	C	Yes
Bra1.27	14120	C	C	C	T	Yes
Bra1.27	14282	T	T	T	A	Yes
Bra1.27	14315	C	C	C	G	Yes
Bra1.27	14337	A	A	A	G	Yes
Bra1.27	14348	G	G	G	A	Yes
Bra1.27	14357	A	A	A	C	Yes
Bra1.27	14372	A	A	A	G	Yes
Bra1.27	14399	T	T	T	C	Yes
Bra1.27	14402	A	A	A	T	Yes
Bra1.27	14417	G	G	G	A	Yes
Bra1.27	14439	T	T	T	C	Yes
Bra1.27	14443	G	G	G	C	Yes
Bra1.27	14495	G	G	G	A	Yes
Bra1.27	14501	C	C	C	T	Yes
Bra1.27	14507	A	A	A	T	Yes
Bra1.27	14573	A	A		G	No
Bra1.27	14577	G	G		T	No
Bra1.27	14642	G	G		A	No
Bra1.27	14651	C	C	C	T	Yes
Bra1.27	14666	T	T	T	C	Yes
Bra1.27	14693	C	C	C	T	Yes
Bra1.27	14711	A	A	A	G	Yes
Bra1.27	14735	T	T	T	G	Yes
Bra1.27	14750	T	T	T	A	Yes
Bra1.27	14764	G	G	G	C	Yes
Bra1.27	14768	T	T	T	A	Yes
Bra1.27	14777	G	G	G	T	Yes
Bra1.27	14816	T	T	T	C	Yes
Bra1.27	14868	A	A	A	T	Yes
Bra1.27	14869	C	C	C	G	Yes
Bra1.27	14910	C	C	C	T	Yes
Bra1.27	14924	T	T	T	A	Yes
Bra1.27	14943	T	T	T	G	Yes
Bra1.27	14989	G	G	G	A	Yes
Bra1.27	15005	G	G	G	A	Yes
Bra1.27	15011	A	A	A	G	Yes
Bra1.27	15020	A	A	A	C	Yes
Bra1.27	15026	G	G	G	A	Yes
Bra1.27	15047	A	A	A	C	Yes
Bra1.27	15050	G	G	G	T	Yes
Bra1.27	15080	G	G	A	C	No
Bra1.27	16084	A	A	A	G	Yes
Bra1.27	16150	C	C	C	T	Yes
Bra1.27	16171	T	T	T	G	Yes
Bra1.27	16213	T	T	T	G	Yes
Bra1.27	16222	T	T	T	C	Yes
Bra1.27	16231	G	G	G	T	Yes
Bra1.27	16252	C	C	C	G	Yes
Bra1.27	16315	A	A	A	G	Yes
Bra1.27	16316	C	C	C	T	Yes
Bra1.27	16352	G	G	G	C	Yes
Bra1.27	16354	A	A	A	T	Yes
Bra1.27	16369	A	A	A	G	Yes
Bra1.27	16393	T	T	T	C	Yes
Bra1.27	16394	T	T	T	A	Yes
Bra1.27	16396	A	A	A	G	Yes
Bra1.27	16399	G	G	G	C	Yes
Bra1.27	16417	C	C	C	G	Yes
Bra1.27	16431	G	G	G	A	Yes
Bra1.27	16435	A	A	A	G	Yes
Bra1.27	16917	C	C	C	T	Yes
Bra1.27	17004	G	G	G	A	Yes
Bra1.27	17067	T	T	T	C	Yes
Bra1.27	17259	T	T	T	C	Yes
Bra1.27	17418	A	A	A	T	Yes
Bra1.27	17457	C	C	C	T	Yes
Bra1.27	17478	C	C	C	T	Yes
Bra1.27	17527	C	C	C	T	Yes
Bra1.27	18825	A	A	A	C	Yes
Bra1.27	18827	A	A	A	C	Yes
Bra1.27	18896	G	G	G	A	Yes
Bra1.27	18905	C	C	C	T	Yes
Bra1.27	18908	T	T	T	C	Yes
Bra1.27	18932	C	C	C	T	Yes
Bra1.27	20336	G	G	G	G	No
Bra1.27	20356	T	T	T	C	Yes
Bra1.27	20380	A	A	A	G	Yes
Bra1.27	20395	G	G	G	A	Yes
Bra1.27	20419	T	T	T	C	Yes
Bra1.27	20422	C	C	C	T	Yes
Bra1.27	20467	C	C	C	T	Yes
Bra1.27	20506	A	A	A	T	Yes
Bra1.27	20542	T	T	T	A	Yes
Bra1.27	20584	C	C	C	G	Yes
Bra1.27	20590	T	T	T	C	Yes
Bra1.27	20608	A	A	A	C	Yes
Bra1.27	20611	C	C	C	A	Yes
Bra1.27	20620	T	T	T	G	Yes
Bra1.27	20680	C	C	C	T	Yes
Bra1.27	20683	G	G	G	A	Yes
Bra1.27	20761	C	C	C	A	Yes
Bra1.27	20788	G	G	G	A	Yes
Bra1.27	20791	T	T	T	C	Yes
Bra1.27	20830	C	C	C	A	Yes
Bra1.27	20860	C	C	C	A	Yes
Bra1.27	20863	T	T	T	C	Yes
Bra1.27	20884	T	T	T	C	Yes
Bra1.27	20905	C	C	C	T	Yes
Bra1.27	20935	C	C	C	T	Yes
Bra1.27	21031	T	T	T	G	Yes
Bra1.27	21043	C	C	C	T	Yes
Bra1.27	21049	C	C	C	G	Yes
Bra1.27	21058	G	G	G	T	Yes
Bra1.27	21082	T	T	T	A	Yes
Bra1.27	21101	C	C	C	T	Yes
Bra1.27	21106	A	A	A	C	Yes
Bra1.27	21161	G	G	G	A	Yes
Bra1.27	21184	C	C	C	T	Yes
Bra1.27	21190	T	T	T	A	Yes
Bra1.27	21211	C	C	C	G	Yes
Bra1.27	21235	C	C	C	A	Yes
Bra1.27	21238	G	G	G	A	Yes
Bra1.27	21305	G	G	G	C	Yes
Bra1.27	21316	G	G	G	A	Yes
Bra1.27	21326	G	G	G	C	Yes
Bra1.27	21331	G	G	G	A	Yes
Bra1.27	21340	G	G	G	C	Yes
Bra1.27	21349	A	A	A	C	Yes
Bra1.27	21810	T	T	T	C	Yes
Bra1.27	21831	G	G	G	C	Yes
Bra1.27	21867	G	G	G	C	Yes
Bra1.27	22099	G	G	G	T	Yes
Bra1.27	22108	T	T	T	C	Yes
Bra1.27	22131	C	C	C	G	Yes
Bra1.27	22146	G	G	G	A	Yes
Bra1.27	22263	A	A	A	C	Yes
Bra1.27	22302	T	T	T	C	Yes
Bra1.27	22317	A	A	A	G	Yes
Bra1.27	22347	T	T	T	C	Yes
Bra1.27	22353	C	C	C	T	Yes
Bra1.27	23232	A	A	A	G	Yes
Bra1.27	23240	T	T	T	A	Yes
Bra1.27	23270	C	C	C	T	Yes
Bra1.27	23402	C	C	C	T	Yes
Bra1.27	23408	G	G	G	A	Yes
Bra1.27	23423	T	T	T	A	Yes
Bra1.27	23441	A	A	A	G	Yes
Bra1.27	23480	T	T	T	G	Yes
Bra1.27	23493	C	C	C	A	Yes
Bra1.27	23507	C	C	C	T	Yes
Bra1.27	23541	A	A	A	G	Yes
Bra1.27	23592	A	A	A	G	Yes
Bra1.27	23618	T	T	T	C	Yes
Bra1.27	23627	A	A	A	G	Yes
Bra1.27	23702	C	C	C	T	Yes
Bra1.27	23727	C	C	C	T	Yes
Bra1.27	23729	A	A	A	G	Yes
Bra1.27	23795	C	C	C	G	Yes
Bra1.27	23870	T	T	T	G	Yes
Bra1.27	23879	T	T	T	A	Yes
Bra1.27	23880	G	G	G	A	Yes
Bra1.27	23881	T	T	T	A	Yes
Bra1.27	23886	T	T	T	C	Yes
Bra1.27	23903	G	G	G	C	Yes
Bra1.27	23936	C	C	C	T	Yes
Bra1.27	23969	T	T	T	C	Yes
Bra1.27	23996	G	G	G	T	Yes
Bra1.27	24005	T	T	T	G	Yes
Bra1.27	24026	C	C	C	T	Yes
Bra1.27	24039	A	A	A	C	Yes
Bra1.27	24059	A	A	A	G	Yes
Bra1.27	24063	C	C	C	T	Yes
Bra1.27	24079	G	G	G	A	Yes
Bra1.27	24105	G	G	G	C	Yes
Bra1.27	24116	T	T	T	C	Yes
Bra1.27	24161	C	C	C	T	Yes
Bra1.27	24193	T	T	T	C	Yes
Bra1.27	24194	G	G	G	T	Yes
Bra1.27	24208	G	G	G	T	Yes
Bra1.27	24229	A	A	A	G	Yes
Bra1.27	24232	A	A	A	C	Yes
Bra1.27	24290	C	C	C	T	Yes
Bra1.27	24310	C	C	C	T	Yes
Bra1.27	24332	T	T	T	C	Yes
Bra1.27	24419	A	A	A	G	Yes
Bra1.27	24421	T	T	T	C	Yes
Bra1.27	24423	C	C	C	T	Yes
Bra1.27	24485	A	A	A	G	Yes
Bra1.27	24512	T	T	T	C	Yes
Bra1.27	24540	C	C	C	A	Yes
Bra1.27	24546	G	G	G	A	Yes
Bra1.27	24571	G	G	G	C	Yes
Bra1.27	24589	T	T	T	C	Yes
Bra1.27	24637	C	C	C	G	Yes
Bra1.27	24692	A	A	A	G	Yes
Bra1.27	24729	C	C	C	T	Yes
Bra1.27	24744	T	T	T	C	Yes
Bra1.27	24749	C	C	C	T	Yes
Bra1.27	24758	A	A	A	G	Yes
Bra1.27	24783	C	C	C	T	Yes
Bra1.27	24794	A	A	A	C	Yes
Bra1.27	24804	C	C	C	T	Yes
Bra1.27	24806	A	A	A	G	Yes
Bra1.27	24839	A	A	A	G	Yes
Bra1.27	24911	A	A	A	G	Yes
Bra1.27	25015	A	A	A	C	Yes
Bra1.27	25016	A	A	A	C	Yes
Bra1.27	25034	T	T	T	A	Yes
Bra1.27	25074	T	T	T	C	Yes
Bra1.27	25217	A	A	A	C	Yes
Bra1.27	25398	A	A	A	T	Yes
Bra1.27	25399	T	T	T	C	Yes
Bra1.27	25469	T	T	T	C	Yes
Bra1.27	25478	T	T	T	C	Yes
Bra1.27	25547	A	A	A	G	Yes
Bra1.27	25607	A	A	A	C	Yes
Bra1.27	25615	C	C	C	T	Yes
Bra1.27	25661	A	A	A	G	Yes
Bra1.27	25760	T	T	T	G	Yes
Bra1.27	25770	A	A	A	G	Yes
Bra1.27	25822	C	C	C	T	Yes
Bra1.27	26053	A	A	A	T	Yes
Bra1.27	26123	C	C	C	G	Yes
Bra1.27	26182	C	C	C	A	Yes
Bra1.27	26192	A	A	A	G	Yes
Bra1.27	26236	C	C	C	T	Yes
Bra1.27	26251	C	C	C	T	Yes
Bra1.27	26263	T	T	T	C	Yes
Bra1.27	26290	T	T	T	A	Yes
Bra1.27	26326	C	C	C	T	Yes
Bra1.27	26353	A	A	A	G	Yes
Bra1.27	26425	T	T	T	A	Yes
Bra1.27	26463	T	T	T	C	Yes
Bra1.27	26464	T	T	T	G	Yes
Bra1.27	26497	C	C	C	T	Yes
Bra1.27	26555	G	G	G	A	Yes
Bra1.27	26571	G	G	G	C	Yes
Bra1.27	26587	G	G	G	A	Yes
Bra1.27	26640	C	C	C	T	Yes
Bra1.27	26680	C	C	C	T	Yes
Bra1.27	26728	G	G	G	T	Yes
Bra1.27	26788	C	C	C	A	Yes
Bra1.27	26815	C	C	C	T	Yes
Bra1.27	26821	A	A	A	G	Yes
Bra1.27	26841	C	C	C	G	Yes
Bra1.27	26861	C	C	C	A	Yes
Bra1.27	26863	A	A	A	G	Yes
Bra1.27	26936	G	G	G	A	Yes
Bra1.27	26965	T	T	T	A	Yes
Bra1.27	26966	G	G	G	T	Yes
Bra1.27	26979	A	A	A	G	Yes
Bra1.27	26986	T	T	T	C	Yes
Bra1.27	27022	C	C	C	G	Yes
Bra1.27	27052	A	A	A	G	Yes
Bra1.27	27061	A	A	A	T	Yes
Bra1.27	27089	C	C	C	G	Yes
Bra1.27	27097	G	G	G	T	Yes
Bra1.27	27103	G	G	G	A	Yes
Bra1.27	27141	G	G	G	A	Yes
Bra1.27	27301	A	A	A	G	Yes
Bra1.27	27351	G	G	G	A	Yes
Bra1.27	28083	C	C	C	T	Yes
Bra1.27	28113	A	A	A	C	Yes
Bra1.27	28137	A	A	A	G	Yes
Bra1.27	28254	G	G	G	T	Yes
Bra1.27	28287	T	T	T	A	Yes
Bra1.27	28296	T	T	T	C	Yes
Bra1.27	28311	A	A	A	T	Yes
Bra1.27	28314	A	A	A	T	Yes
Bra1.27	28317	C	C	C	G	Yes
Bra1.27	28338	A	A	A	G	Yes
Bra1.27	28343	A	A	A	T	Yes
Bra1.27	28434	C	C	C	T	Yes
Bra1.27	28530	A	A	A	T	Yes
Bra1.27	28653	G	G	G	C	Yes
Bra1.27	28701	T	T	T	A	Yes
Bra1.27	28746	A	A	A	G	Yes
Bra1.27	28776	T	T	T	C	Yes
Bra1.27	28791	A	A	A	G	Yes
Bra1.27	29048	C	C	C	T	Yes
Bra1.27	29060	G	G	G	C	Yes
Bra1.27	29075	C	C	C	A	Yes
Bra1.27	29084	A	A	A	T	Yes
Bra1.27	29108	T	T	T	A	Yes
Bra1.27	29150	G	G	G	C	Yes
Bra1.27	29186	G	G	G	C	Yes
Bra1.27	29189	G	G	G	C	Yes
Bra1.27	29207	G	G	G	C	Yes
Bra1.27	29243	G	G	G	A	Yes
Bra1.27	29283	A	*		A	No
Bra1.27	29284	A	*		A	No
Bra1.27	29311	C	C	C	G	Yes
Bra1.27	29351	T	T	T	A	Yes
Bra1.27	29357	T	T	T	C	Yes
Bra1.27	29397	C	C	C	G	Yes
Bra1.27	29430	C	C	C	T	Yes
Bra1.27	29465	C	C	C	G	Yes
Bra1.27	29483	T	T	T	A	Yes
Bra1.27	29540	C	C	C	T	Yes
Bra1.27	29543	T	T	T	G	Yes
Bra1.27	29555	C	C	C	T	Yes
Bra1.27	29603	T	T	T	A	Yes
Bra1.27	29621	C	C	C	G	Yes
Bra1.27	29664	C	C	C	A	Yes
Bra1.27	29669	C	C	C	A	Yes
Bra1.27	29690	C	C	C	T	Yes
Bra1.27	29694	T	T	T	A	Yes
Bra1.27	29714	A	A	A	G	Yes
Bra1.27	29726	T	T	T	A	Yes
Bra1.27	29954	T	T	T	C	Yes
Bra1.27	30021	G	G	G	A	Yes
Bra1.27	30027	G	G	G	A	Yes
Bra1.27	30031	C	C	C	T	Yes
Bra1.27	30050	C	C	C	T	Yes
Bra1.27	30120	C	C	C	G	Yes
Bra1.27	30143	A	A	A	G	Yes
Bra1.27	30154	G	G	G	C	Yes
Bra1.27	30215	T	T	T	C	Yes
Bra1.27	30224	T	T	T	A	Yes
Bra1.27	30230	G	G	G	A	Yes
Bra1.27	30264	G	G	G	A	Yes
Bra1.27	30322	A	A	A	T	Yes
Bra1.27	30340	A	A	A	T	Yes
Bra1.27	30383	A	A	A	C	Yes
Bra1.27	30431	T	T	T	A	Yes
Bra1.27	30449	T	T	T	G	Yes
Bra1.27	30473	G	G	G	C	Yes
Bra1.27	30488	T	T	T	C	Yes
Bra1.27	30523	T	A	A	A	No
Bra1.27	30526	T	0	A	T	Yes
Bra1.27	30528	A	0	C	A	Yes
Bra1.27	31186	A	A	A	T	Yes
Bra1.27	31230	A	A	A	G	Yes
Bra1.27	31232	G	G	G	C	Yes
Bra1.27	31303	G	G	G	C	Yes
Bra1.27	31345	G	G	G	A	Yes
Bra1.27	31390	G	G	G	C	Yes
Bra1.27	31414	C	C	C	G	Yes
Bra1.27	31447	T	T	T	A	Yes
Bra1.27	31468	C	C	C	T	Yes
Bra1.27	31504	G	G	G	A	Yes
Bra1.27	31534	A	A	A	T	Yes
Bra1.27	31552	C	C	C	A	Yes
Bra1.27	31570	C	C	C	C	No
Bra1.27	31594	G	G	G	T	Yes
Bra1.27	32036	G	G	G	A	Yes
Bra1.27	32085	C	C	C	G	Yes
Bra1.27	32106	T	T	T	C	Yes
Bra1.27	32128	C	C	C	A	Yes
Bra1.27	32145	C	C	C	G	Yes
Bra1.27	32151	A	A	A	G	Yes
Bra1.27	32190	C	C	C	T	Yes
Bra1.27	32214	T	T	T	C	Yes
Bra1.27	32235	T	T	T	C	Yes
Bra1.27	32268	G	G	G	C	Yes
Bra1.27	32274	G	G	G	A	Yes
Bra1.27	32310	G	G	G	A	Yes
Bra1.27	32315	A	A	A	G	Yes
Bra1.27	32326	A	A	A	G	Yes
Bra1.27	32352	A	A	A	G	Yes
Bra1.27	32376	C	C	C	G	Yes
Bra1.27	32403	T	T	T	C	Yes
Bra1.27	32409	T	T	T	G	Yes
Bra1.27	32421	A	A	A	G	Yes
Bra1.27	32425	T	T	T	C	Yes
Bra1.27	32463	C	C	C	G	Yes
Bra1.27	32509	T	T	T	C	Yes
Bra1.27	32514	T	T	T	G	Yes
Bra1.27	32542	T	T	T	A	Yes
Bra1.27	32556	C	C	C	G	Yes
Bra1.27	32580	T	T	T	G	Yes
Bra1.27	32586	A	A	A	G	Yes
Bra1.27	32598	C	C	C	T	Yes
Bra1.27	32637	T	T	T	C	Yes
Bra1.27	32640	G	G	G	T	Yes
Bra1.27	32664	T	T	T	C	Yes
Bra1.27	32666	T	T	T	A	Yes
Bra1.27	32679	G	G	G	A	Yes
Bra1.27	32806	A	A	A	T	Yes
Bra1.27	32808	G	G	G	T	Yes
Bra1.27	32817	C	C	C	T	Yes
Bra1.27	32841	G	G	G	A	Yes
Bra1.27	32865	C	C	C	A	Yes
Bra1.27	32892	G	G	G	C	Yes
Bra1.27	32931	T	T	T	C	Yes
Bra1.27	32985	G	G	G	A	Yes
Bra1.27	32998	A	A	A	C	Yes
Bra1.27	33012	C	C	C	T	Yes
Bra1.27	33033	G	G	G	C	Yes
Bra1.27	35293	T	T	T	C	Yes
Bra1.27	35299	A	A	A	T	Yes
Bra1.27	35305	T	T	T	A	Yes
Bra1.27	35440	A	A	A	G	Yes
Bra1.27	35488	A	A	A	G	Yes
Bra1.27	35512	G	G	G	A	Yes
Bra1.27	35528	G	G	G	A	Yes
Bra1.27	35594	C	C	C	A	Yes
Bra1.27	35599	C	C	C	T	Yes
Bra1.27	37814	A	A	A	G	Yes
Bra1.27	37826	G	G	G	C	Yes
Bra1.27	37843	G	G	G	A	Yes
Bra1.27	38448	C	C	C	T	Yes
Bra1.27	38452	A	A	A	C	Yes
Bra1.27	38523	T	T	T	C	Yes
Bra1.27	38541	C	C	C	A	Yes
Bra1.27	38852	G	G	G	A	Yes
Bra1.27	38876	G	G	G	C	Yes
Bra1.27	38882	A	A	A		No
Bra1.27	38889	G	G	G	T	Yes
Bra1.27	38954	G	G	G	A	Yes
Bra1.27	38962	G	G	G	A	Yes
Bra1.27	38987	G	G	G	T	Yes
Bra1.27	39024	G	G	G	A	Yes
Bra1.27	39038	A	A	A	G	Yes
Bra1.27	39052	T	T	T	A	Yes
Bra1.27	39076	G	G	G	A	Yes
Bra1.27	39146	T	0	T	C	Yes
Bra1.27	39149	T	0	T	C	Yes
Bra1.27	39152	T	0	T	C	Yes
Bra1.27	39156	C	C	C	T	Yes
Bra1.27	39185	C	C	C	A	Yes
Bra1.27	39245	G	G	G	T	Yes
Bra1.27	39254	A	A	A	G	Yes
Bra1.27	39280	T	<	T	C	Yes
Bra1.27	39311	C	0	C	G	Yes
Bra1.27	39314	G	<	G	A	Yes
Bra1.27	39341	C	C	C	G	Yes
Bra1.27	39343	A	A	A	G	Yes
Bra1.27	39365	C	C	C	T	Yes
Bra1.27	39394	A	A	A	T	Yes
Bra1.27	39717	A	A	A	G	Yes
Bra1.27	39818	G	G	G	T	Yes
Bra1.27	39836	G	G	G	A	Yes
Bra1.27	39942	T	T	T	G	Yes
Bra1.27	39977	A	A	A	T	Yes
Bra1.27	39993	G	G	G	C	Yes
Bra1.27	40019	A	A	A	C	Yes
Bra1.27	40037	G	G	G	A	Yes
Bra1.27	40069	T	T	T	A	Yes
Bra1.27	40077	C	C	C	T	Yes
Bra1.27	40080	T	T	T	C	Yes
Bra1.27	40088	A	A	A	C	Yes
Bra1.27	40118	A	A	A	G	Yes
Bra1.27	40148	G	G	G	A	Yes
Bra1.27	40178	T	T	T	C	Yes
Bra1.27	40191	A	A	A	G	Yes
Bra1.27	40213	G	G	G	A	Yes
Bra1.27	40221	A	A	A	C	Yes
Bra1.27	40300	A	A	A	C	Yes
Bra1.27	40301	C	C	C	T	Yes
Bra1.27	40306	A	A	A	T	Yes
Bra1.27	40330	G	G	G	A	Yes
Bra1.27	40484	T	T	T	G	Yes
Bra1.27	40505	A	A	A	T	Yes
Bra1.27	40628	T	T	T	C	Yes
Bra1.27	40633	C	C	C	A	Yes
Bra1.27	40639	A	A	A	T	Yes
Bra1.27	40670	G	G	G	C	Yes
Bra1.27	40682	A	A	A	G	Yes
Bra1.27	40715	G	G	G	A	Yes
Bra1.27	40742	T	T	T	C	Yes
Bra1.27	40760	T	T	T	A	Yes
Bra1.27	40781	G	G	G	C	Yes
Bra1.27	40803	C	C	C	T	Yes
Bra1.27	40812	T	T	T	A	Yes
Bra1.27	40813	G	G	G	T	Yes
Bra1.27	40880	C	C	C	A	Yes
Bra1.27	41108	T	T	T	G	Yes
Bra1.27	41116	G	G	G	T	Yes
Bra1.27	41154	A	A	A	G	Yes
Bra1.27	41165	T	T	T	C	Yes
Bra1.27	41198	T	T	T	C	Yes
Bra1.27	41261	T	T	T	G	Yes
Bra1.27	41279	C	C	C	T	Yes
Bra1.27	41288	C	C	C	T	Yes
Bra1.27	41297	G	G	G	A	Yes
Bra1.27	41307	T	T	T	C	Yes
Bra1.27	41321	T	T	T	G	Yes
Bra1.27	41330	A	A	A	T	Yes
Bra1.27	41339	T	T	T	C	Yes
Bra1.27	41342	C	C	C	G	Yes
Bra1.27	41366	C	C	C	T	Yes
Bra1.27	41369	T	T	T	G	Yes
Bra1.27	41393	T	T	T	A	Yes
Bra1.27	41408	G	G	G	A	Yes
Bra1.27	41423	C	C	C	A	Yes
Bra1.27	41450	C	C	C	T	Yes
Bra1.27	41454	A	A	A	C	Yes
Bra1.27	41554	C	C	C	T	Yes
Bra1.27	41555	A	A	A	T	Yes
Bra1.27	41576	G	G	G	A	Yes
Bra1.27	41585	G	G	G	T	Yes
Bra1.27	41663	C	C	C	T	Yes
Bra1.27	41723	C	C	C	T	Yes
Bra1.27	41738	T	T	T	A	Yes
Bra1.27	41789	T	T	T	C	Yes
Bra1.27	41802	A	A	A	T	Yes
Bra1.27	41846	C	C	C	T	Yes
Bra1.27	41876	T	T	T	A	Yes
Bra1.27	41887	A	A	A	G	Yes
Bra1.27	41904	G	G	G	A	Yes
Bra1.27	41939	C	C	C	G	Yes
Bra1.27	41978	A	A	A	C	Yes
Bra1.27	42002	G	G	G	T	Yes
Bra1.27	42009	A	A	A	G	Yes
Bra1.27	42026	T	T	T	C	Yes
Bra1.27	42033	G	G	G	T	Yes
Bra1.27	42035	C	C	C	T	Yes
Bra1.27	42645	T	T	T	G	Yes
Bra1.27	42659	C	C	C	C	No
Bra1.27	42700	T	T	T	C	Yes
Bra1.27	42731	G	G	G	T	Yes
Bra1.27	42829	G	G	G	A	Yes
Bra1.27	42835	C	C	C	T	Yes
Bra1.27	42844	A	A	A	T	Yes
Bra1.27	42847	T	T	T	G	Yes
Bra1.27	42937	A	A	A	G	Yes
Bra1.27	42949	C	C	C	T	Yes
Bra1.27	42964	A	A	A	T	Yes
Bra1.27	43028	C	C	C	A	Yes
Bra1.27	43162	G	G	G	A	Yes
Bra1.27	43198	A	A	A	T	Yes
Bra1.27	43213	A	A	A	T	Yes
Bra1.27	43222	C	C	C	G	Yes
Bra1.27	43223	T	T	T	G	Yes
Bra1.27	43242	T	A	A	G	Yes
Bra1.27	43590	C	C	C	T	Yes
Bra1.27	43608	G	G	G	C	Yes
Bra1.27	43614	T	T	T	C	Yes
Bra1.27	43660	A	A	A	G	Yes
Bra1.27	43680	T	T	T	C	Yes
Bra1.27	43694	T	T	T	C	Yes
Bra1.27	43697	C	C	C	T	Yes
Bra1.27	43752	C	C	C	T	Yes
Bra1.27	43788	T	T	T	C	Yes
Bra1.27	43824	G	G	G	T	Yes
Bra1.27	43851	A	A	A	G	Yes
Bra1.27	43878	G	G	G	T	Yes
Bra1.27	43888	G	G	G	T	Yes
Bra1.27	43889	A	A	A	C	Yes
Bra1.27	43890	G	G	G	C	Yes
Bra1.27	43908	A	A	A	C	Yes
Bra1.27	43922	A	A	A	G	Yes
Bra1.27	43959	G	G	G	C	Yes
Bra1.27	43961	G	G	G	C	Yes
Bra1.27	43971	G	G	G	C	Yes
Bra1.27	43986	A	A	A	G	Yes
Bra1.27	43992	T	T	T	C	Yes
Bra1.27	44065	A	A	A	G	Yes
Bra1.27	44073	T	T	T	C	Yes
Bra1.27	44076	A	A	A	G	Yes
Bra1.27	44091	A	A	A	G	Yes
Bra1.27	44124	C	C	C	T	Yes
Bra1.27	44133	T	T	T	G	Yes
Bra1.27	44148	T	T	T	C	Yes
Bra1.27	44154	C	C	C	G	Yes
Bra1.27	44167	A	A	A	G	Yes
Bra1.27	44211	C	C	C	A	Yes
Bra1.27	44226	C	C	C	T	Yes
Bra1.27	44256	T	T	T	C	Yes
Bra1.27	44257	G	G	G	T	Yes
Bra1.27	44262	C	C	C	T	Yes
Bra1.27	44331	C	C	C	T	Yes
Bra1.27	44337	C	C	C	G	Yes
Bra1.27	44363	C	C	C	A	Yes
Bra1.27	44384	A	A	A	G	Yes
Bra1.27	44390	G	G	G	A	Yes
Bra1.27	44442	C	C	C	T	Yes
Bra1.27	44445	T	T	T	G	Yes
Bra1.27	44448	T	T	T	C	Yes
Bra1.27	44457	T	T	T	C	Yes
Bra1.27	44460	C	C	C	G	Yes
Bra1.27	44466	T	T	T	C	Yes
Bra1.27	44469	C	C	C	T	Yes
Bra1.27	44487	C	C	C	T	Yes
Bra1.27	44493	T	T	T	A	Yes
Bra1.27	44532	A	A	A	G	Yes
Bra1.27	44601	A	A	A	G	Yes
Bra1.27	44644	T	T	T	A	Yes
Bra1.27	44694	G	G	G	A	Yes
Bra1.27	44712	T	T	T	A	Yes
Bra1.27	46916	G	G	G	A	Yes
Bra1.27	47072	C	C	C	G	Yes
Bra1.27	47075	T	T	T	C	Yes
Bra1.27	47093	C	C	C	G	Yes
Bra1.27	47105	C	C	C	A	Yes
Bra1.27	47280	C	C	C	G	Yes
Bra1.27	47374	T	T	T	C	Yes
Bra1.27	47399	T	T	T	G	Yes
Bra1.27	47420	C	C	C	A	Yes
Bra1.27	47447	G	G	G	C	Yes
Bra1.27	47465	G	G	G	T	Yes
Bra1.27	47486	G	G	G	T	Yes
Bra1.27	47531	T	T	T	C	Yes
Bra1.27	47546	C	C	C	G	Yes
Bra1.27	47553	T	T	T	A	Yes
Bra1.27	47642	T	T	T	C	Yes
Bra1.27	47657	T	T	T	C	Yes
Bra1.27	47670	A	A	A	G	Yes
Bra1.27	47681	A	A	A	G	Yes
Bra1.27	47708	C	C	C	T	Yes
Bra1.27	47786	G	G	G	C	Yes
Bra1.27	47792	T	T	T	C	Yes
Bra1.27	47793	A	A	A	G	Yes
Bra1.27	47816	G	G	G	T	Yes
Bra1.27	47888	C	C	C	T	Yes
Bra1.27	47909	C	C	C	T	Yes
Bra1.27	47924	C	C	C	T	Yes
Bra1.27	47951	T	T	T	C	Yes
Bra1.27	48012	T	T	T	C	Yes
Bra1.27	48080	G	G	G	A	Yes
Bra1.27	48164	G	G	G	A	Yes
Bra1.27	48197	G	G	G	A	Yes
Bra1.27	48212	G	G	G	A	Yes
Bra1.27	48257	G	G	G	C	Yes
Bra1.27	48302	A	A	A	G	Yes
Bra1.27	48314	C	C	C	A	Yes
Bra1.27	48325	G	G	G	T	Yes
Bra1.27	48919	T	T	T	C	Yes
Bra1.27	48931	G	G	G	A	Yes
Bra1.27	48985	C	C	C	T	Yes
Bra1.27	49320	G	G	G	A	Yes
Bra1.27	49365	A	A	A	G	Yes
Bra1.27	49383	G	G	G	A	Yes
Bra1.27	49392	T	T	T	G	Yes
Bra1.27	49407	A	A	A	C	Yes
Bra1.27	49464	A	A	A	G	Yes
Bra1.27	49470	G	G	G	A	Yes
Bra1.27	49473	G	G	G	A	Yes
Bra1.27	49491	C	C	C	T	Yes
Bra1.27	49503	C	C	C	T	Yes
Bra1.27	49539	G	G	G	A	Yes
Bra1.27	49941	A	A	A	G	Yes
Bra1.27	49943	C	C	C	T	Yes
Bra1.27	49946	C	C	C	A	Yes
Bra1.27	49958	C	C	C	A	Yes
Bra1.27	49994	A	A	A	C	Yes
Bra1.27	50423	C	C	C	T	Yes
Bra1.27	50447	A	A	A	G	Yes
Bra1.27	50459	G	G	G	A	Yes
Bra1.27	50462	C	C	C	T	Yes
Bra1.27	50675	A	A	A	G	Yes
Bra1.27	50702	A	A	A	G	Yes
Bra1.27	51915	C	C	C	T	Yes
Bra1.27	51933	A	A	A	T	Yes
Bra1.27	51945	C	C	C	A	Yes
Bra1.27	51957	G	G	G	A	Yes
Bra1.27	51985	T	T	T	G	Yes
Bra1.27	51992	C	C	C	T	Yes
Bra1.27	52040	T	T	T	A	Yes
Bra1.27	52046	G	G	G	C	Yes
Bra1.27	52076	A	A	A	T	Yes
Bra1.27	52109	A	A	A	T	Yes
Bra1.27	52124	T	T	T	C	Yes
Bra1.27	52142	A	A	A	G	Yes
Bra1.27	52145	T	T	T	G	Yes
Bra1.27	52181	C	C	C	T	Yes
Bra1.27	52184	G	G	T	A	Yes
Bra1.27	52214	A	A	A	G	Yes
Bra1.27	52262	A	A	A	T	Yes
Bra1.27	52271	A	A	A	G	Yes
Bra1.27	52295	A	A	A	C	Yes
Bra1.27	52340	G	G	G	A	Yes
Bra1.27	52400	A	A	A	T	Yes
Bra1.27	52403	T	T	T	C	Yes
Bra1.27	52440	C	C	C	A	Yes
Bra1.27	52466	C	C	C	A	Yes
Bra1.27	52508	G	G	G	A	Yes
Bra1.27	52550	C	C	C	T	Yes
Bra1.27	52556	G	G	G	C	Yes
Bra1.27	52616	A	A	A	G	Yes
Bra1.27	52646	C	C	C	A	Yes
Bra1.27	52649	T	T	T	A	Yes
Bra1.27	52700	A	A	A	G	Yes
Bra1.27	52994	G	G	G	T	Yes
Bra1.27	53087	A	A	A	G	Yes
Bra1.27	53102	G	G	G	A	Yes
Bra1.27	53108	T	T	T	C	Yes
Bra1.27	53851	G	G	T	G	Yes
Bra1.27	53899	C	C	C	T	Yes
Bra1.27	53903	T	T	T	C	Yes
Bra1.27	54263	G	G	G	A	Yes
Bra1.27	54702	G	G	G	A	Yes
Bra1.27	54732	C	C	C	A	Yes
Bra1.27	54756	A	A	A	C	Yes
Bra1.27	54858	C	C	C	G	Yes
Bra1.27	54866	A	A	A	G	Yes
Bra1.27	54907	C	C	C	G	Yes
Bra1.27	54921	C	C	C	G	Yes
Bra1.27	54928	A	A	C	A	Yes
Bra1.27	55002	C	C	C	T	Yes
Bra1.27	55024	C	C	C	G	Yes
Bra1.27	55038	T	T	T	A	Yes
Bra1.27	55077	G	G	G	A	Yes
Bra1.27	55086	C	C	C	G	Yes
Bra1.27	55619	T	T	T	G	Yes
Bra1.27	55685	T	T	T	C	Yes
Bra1.27	55742	T	T	T		No
Bra1.27	55751	A	A	A	T	Yes
Bra1.27	55773	C	C	C	T	Yes
Bra1.27	55778	T	T	T	C	Yes
Bra1.27	55787	G	G	G	A	Yes
Bra1.27	55811	A	A	A	G	Yes
Bra1.27	55856	T	T	T	T	No
Bra1.27	55880	C	C	C	T	Yes
Bra1.27	55934	C	C	C	T	Yes
Bra1.27	55997	C	C		N	No
Bra1.27	56000	C	C	C	A	Yes
Bra1.27	56048	T	T	T	C	Yes
Bra1.27	56081	N	G	G	T	Yes
Bra1.27	56773	A	A	G	A	Yes
Bra1.27	56788	C	C	C	G	Yes
Bra1.27	56812	A	A	A	G	Yes
Bra1.27	56822	A	A	C	A	Yes
Bra1.27	56851	G	G	G	A	Yes
Bra1.27	56866	T	T	T	A	Yes
Bra1.27	56878	G	G	G	C	Yes
Bra1.27	56886	A	A	G	A	Yes
Bra1.27	56926	C	C	A	C	Yes
Bra1.27	57456	T	T	T	T	No
Bra1.27	57468	T	T	T	C	Yes
Bra1.27	57492	G	G	C	G	Yes
Bra1.27	57519	T	T	C	T	Yes
Bra1.27	57522	C	C	C	T	Yes
Bra1.27	57534	A	A	A	G	Yes
Bra1.27	57567	A	A	A	G	Yes
Bra1.27	57672	G	G	G	T	Yes
Bra1.27	58235	G	G	G	C	Yes
Bra1.27	58265	C	C	C	G	Yes
Bra1.27	58340	G	G	G	C	Yes
Bra1.27	58544	C	C	C	G	Yes
Bra1.27	58553	G	G	G	C	Yes
Bra1.27	58568	A	A	A	C	Yes
Bra1.27	58592	C	C	C	T	Yes
Bra1.27	58604	T	T	T	C	Yes
Bra1.27	58658	T	T	T	C	Yes
Bra1.27	58682	T	T	T	G	Yes
Bra1.27	58694	T	T	T	G	Yes
Bra1.27	58760	T	T	T	C	Yes
Bra1.27	58832	G	G	T	A	Yes
Bra1.27	58833	A	A	A	T	Yes
Bra1.27	58892	T	T	T	C	Yes
Bra1.27	58928	A	A	A	C	Yes
Bra1.27	58931	G	G	G	A	Yes
Bra1.27	58943	C	G	G	C	Yes
Bra1.27	58946	T	T	T	C	Yes
Bra1.27	58988	G	G	G	T	Yes
Bra1.27	59000	A	A	A	A	No
Bra1.27	59006	A	A	A	G	Yes
Bra1.27	59014	A	A	A	G	Yes
Bra1.27	59063	T	T	A	T	Yes
Bra1.27	59078	C	C	C	G	Yes
Bra1.27	59093	A	A	A	T	Yes
Bra1.27	59138	G	*	G	C	Yes
Bra1.27	59157	A	*	A	G	Yes
Bra1.27	59464	C	C	C	G	Yes
Bra1.27	59532	A	A	A	G	Yes
Bra1.27	59533	G	G	G	T	Yes
Bra1.27	59548	T	T	T	C	Yes
Bra1.27	59596	T	T	T	G	Yes
Bra1.27	59726	T	<	T	C	Yes
Bra1.27	61196	C	C	C	A	Yes
Bra1.27	61205	G	G	G	T	Yes
Bra1.27	61232	A	A	A	G	Yes
Bra1.27	61274	G	<	G	C	Yes
Bra1.27	61307	G	G	G	C	Yes
Bra1.27	61322	G	G	G	A	Yes
Bra1.27	61325	T	T	T	C	Yes
Bra1.27	61328	C	C	C	T	Yes
Bra1.27	61337	T	T	T	C	Yes
Bra1.27	61388	C	C	C	G	Yes
Bra1.27	61421	T	T	T	G	Yes
Bra1.27	61427	G	G	C	G	Yes
Bra1.27	61490	C	C	C	T	Yes
Bra1.27	61496	G	G	C	G	Yes
Bra1.27	61508	T	T	T	C	Yes
Bra1.27	61533	C	C	T	C	Yes
Bra1.27	61553	G	G	G	T	Yes
Bra1.27	61577	C	C	C	T	Yes
Bra1.27	61622	C	C	C	G	Yes
Bra1.27	61640	T	T	T	G	Yes
Bra1.27	61655	C	C	C	G	Yes
Bra1.27	61670	C	C	C	T	Yes
Bra1.27	61692	C	C	C	T	Yes
Bra1.27	61700	G	G	G	C	Yes
Bra1.27	61712	C	C	T	C	Yes
Bra1.27	61736	T	T	T	C	Yes
Bra1.27	61760	A	A	A	C	Yes
Bra1.27	61796	T	T	T	A	Yes
Bra1.27	61802	T	T	T	C	Yes
Bra1.27	61830	T	T	C	T	Yes
Bra1.27	61835	T	T	T	C	Yes
Bra1.27	61871	C	C	C	T	Yes
Bra1.27	61904	C	C	T	C	Yes
Bra1.27	61911	C	C	A	C	Yes
Bra1.27	61946	C	C	T	C	Yes
Bra1.27	61958	C	C	T	C	Yes
Bra1.27	61964	A	A	G	A	Yes
Bra1.27	61970	C	C	C	T	Yes
Bra1.27	62045	C	C	C	T	Yes
Bra1.27	62063	C	C	C	T	Yes
Bra1.27	62177	T	T	T	G	Yes
Bra1.27	63489	C	C	C	T	Yes
Bra1.27	63513	A	A	A	T	Yes
Bra1.27	63522	A	A	A	T	Yes
Bra1.27	63581	A	A	A	C	Yes
Bra1.27	63601	C	C	C	T	Yes
Bra1.27	63602	T	T	T	G	Yes
Bra1.27	63618	C	C	C	T	Yes
Bra1.27	63624	A	A	A	G	Yes
Bra1.27	63646	A	A	A	G	Yes
Bra1.27	63663	A	A	A	T	Yes
Bra1.27	63678	C	C	C	T	Yes
Bra1.27	63712	A	A	A	C	Yes
Bra1.27	63756	T	T	T	A	Yes
Bra1.27	63768	G	G	G	A	Yes
Bra1.27	63774	T	T	T	C	Yes
Bra1.27	63777	A	A	A	G	Yes
Bra1.27	63787	C	C	C	T	Yes
Bra1.27	63799	A	A	A	G	Yes
Bra1.27	63824	T	T	T	C	Yes
Bra1.27	63831	T	T	T	G	Yes
Bra1.27	63845	T	T	T	C	Yes
Bra1.27	63878	A	A	A	T	Yes
Bra1.27	63885	T	T	T	C	Yes
Bra1.27	63906	A	A	A	T	Yes
Bra1.27	64000	T	T	T	C	Yes
Bra1.27	64001	C	C	C	T	Yes
Bra1.27	64003	A	A	A	G	Yes
Bra1.27	64008	C	C	C	T	Yes
Bra1.27	64046	G	G	G	A	Yes
Bra1.27	64056	A	A	A	G	Yes
Bra1.27	64062	G	G	G	A	Yes
Bra1.27	64086	T	T	T	C	Yes
Bra1.27	64091	A	A	A	T	Yes
Bra1.27	64125	T	T	T	G	Yes
Bra1.27	64134	G	G	T	G	Yes
Bra1.27	64140	G	G	G	A	Yes
Bra1.27	64269	G	G	G	G	No
Bra1.27	64275	T	T	T	T	No
Bra1.27	64287	G	G	G	C	Yes
Bra1.27	64360	G	G	G	A	Yes
Bra1.27	64388	T	T	T	A	Yes
Bra1.27	64389	C	C	C	T	Yes
Bra1.27	64421	A	<	A	G	Yes
Bra1.27	64447	G	G	G	T	Yes
Bra1.27	64449	T	T	T	G	Yes
Bra1.27	64458	T	T	T	C	Yes
Bra1.27	64476	T	T	T	C	Yes
Bra1.27	64480	T	T	T	G	Yes
Bra1.27	64481	C	C	C	A	Yes
Bra1.27	64494	C	C	C	T	Yes
Bra1.27	64502	G	G	G	C	Yes
Bra1.27	64507	A	A	A	G	Yes
Bra1.27	64524	C	C	C	T	Yes
Bra1.27	64642	G	G	G	C	Yes
Bra1.27	64659	T	T	T	A	Yes
Bra1.27	64665	A	A	A	G	Yes
Bra1.27	64695	C	C	C	T	Yes
Bra1.27	64714	G	G	G	T	Yes
Bra1.27	64721	G	G	G	A	Yes
Bra1.27	64736	T	T	T	C	Yes
Bra1.27	64737	G	G	G	C	Yes
Bra1.27	64748	C	C	C	T	Yes
Bra1.27	64749	T	T	T	C	Yes
Bra1.27	64757	T	T	T	C	Yes
Bra1.27	64761	A	A	A	T	Yes
Bra1.27	64986	A	A	A	T	Yes
Bra1.27	65001	C	C	C	T	Yes
Bra1.27	65010	T	T	T	C	Yes
Bra1.27	65045	T	T	T	C	Yes
Bra1.27	65084	A	A	A	G	Yes
Bra1.27	65108	G	G	G	C	Yes
Bra1.27	65190	C	C	C	G	Yes
Bra1.27	65855	T	T	T	A	Yes
Bra1.27	65870	G	G	G	A	Yes
Bra1.27	65889	T	T	T	C	Yes
Bra1.27	65912	C	C	C	G	Yes
Bra1.27	65957	C	C	C	G	Yes
Bra1.27	65975	G	G	G	A	Yes
Bra1.27	65990	T	T	T	G	Yes
Bra1.27	66058	T	T	T	C	Yes
Bra1.27	66059	T	T	T	C	Yes
Bra1.27	66092	G	G	G	A	Yes
Bra1.27	66098	G	G	G	A	Yes
Bra1.27	72376	C	C	C	T	Yes
Bra1.27	72385	C	C	C	T	Yes
Bra1.27	72460	T	T	T	G	Yes
Bra1.27	72469	G	G	G	A	Yes
Bra1.27	72478	C	C	C	G	Yes
Bra1.27	72484	C	C	T	C	Yes
Bra1.27	72502	A	A	A	T	Yes
Bra1.27	72551	C	C	C	T	Yes
Bra1.27	72553	T	T	T	A	Yes
Bra1.27	72595	G	G	G	A	Yes
Bra1.27	72664	G	G	G	A	Yes
Bra1.27	72667	G	G	G	C	Yes
Bra1.27	72700	G	G	G	C	Yes
Bra1.27	72775	T	T	A	T	Yes
Bra1.27	72892	G	G	G	C	Yes
Bra1.27	72901	C	C	C	T	Yes
Bra1.27	72916	C	C	C	T	Yes
Bra1.27	72979	C	C	C	T	Yes
Bra1.27	73024	A	A	A	A	No
Bra1.27	73093	A	A	A	T	Yes
Bra1.27	73228	A	A	A	C	Yes
Bra1.27	73230	A	A	A	G	Yes
Bra1.27	73276	C	C	C	G	Yes
Bra1.27	73298	C	C	C	G	Yes
Bra1.27	73307	G	G	G	T	Yes
Bra1.27	73542	T	T	T	A	Yes
Bra1.27	73626	T	T	T	C	Yes
Bra1.27	73629	T	T	T	C	Yes
Bra1.27	73665	T	T	T	C	Yes
Bra1.27	73674	T	T	T	C	Yes
Bra1.27	73680	C	C	C	T	Yes
Bra1.27	73704	T	T	T	C	Yes
Bra1.27	73707	G	G	G	C	Yes
Bra1.27	73724	A	A	A	G	Yes
Bra1.27	73732	A	A	A	C	Yes
Bra1.27	73734	T	T	T	C	Yes
Bra1.27	73740	A	A	A	T	Yes
Bra1.27	73756	G	G	G	T	Yes
Bra1.27	73769	A	A	A	C	Yes
Bra1.27	73791	C	C	C	A	Yes
Bra1.27	73893	T	T	T	C	Yes
Bra1.27	73914	A	A	A	G	Yes
Bra1.27	73918	T	T	T	C	Yes
Bra1.27	73952	G	G	G	A	Yes
Bra1.27	73959	G	G	G	A	Yes
Bra1.27	73974	C	C	C	T	Yes
Bra1.27	73977	G	G	G	A	Yes
Bra1.27	74005	N	G	G	A	Yes
Bra1.27	75851	C	C	C	G	Yes
Bra1.27	76594	G	G	G	A	Yes
Bra1.27	76617	A	A	A	G	Yes
Bra1.27	76678	C	C	C	T	Yes
Bra1.27	76692	A	A	G	A	Yes
Bra1.27	76705	C	C	C	T	Yes
Bra1.27	76717	C	C	C	T	Yes
Bra1.27	76834	G	G	G	A	Yes
Bra1.27	76847	C	C	C	T	Yes
Bra1.27	76870	C	C	C	T	Yes
Bra1.27	76942	C	C	C	A	Yes
Bra1.27	76951	T	T	T	G	Yes
Bra1.27	77002	T	T	T	A	Yes
Bra1.27	77017	C	C	C	G	Yes
Bra1.27	77056	T	T	T	C	Yes
Bra1.27	77065	T	T	T	C	Yes
Bra1.27	77068	C	C	C	T	Yes
Bra1.27	77083	C	C	C	G	Yes
Bra1.27	77086	C	C	C	T	Yes
Bra1.27	77940	G	G	G	A	Yes
Bra1.27	77952	A	A	A	G	Yes
Bra1.27	77994	G	G	G	T	Yes
Bra1.27	78000	C	C	C	T	Yes
Bra1.27	78636	G	G	G	A	Yes
Bra1.27	78645	C	C	C	T	Yes
Bra1.27	78687	T	T	T	A	Yes
Bra1.27	78702	A	A	A	G	Yes
Bra1.27	79422	T	T	T	C	Yes
Bra1.27	79458	G	G	G	A	Yes
Bra1.27	81598	T	T	T	C	Yes
Bra1.27	81628	A	A	A	T	Yes
Bra1.27	81739	T	T	T	C	Yes
Bra1.27	81766	C	C	C	T	Yes
Bra1.27	81808	T	T	T	A	Yes
Bra1.27	81823	C	C	C	T	Yes
Bra1.27	81865	G	G	G	A	Yes
Bra1.27	88643	A	A	A	C	Yes
Bra1.27	88697	A	A	A	C	Yes
Bra1.27	88699	G	G	G	A	Yes
Bra1.27	88708	C	C	C	T	Yes
Bra1.27	88715	C	C	T	C	Yes
Bra1.27	88963	T	T	T	C	Yes
Bra1.27	89023	A	A	A	G	Yes
Bra1.27	89230	C	C	C	T	Yes
Bra1.27	89272	T	T	T	C	Yes
Bra1.27	89287	G	G	G	C	Yes
Bra1.27	89323	C	C	C	A	Yes
Bra1.27	90554	T	T	T	C	Yes
Bra1.27	90566	C	C	C	T	Yes
Bra1.27	90596	T	T	T	C	Yes
Bra1.27	90621	G	G	G	A	Yes
Bra1.27	90713	T	T	T	C	Yes
Bra1.27	91236	G	<	G	A	Yes
Bra1.27	91294	G	<	G	C	Yes
Bra1.27	91319	C	<	C	A	Yes
Bra1.27	91398	T	0	T	C	Yes
Bra1.27	91444	A	<	A	G	Yes
Bra1.27	91471	C	<	C	T	Yes
Bra1.27	91499	A	0	A	G	Yes
Bra1.27	91501	A	0	A	C	Yes
Bra1.27	91513	T	0	T	G	Yes
Bra1.27	91546	T	0	T	C	Yes
Bra1.27	91579	C	0	C	T	Yes
Bra1.27	91591	A	0	A	T	Yes
Bra1.27	91633	A	<	A	G	Yes
Bra1.27	91645	T	<	T	C	Yes
Bra1.27	91682	A	<	A	C	Yes
Bra1.27	91688	A	<	A	T	Yes
Bra1.27	91689	T	<	T	A	Yes
Bra1.27	91693	G	<	G	A	Yes
Bra1.27	91710	T	T	T	C	Yes
Bra1.27	91738	T	T	T	C	Yes
Bra1.27	91759	G	G	G	A	Yes
Bra1.27	91774	T	T	T	A	Yes
Bra1.27	91788	C	C	C	T	Yes
Bra1.27	91842	T	T	T	G	Yes
Bra1.27	92972	T	T	T	C	Yes
Bra1.27	93383	A	A	A	G	Yes
Bra1.27	94078	G	G	G	A	Yes
Bra1.27	94108	T	T	T	C	Yes
Bra1.27	94117	G	G	G	A	Yes
Bra1.27	94147	T	T	T	C	Yes
Bra1.27	94938	G	G	G	A	Yes
Bra1.27	94958	G	G	G	A	Yes
Bra1.27	94964	A	A	A	G	Yes
Bra1.27	94983	G	G	G	A	Yes
Bra1.27	95032	G	G	G	C	Yes
Bra1.27	95034	G	G	G	A	Yes
Bra1.27	95061	A	A	A	C	Yes
Bra1.27	95286	C	C	C	T	Yes
Bra1.27	95302	G	G	G	T	Yes
Bra1.27	95314	G	G	G	A	Yes
Bra1.27	95315	G	G	G	C	Yes
Bra1.27	95389	C	C	C	A	Yes
Bra1.27	95421	G	G	G	T	Yes
Bra1.27	95469	C	C	C	T	Yes
Bra1.27	95484	G	G	G	A	Yes
Bra1.27	95496	G	G	G	A	Yes
Bra1.27	95562	A	A	A	G	Yes
Bra1.27	95586	C	C	C	T	Yes
Bra1.27	95595	A	A	A	C	Yes
Bra1.27	95625	A	A	A	C	Yes
Bra1.27	95628	C	C	C	T	Yes
Bra1.27	95667	G	G	G	A	Yes
Bra1.27	95670	A	A	A	G	Yes
Bra1.27	95673	G	G	G	T	Yes
Bra1.27	95718	C	C	C	T	Yes
Bra1.27	95757	A	A	A	G	Yes
Bra1.27	95760	A	A	A	G	Yes
Bra1.27	95786	T	T	T	C	Yes
Bra1.27	95794	C	C	C	T	Yes
Bra1.27	95819	C	C	C	A	Yes
Bra1.27	95860	T	T	T	G	Yes
Bra1.27	95874	C	C	C	G	Yes
Bra1.27	95914	C	C	C	T	Yes
Bra1.27	95937	G	G	G	A	Yes
Bra1.27	95986	T	T	T	C	Yes
Bra1.27	96000	G	G	G	A	Yes
Bra1.27	96004	T	T	T	A	Yes
Bra1.27	96249	G	G	G	T	Yes
Bra1.27	96348	A	A	A	T	Yes
Bra1.27	96360	T	T	T	A	Yes
Bra1.27	96411	T	T	T	T	No
Bra1.27	96435	C	C	C	T	Yes
Bra1.27	96459	G	G	G	T	Yes
Bra1.27	96471	C	C	C	T	Yes
Bra1.27	96494	A	A	A	G	Yes
Bra1.27	97003	C	C	C	G	Yes
Bra1.27	97079	T	T	T	C	Yes
Bra1.27	97097	G	G	G	A	Yes
Bra1.27	97124	C	C	C	A	Yes
Bra1.27	97145	G	G	G	T	Yes
Bra1.27	97172	A	A	A	G	Yes
Bra1.27	97250	A	A	A	G	Yes
Bra1.27	97259	G	G	G	C	Yes
Bra1.27	97277	C	C	C	T	Yes
Bra1.27	97301	G	G	G	A	Yes
Bra1.27	97311	T	T	T	A	Yes
Bra1.27	97349	C	C	C	T	Yes
Bra1.27	97370	G	G	G	A	Yes
Bra1.27	97373	G	G	G	T	Yes
Bra1.27	97382	T	T	T	A	Yes
Bra1.27	97391	G	G	G	C	Yes
Bra1.27	97457	C	C	C	T	Yes
Bra1.27	97475	A	A	A	G	Yes
Bra1.27	97517	T	T	T	G	Yes
Bra1.27	97534	A	A	A	G	Yes
Bra1.27	97571	G	G	G	A	Yes
Bra1.27	97607	G	G	G	T	Yes
Bra1.27	97694	C	C	C	T	Yes
Bra1.27	97706	T	T	T	C	Yes
Bra1.27	97709	T	T	T	C	Yes
Bra1.27	97721	C	C	C	T	Yes
Bra1.27	97727	G	G	G	C	Yes
Bra1.27	97730	C	C	C	G	Yes
Bra1.27	97736	C	C	C	T	Yes
Bra1.27	97756	A	A	A	G	Yes
Bra1.27	97760	T	T	T	C	Yes
Bra1.27	97778	G	G	G	A	Yes
Bra1.27	97814	T	T	T	C	Yes
Bra1.27	97847	T	T	T	C	Yes
Bra1.27	97862	T	T	T	C	Yes
Bra1.27	97873	A	A	A	G	Yes
Bra1.27	97883	G	G	G	A	Yes
Bra1.27	97886	C	C	C	T	Yes
Bra1.27	97935	T	T	T	A	Yes
Bra1.27	97949	C	C	C	T	Yes
Bra1.27	97985	T	T	T	C	Yes
Bra1.27	98003	C	C	T	C	Yes
Bra1.27	98006	T	T	T	C	Yes
Bra1.27	98025	C	C	C	G	Yes
Bra1.27	98075	A	A	A	C	Yes
Bra1.27	103889	G	G	G	A	Yes
Bra1.27	103917	T	T	T	C	Yes
Bra1.27	103929	T	T	T	C	Yes
Bra1.27	106994	C	C	C	T	Yes
Bra1.27	106997	T	T	T	G	Yes
Bra1.27	107063	A	A	A	T	Yes
Bra1.27	107071	A	A	G	A	Yes
Bra1.27	107081	C	C	C	T	Yes
Bra1.27	107112	C	C	C	T	Yes
Bra1.27	107135	T	T	T	C	Yes
Bra1.27	107233	A	A	A	A	No
Bra1.27	107372	T	T	T	C	Yes
Bra1.27	107510	G	G	G	T	Yes
Bra1.27	108746	C	C	C	T	Yes
Bra1.27	108749	G	G	A	A	No
Bra1.27	108814	G	G	G	T	Yes
Bra1.27	108832	G	G	G	T	Yes
Bra1.27	108833	A	A	A	C	Yes
Bra1.27	108835	A	A	A	G	Yes
Bra1.27	108841	C	C	C	T	Yes
Bra1.27	108862	G	G	G	T	Yes
Bra1.27	108868	T	T	T	A	Yes
Bra1.27	108874	T	T	T	C	Yes
Bra1.27	108931	T	T	C	T	Yes
Bra1.27	108982	C	C	C	T	Yes
Bra1.27	108985	C	C	T	C	Yes
Bra1.27	108994	T	T	T	C	Yes
Bra1.27	109009	C	C	T	C	Yes
Bra1.27	109012	C	C	T	C	Yes
Bra1.27	109015	C	C	T	C	Yes
Bra1.27	109024	T	T	C	T	Yes
Bra1.27	109027	C	C	G	C	Yes
Bra1.27	109045	T	T	T	C	Yes
Bra1.27	109057	G	G	G	C	Yes
Bra1.27	109087	A	A	A	G	Yes
Bra1.27	109096	T	T	T	C	Yes
Bra1.27	109120	G	G	C	G	Yes
Bra1.27	109525	T	T	T	C	Yes
Bra1.27	109594	G	G	G	A	Yes
Bra1.27	109621	T	T	T	C	Yes
Bra1.27	109624	C	C	C	G	Yes
Bra1.27	109636	G	G	T	G	Yes
Bra1.27	109669	T	T	T	G	Yes
Bra1.27	109708	G	G	G	A	Yes
Bra1.27	109727	T	T	T	C	Yes
Bra1.27	111358	C	C	C	T	Yes
Bra1.27	111370	C	C	C	T	Yes
Bra1.27	111395	T	T	T	G	Yes
Bra1.27	111406	G	G	G	A	Yes
Bra1.27	111434	G	G	G	C	Yes
Bra1.27	111505	T	T	T	A	Yes
Bra1.27	111613	A	A	A	C	Yes
Bra1.27	111646	T	T	T	C	Yes
Bra1.27	111655	A	A	A	G	Yes
Bra1.27	111703	T	T	T	G	Yes
Bra1.27	111706	G	G	G	A	Yes
Bra1.27	111715	T	T	T	C	Yes
Bra1.27	111757	T	T	T	C	Yes
Bra1.27	111778	A	A	A	C	Yes
Bra1.27	111835	T	T	T	C	Yes
Bra1.27	111841	A	A	A		No
Bra1.27	111934	T	T	T	A	Yes
Bra1.27	111955	T	T	T	C	Yes
Bra1.27	112015	T	T	T	C	Yes
Bra1.27	112075	T	T	T	C	Yes
Bra1.27	112844	T	T	T	C	Yes
Bra1.27	112847	C	C	C	G	Yes
Bra1.27	112856	C	C	C	T	Yes
Bra1.27	113099	G	G	G	A	Yes
Bra1.27	113102	C	C	C	G	Yes
Bra1.27	113129	T	T	T	C	Yes
Bra1.27	113130	C	C	C	A	Yes
Bra1.27	113145	C	C	C	A	Yes
Bra1.27	113216	A	A	A	G	Yes
Bra1.27	113285	G	G	G	C	Yes
Bra1.27	113287	T	T	T	A	Yes
Bra1.27	113297	T	T	T	C	Yes
Bra1.27	113521	C	C	C	T	Yes
Bra1.27	113536	G	G	G	C	Yes
Bra1.27	113563	C	C	C	T	Yes
Bra1.27	113593	T	T	T	A	Yes
Bra1.27	113597	C	C	C	T	Yes
Bra1.27	113611	T	T	T	C	Yes
Bra1.27	113614	C	C	C	G	Yes
Bra1.27	113632	C	C	C	T	Yes
Bra1.27	113695	C	C	C	A	Yes
Bra1.27	113746	A	A	A	G	Yes
Bra1.27	113770	C	C	C	T	Yes
Bra1.27	113774	G	G	G	A	Yes
Bra1.27	113797	C	C	C	T	Yes
Bra1.27	113818	G	G	G	T	Yes
Bra1.27	113836	T	T	C	T	Yes
Bra1.27	113845	A	A	C	A	Yes
Bra1.27	113872	T	T	T	C	Yes
Bra1.27	113896	A	A	A	G	Yes
Bra1.27	113903	T	T	T	A	Yes
Bra1.27	113916	A	A	A	G	Yes
Bra1.27	113962	A	A	A	G	Yes
Bra1.27	113965	T	T	T	G	Yes
Bra1.27	114005	G	G	G	A	Yes
Bra1.27	114043	C	C	C	T	Yes
Bra1.27	114097	A	A	A	T	Yes
Bra1.27	114196	A	A	A	T	Yes
Bra1.27	114217	T	T	T	C	Yes
Bra1.27	114220	C	C	C	T	Yes
Bra1.27	114235	A	A	A	T	Yes
Bra1.27	114283	C	C	C	T	Yes
Bra1.27	114322	G	G	G	A	Yes
Bra1.27	114367	C	C	C	T	Yes
Bra1.27	114397	C	C	C	A	Yes
Bra1.27	114451	T	T	T	G	Yes
Bra1.27	114463	T	T	T	C	Yes
Bra1.27	114472	C	C	C		No
Bra1.27	114475	T	T	T	A	Yes
Bra1.27	114484	G	G	G	A	Yes
Bra1.27	114520	G	G	G	T	Yes
Bra1.27	114541	A	A	A	G	Yes
Bra1.27	114548	C	C	C	T	Yes
Bra1.27	114562	G	G	G	C	Yes
Bra1.27	114574	G	G	G	T	Yes
Bra1.27	114909	T	T	T	C	Yes
Bra1.27	114924	G	G	G	T	Yes
Bra1.27	114954	C	C	C	T	Yes
Bra1.27	115020	T	T	T	C	Yes
Bra1.27	115023	C	C	C	T	Yes
Bra1.27	115053	A	A	G	A	Yes
Bra1.27	115056	C	C	T	C	Yes
Bra1.27	115089	C	C	C	T	Yes
Bra1.27	115098	T	T	T	C	Yes
Bra1.27	115134	C	C	C	T	Yes
Bra1.27	115137	T	T	C	T	Yes
Bra1.27	115167	A	A	A	C	No
Bra1.27	115179	G	G	G	T	Yes
Bra1.27	115195	T	T	T	C	Yes
Bra1.27	115206	C	C	C	A	Yes
Bra1.27	115209	A	A	A	G	Yes
Bra1.27	115213	T	T	T	C	Yes
Bra1.27	115251	T	T	T	C	Yes
Bra1.27	115266	T	T	T	G	Yes
Bra1.27	115284	G	G	G	C	Yes
Bra1.27	115290	C	C	C	T	Yes
Bra1.27	115297	C	C	C	T	Yes
Bra1.27	115326	A	A	A	T	Yes
Bra1.27	115335	T	T	T	C	Yes
Bra1.27	115515	C	C	C	A	Yes
Bra1.27	115599	A	A	A	G	Yes
Bra1.27	115614	T	T	T	A	Yes
Bra1.27	115647	T	T	T	C	Yes
Bra1.27	115662	C	C	C	T	Yes
Bra1.27	121186	T	T	T	A	Yes
Bra1.27	121201	C	C	C	A	Yes
Bra1.27	121212	G	G	G	A	Yes
Bra1.27	121218	A	A	A	C	Yes
Bra1.27	121246	G	G	G	A	Yes
Bra1.27	121250	A	A	A	G	Yes
Bra1.27	121254	A	A	A	C	Yes
Bra1.27	121266	C	C	C	T	Yes
Bra1.27	121296	C	C	C	T	Yes
Bra1.27	121320	C	C	C	T	Yes
Bra1.27	121341	T	T	T	C	Yes
Bra1.27	122148	A	A	A	G	Yes
Bra1.27	122187	C	C	C	A	Yes
Bra1.27	122199	T	T	T	A	Yes
Bra1.27	122283	C	<	C	A	Yes
Bra1.27	122748	C	C	C	G	Yes
Bra1.27	123266	T	T	T	A	Yes
Bra1.27	123323	G	G	A	G	Yes
Bra1.27	123433	G	G	G	A	Yes
Bra1.27	123473	G	G	G	A	Yes
Bra1.27	123521	C	C	C	G	Yes
Bra1.27	130489	G	G	G	A	Yes
Bra1.27	130546	T	T	T	C	Yes
Bra1.27	130549	T	T	T	C	Yes
Bra1.27	130582	T	T	T	C	Yes
Bra1.27	130642	T	T	T	A	Yes
Bra1.27	130654	T	T	T	C	Yes
Bra1.27	130675	G	G	G	A	Yes
Bra1.27	130702	T	T	T	C	Yes
Bra1.27	130712	T	T	T	C	Yes
Bra1.27	130723	G	G	G	A	Yes
Bra1.27	131451	T	T	C	T	Yes
Bra1.27	131472	C	C	C	T	Yes
Bra1.27	131501	G	G	G	C	Yes
Bra1.27	131544	G	G	C	G	Yes
Bra1.27	131551	T	T	T	G	Yes
Bra1.27	131583	A	A	A	C	Yes
Bra1.27	131584	T	T	T	A	Yes
Bra1.27	131598	G	G	G	C	Yes
Bra1.27	131613	C	C	C	A	Yes
Bra1.27	131653	A	A	A	T	Yes
Bra1.27	131670	G	G	G	T	Yes
Bra1.27	131679	A	A	G	A	Yes
Bra1.27	131778	G	G	A	G	Yes
Bra1.27	131784	T	T	T	C	Yes
Bra1.27	133987	A	A	A	T	Yes
Bra1.27	133994	C	C	C	T	Yes
Bra1.27	134147	G	G	G	A	Yes
Bra1.27	134348	C	C	C	T	Yes
Bra1.27	134393	C	C	C	T	Yes
Bra1.27	134420	A	A	A	G	Yes
Bra1.27	134427	C	C	C	T	Yes
Bra1.27	134446	C	C	G	C	Yes
Bra1.27	134447	C	C	A	C	Yes
Bra1.27	134459	C	C	A	C	Yes
Bra1.27	134468	T	T	C	T	Yes
Bra1.27	134493	T	T	T	G	Yes
Bra1.27	134544	T	T	C	T	Yes
Bra1.27	134547	G	G	G	T	Yes
Bra1.27	134552	G	G	G	A	Yes
Bra1.27	134555	G	G	C	T	Yes
Bra1.27	134615	C	C	G	C	Yes
Bra1.27	134657	T	T	T	C	Yes
Bra1.27	134658	C	C	C	T	Yes
Bra1.27	134681	T	T	G	A	Yes
Bra1.27	134690	T	T	C	T	Yes
Bra1.27	134721	A	A	A	G	Yes
Bra1.27	134768	T	T	C	T	Yes
Bra1.27	134780	G	G	G	A	Yes
Bra1.27	134972	G	G	G	A	Yes
Bra1.27	134981	G	<	G	T	Yes
Bra1.27	134990	C	<	C	T	Yes
Bra1.27	135002	T	C	C	T	Yes
Bra1.27	135008	T	T	T	A	Yes
Bra1.27	135038	T	T	A	C	Yes
Bra1.27	135044	G	A	A	G	Yes
Bra1.27	135050	A	G	G	A	Yes
Bra1.27	135053	G	A	A	G	Yes
Bra1.27	135055	A	T	T	A	Yes
Bra1.27	135059	C	T	T	C	Yes
Bra1.27	135079	G	C	C	G	Yes
Bra1.27	135080	C	T	T	C	Yes
Bra1.27	135089	C	C	C	A	Yes
Bra1.27	135092	G	T	T	G	Yes
Bra1.27	135101	G	A	A	G	Yes
Bra1.27	135113	A	A	A	G	Yes
Bra1.27	135189	C	C	C	T	Yes
Bra1.27	135209	T	T	T	C	Yes
Bra1.27	135221	G	G	G	C	Yes
Bra1.27	135266	G	G	C	A	Yes
Bra1.27	135278	T	T	C	C	No
Bra1.27	135417	T	T	T	A	Yes
Bra1.27	135485	G	G	G	A	Yes
Bra1.27	135500	T	T	T	C	Yes
Bra1.27	135530	A	A	A	C	Yes
Bra1.27	135533	A	A	A	T	Yes
Bra1.27	135569	C	C	C	T	Yes
Bra1.27	135572	T	T	T	C	Yes
Bra1.27	135578	C	C	C	T	Yes
Bra1.27	135629	A	A	A	C	Yes
Bra1.27	135635	T	T	T	C	Yes
Bra1.27	135674	T	T	T	C	Yes
Bra1.27	137987	C	C	C	T	Yes
Bra1.27	137990	G	G	G	C	Yes
Bra1.27	138014	T	T	T	A	Yes
Bra1.27	138045	G	G	G	A	Yes
Bra1.27	138071	T	T	T	A	Yes
Bra1.27	138101	T	T	T	A	Yes
Bra1.27	138137	G	G	G	A	Yes
Bra1.27	138161	C	C	C	T	Yes
Bra1.27	138197	C	C	C	T	Yes
Bra1.27	138203	A	A	A	C	Yes
Bra1.27	138221	C	C	C	T	Yes
Bra1.27	138296	T	T	T	A	Yes
Bra1.27	138299	A	A	A	G	Yes
Bra1.27	138320	A	A	A	T	Yes
Bra1.27	138485	G	G	G	A	Yes
Bra1.27	138512	T	T	A	T	Yes
Bra1.27	138763	T	T	T	A	Yes
Bra1.27	138808	C	C	C	G	Yes
Bra1.27	138817	T	T	T	C	Yes
Bra1.27	138835	A	A	A	G	Yes
Bra1.27	138877	A	A	A	C	Yes
Bra1.27	138904	A	A	A	G	Yes
Bra1.27	138943	A	A	A	T	Yes
Bra1.27	138952	G	G	G	A	Yes
Bra1.27	138980	G	G	G	A	Yes
Bra1.27	139009	G	G	C	A	Yes
Bra1.27	139039	A	A	A	G	Yes
Bra1.27	139048	A	A	A	T	Yes
Bra1.27	139063	A	A	A	C	Yes
Bra1.27	139081	C	C	C	G	Yes
Bra1.27	139094	C	C	C	T	Yes
Bra1.27	139141	A	A	A	G	Yes
Bra1.27	139147	C	C	C	T	Yes
Bra1.27	139153	A	A	A	G	Yes
Bra1.27	139180	T	T	T	A	Yes
Bra1.27	139213	T	T	C	T	Yes
Bra1.27	139285	T	T	T	C	Yes
Bra1.27	139309	T	T	T	A	Yes
Bra1.27	139354	G	G	A	G	Yes
Bra1.27	139369	T	T	T	C	Yes
Bra1.27	139381	T	T	T	C	Yes
Bra1.27	139498	A	A	A	T	Yes
Bra1.27	139516	A	A	A	T	Yes
Bra1.27	139519	G	G	G	A	Yes
Bra1.27	139549	A	A	A	G	Yes
Bra1.27	139571	C	C	C	T	Yes
Bra1.27	139585	A	A	A	G	Yes
Bra1.27	139591	A	A	A	T	Yes
Bra1.27	139612	A	A	A	T	Yes
Bra1.27	139633	C	C	C	A	No
Bra1.27	139642	T	T	T	C	Yes
Bra1.27	139651	G	G	G	A	Yes
Bra1.27	139654	A	A	A	C	Yes
Bra1.27	139697	C	C	C	T	Yes
Bra1.27	139720	A	A	A	C	Yes
Bra1.27	139732	T	T	C	T	Yes
Bra1.27	139733	G	G	G	A	Yes
Bra1.27	139735	A	A	A	T	Yes
Bra1.27	139747	C	C	C	T	Yes
Bra1.27	139759	C	C	C	A	Yes
Bra1.27	139807	A	A	A	G	Yes
Bra1.27	139809	C	C	C	T	Yes
Bra1.27	139813	G	G	G	T	Yes
Bra1.27	139834	G	G	G	A	Yes
Bra1.27	139837	T	T	T	C	Yes
Bra1.27	139859	C	C	C	T	Yes
Bra1.27	139873	C	C	C	T	Yes
Bra1.27	139900	T	T	C	T	Yes
Bra1.27	139978	A	A	A	G	Yes
Bra1.27	140023	G	A	A	A	No
Bra1.27	140065	A	A	A	T	Yes
Bra1.27	140087	C	C	A	C	Yes
Bra1.27	140098	C	C	T	C	Yes
Bra1.27	140152	T	T	T	C	Yes
Bra1.27	140155	T	T	T	A	Yes
Bra1.27	140188	T	T	T	A	Yes
Bra1.27	140245	C	C	C	T	Yes
Bra1.27	157365	G	G	G	A	Yes
Bra1.27	157391	A	A	A	G	Yes
Bra1.27	157912	C	C	T	C	Yes
Bra1.27	157915	C	C	T	C	Yes
Bra1.27	157918	G	G	C	G	Yes
Bra1.27	157921	G	G	C	G	Yes
Bra1.27	157945	C	C	T	C	Yes
Bra1.27	157969	C	C	C	T	Yes
Bra1.27	158053	T	T	T	C	Yes
Bra1.27	158120	A	A	A	G	Yes
Bra1.27	158218	G	G	T	A	Yes
Bra1.27	158227	C	C	C	T	Yes
Bra1.27	158239	A	A	T	A	Yes
Bra1.27	158242	A	A	A	G	Yes
Bra1.27	158275	T	T	T	G	Yes
Bra1.27	158299	C	C	C	T	Yes
Bra1.27	158314	T	T	A	T	Yes
Bra1.27	158350	G	G	G	A	Yes
Bra1.27	158413	T	T	C	T	Yes
Bra1.27	158438	C	C	A	C	Yes
Bra1.27	158448	G	G	G	C	Yes
Bra1.27	158524	T	T	C	T	Yes
Bra1.27	158545	C	C	C	T	Yes
Bra1.27	158561	T	T	T	C	Yes
Bra1.27	158575	A	A	A	G	Yes
Bra1.27	158581	G	G	C	G	Yes
Bra1.27	158584	T	T	T	A	Yes
Bra1.27	158590	T	T	T	C	Yes
Bra1.27	158604	A	A	A	G	Yes
Bra1.27	158605	G	G	G	A	Yes
Bra1.27	158642	C	C	C	A	Yes
Bra1.27	158668	A	A	A	G	Yes
Bra1.27	158713	C	C	C	G	Yes
Bra1.27	158756	T	T	T	C	Yes
Bra1.27	158779	T	T	T	C	Yes
Bra1.27	158788	G	G	G	T	Yes
Bra1.27	158849	T	T	T	C	Yes
Bra1.27	158851	G	G	G	A	Yes
Bra1.27	158893	T	T	T	C	Yes
Bra1.27	158905	C	C	C	T	Yes
Bra1.27	158914	T	T	T	G	Yes
Bra1.27	158920	G	G	G	A	Yes
Bra1.27	158950	A	A	A	C	Yes
Bra1.27	158983	T	T	T	C	Yes
Bra1.27	159043	C	C	C	T	Yes
Bra1.27	159067	A	A	A	C	Yes
Bra1.27	159091	C	C	C	T	Yes
Bra1.27	159094	C	C	C	T	Yes
Bra1.27	159128	A	A	A	G	Yes
Bra1.27	159154	T	T	T	C	Yes
Bra1.27	159164	C	C	C	T	Yes
Bra1.27	159206	G	G	T	G	Yes
Bra1.27	159328	C	C	C	T	Yes
Bra1.27	159331	A	A	A	T	Yes
Bra1.27	159373	T	T	C	T	Yes
Bra1.27	159385	A	A	A	C	Yes
Bra1.27	159413	G	G	G	A	Yes
Bra1.27	159421	A	A	A	G	Yes
Bra1.27	159431	C	C	C	A	Yes
Bra1.27	159436	C	C	T	C	Yes
Bra1.27	159439	C	C	C	T	Yes
Bra1.27	159526	C	C	C	T	Yes
Bra1.27	159535	T	T	T	G	Yes
Bra1.27	159568	T	T	C	T	Yes
Bra1.27	159595	T	T	C	T	Yes
Bra1.27	159619	T	T	C	T	Yes
Bra1.27	159673	T	T	T	C	Yes
Bra1.27	159679	C	C	C	T	Yes
Bra1.27	159700	G	G	G	A	Yes
Bra1.27	159736	A	A	T	A	Yes
Bra1.27	159745	A	A	A	C	Yes
Bra1.27	159877	T	T	T	C	Yes
Bra1.27	159891	A	A	A	T	Yes
Bra1.27	159917	A	A	A	C	Yes
Bra1.27	159943	A	A	C	A	Yes
Bra1.27	160018	T	T	T	C	Yes
Bra1.27	160028	T	T	T	G	Yes
Bra1.27	160042	A	A	A	G	Yes
Bra1.27	160052	T	T	A	T	Yes
Bra1.27	160057	C	C	T	C	Yes
Bra1.27	160069	T	T	T	C	Yes
Bra1.27	160082	T	T	T	C	Yes
Bra1.27	160204	T	T	T	C	Yes
Bra1.27	160279	G	G	G	A	Yes
Bra1.27	160301	G	G	G	A	Yes
Bra1.27	160302	T	T	T	C	Yes
Bra1.27	160312	C	C	C	T	Yes
Bra1.27	160335	A	A	A	G	Yes
Bra1.27	160348	T	T	T	C	Yes
Bra1.27	160360	G	G	G	A	Yes
Bra1.27	160444	G	G	G	A	Yes
Bra1.27	160447	T	T	T	C	Yes
Bra1.27	160450	C	C	C	T	Yes
Bra1.27	160473	A	A	A	G	Yes
Bra1.27	160585	T	T	T	C	Yes
Bra1.27	160636	G	G	G	A	Yes
Bra1.27	160675	G	G	G	T	Yes
Bra1.27	160677	G	G	G	A	Yes
Bra1.27	160735	T	T	A	T	Yes
Bra1.27	160750	A	A	A	G	Yes
Bra1.27	160792	G	G	G	A	Yes
Bra1.27	160852	T	T	T	C	Yes
Bra1.27	160903	C	C	C	T	Yes
Bra1.27	160906	G	G	G	A	Yes
Bra1.27	160942	C	C	C	A	Yes
Bra1.27	161005	C	C	C	T	Yes
Bra1.27	161108	T	T	T	C	Yes
Bra1.27	161119	G	G	G	A	Yes
Bra1.27	161140	C	C	C	T	Yes
Bra1.27	161161	T	T	T	C	Yes
Bra1.27	161173	C	C	C	T	Yes
Bra1.27	161212	C	C	T	C	Yes
Bra1.27	161224	G	G	G	T	Yes
Bra1.27	161317	A	A	A	G	Yes
Bra1.27	161329	C	C	C	T	Yes
Bra1.27	161359	T	T	T	C	Yes
Bra1.27	161374	C	C	C	A	Yes
Bra1.27	161380	T	T	T	A	Yes
Bra1.27	161428	T	T	A	T	Yes
Bra1.27	161440	T	T	T	C	Yes
Bra1.27	161449	T	T	T	C	Yes
Bra1.27	161479	T	T	T	A	Yes
Bra1.27	161486	C	C	C	A	Yes
Bra1.27	161578	T	T	T	C	Yes
Bra1.27	161581	C	C	T	C	Yes
Bra1.27	161598	G	G	G	T	Yes
Bra1.27	161602	G	G	G	A	Yes
Bra1.27	161604	T	T	T	A	Yes
Bra1.27	161622	G	G	G	T	Yes
Bra1.27	161631	A	A	A	C	Yes
Bra1.27	161686	C	C	T	C	Yes
Bra1.27	161701	A	A	A	G	Yes
Bra1.27	161731	C	C	C	T	Yes
Bra1.27	161749	T	T	T	C	Yes
Bra1.27	161818	C	C	C	T	Yes
Bra1.27	161841	C	C	C	A	Yes
Bra1.27	161872	C	C	C	T	Yes
Bra1.27	161874	A	A	T	A	Yes
Bra1.27	161881	A	A	A	T	Yes
Bra1.27	161941	C	C	C	T	Yes
Bra1.27	161986	A	A	A	T	Yes
Bra1.27	161998	A	A	A	T	Yes
Bra1.27	162040	T	T	T	C	Yes
Bra1.27	162046	T	T	T	A	Yes
Bra1.27	162139	G	G	G	A	Yes
Bra1.27	162160	C	C	C	T	Yes
Bra1.27	162202	A	A	A	G	Yes
Bra1.27	162220	G	G	G	C	Yes
Bra1.27	162233	C	C	C	A	Yes
Bra1.27	162263	T	T	T	A	Yes
Bra1.27	162269	C	C	C	G	Yes
Bra1.27	162275	C	C	C	G	Yes
Bra1.27	162286	C	C	G	C	Yes
Bra1.27	162289	T	T	T	C	Yes
Bra1.27	162304	G	G	A	G	Yes
Bra1.27	162319	T	T	A	T	Yes
Bra1.27	162329	T	T	T	C	Yes
Bra1.27	162376	C	C	C	T	Yes
Bra1.27	162397	T	T	T	A	Yes
Bra1.27	162412	A	A	A	G	Yes
Bra1.27	162421	A	A	A	G	Yes
Bra1.27	162430	C	C	C	T	Yes
Bra1.27	162452	T	T	T	A	Yes
Bra1.27	162493	A	A	A	G	Yes
Bra1.27	162553	T	T	T	G	Yes
Bra1.27	162565	T	T	T	C	Yes
Bra1.27	162590	A	A	A	G	Yes
Bra1.27	162622	C	C	C	T	Yes
Bra1.27	162634	C	C	C	A	Yes
Bra1.27	163377	G	0			No
Bra1.27	163389	C	0			No
Bra1.27	163425	G	0			No
Bra1.27	163426	T	0			No
Bra1.27	163513	A	0			No
Bra1.27	163980	G	0		A	No
Bra1.27	164119	T	0			No
Bra1.27	164153	A	0			No
Bra1.27	164184	A	0			No
Bra1.27	164190	A	0			No
Bra1.27	164232	C	0			No
Bra1.27	164245	C	0			No
Bra1.27	164247	G	0			No
Bra1.27	164292	A	0			No
Bra1.27	164310	A	0			No
Bra1.27	164312	G	0			No
Bra1.27	165362	T	T	C	T	Yes
Bra1.27	165365	G	G	G	T	Yes
Bra1.27	165371	C	C	C	T	Yes
Bra1.27	165392	T	T	T	C	Yes
Bra1.27	165410	G	G	G	A	Yes
Bra1.27	165650	T	T	T	C	Yes
Bra1.27	165656	C	C	C	T	Yes
Bra1.27	165689	C	C	C	T	Yes
Bra1.27	165701	C	C	C	T	Yes
Bra1.27	165713	G	G	G	C	Yes
Bra1.27	165728	T	T	T	A	Yes
Bra1.27	165761	T	T	C	T	Yes
Bra1.27	165776	T	T	T	C	Yes
Bra1.27	165797	T	T	T	C	Yes
Bra1.27	165803	T	T	G	T	Yes
Bra1.27	165815	C	C	T	C	Yes
Bra1.27	165830	T	T	T	A	Yes
Bra1.27	165833	C	C	C	A	Yes
Bra1.27	165839	T	T	T	C	Yes
Bra1.27	165845	G	G	G	T	Yes
Bra1.27	165863	C	C	C	G	Yes
Bra1.27	165878	T	T	T	A	Yes
Bra1.27	165908	G	G	G	A	Yes
Bra1.27	166559	C	C	C	T	Yes
Bra1.27	166909	T	T	T	A	Yes
Bra1.27	166921	G	G	G	A	Yes
Bra1.27	166975	T	T	T	G	Yes
Bra1.27	166978	G	G	G		No
Bra1.27	166981	A	A	A	C	Yes
Bra1.27	166987	T	T	T	C	Yes
Bra1.27	167050	A	A	A	G	Yes
Bra1.27	167086	T	T	T	A	Yes
Bra1.27	167113	G	G	G	C	Yes
Bra1.27	167116	T	T	T	C	Yes
Bra1.27	167182	G	G	G	A	Yes
Bra1.27	167200	A	A	A	C	Yes
Bra1.27	167204	A	A	A	T	Yes
Bra1.27	167263	T	T	T	A	Yes
Bra1.27	170620	C	C	C	A	Yes
Bra1.27	170659	A	A	A	G	Yes
Bra1.27	170677	G	G	G	A	Yes
Bra1.27	170695	G	G	G	G	No
Bra1.27	170704	T	T	T	C	Yes
Bra1.27	170710	G	G	G	C	Yes
Bra1.27	170737	T	T	T	A	Yes
Bra1.27	170758	A	A	A	G	Yes
Bra1.27	170768	C	C	C	C	No
Bra1.27	170806	C	C	C	T	Yes
Bra1.27	170818	G	G	G	T	Yes
Bra1.27	170857	C	C	C	T	Yes
Bra1.27	170875	G	G	G	G	No
Bra1.27	170908	T	T	T	G	Yes
Bra1.27	170977	C	C	C	T	Yes
Bra1.27	170980	G	G	G	A	Yes
Bra1.27	170986	T	T	T	T	No
Bra1.27	170992	A	A	A	G	Yes
Bra1.27	171429	T	T	T	A	Yes
Bra1.27	171435	C	C	C	G	Yes
Bra1.27	171463	C	C	C	T	Yes
Bra1.27	171471	C	C	C	T	Yes
Bra1.27	171495	G	G	G	A	Yes
Bra1.27	171504	C	C	C	T	Yes
Bra1.27	171543	C	C	C	G	Yes
Bra1.27	171633	T	T	T	G	Yes
Bra1.27	171651	C	C	C	T	Yes
Bra1.27	171720	T	T	T	A	Yes
Bra1.27	171789	G	G	G	T	Yes
Bra1.27	171849	C	C	C	T	Yes
Bra1.27	172047	G	G	G	T	Yes
Bra1.27	172128	G	G	G	T	Yes
Bra1.27	172134	T	T	T	A	Yes
Bra1.27	172158	T	T	T	C	Yes
Bra1.27	172200	G	G	G	A	Yes
Bra1.27	172221	A	A	A	C	Yes
Bra1.27	172260	C	C	C	T	Yes
Bra1.27	172284	A	A	A	G	Yes
Bra1.27	172293	G	G	G	T	Yes
Bra1.27	172323	C	C	C	G	Yes
Bra1.27	172332	G	G	G	C	Yes
Bra1.27	172362	G	G	G	A	Yes
Bra1.27	172429	T	T	T	C	Yes
Bra1.27	173403	C	C			No
Bra1.27	173714	C	C	C	T	Yes
Bra1.27	173786	C	C	C	T	Yes
Bra1.27	173804	C	C	C	A	Yes
Bra1.27	173812	T	T	T	C	Yes
Bra1.27	173893	G	G	G	C	Yes
Bra1.27	173903	T	T	T	A	Yes
Bra1.27	174383	G	G	G	C	Yes
Bra1.27	174419	A	A	A	G	Yes
Bra1.27	174425	T	T	T	A	Yes
Bra1.27	174449	C	C	C	T	Yes
Bra1.27	174456	T	T	T	G	Yes
Bra1.27	174485	T	T	T	C	Yes
Bra1.27	174510	C	C	C	G	Yes
Bra1.27	174533	T	T	G	T	Yes
Bra1.27	174542	T	T	T	C	Yes
Bra1.27	174545	T	T	C	T	Yes
Bra1.27	174568	G	G	G	A	Yes
Bra1.27	174626	A	A	A	T	Yes
Bra1.27	174716	C	C	C	A	Yes
Bra1.27	174729	C	C	G	C	Yes
Bra1.27	174760	C	C	A	C	Yes
Bra1.27	174769	C	C	C	T	Yes
Bra1.27	174860	G	G	G	C	Yes
Bra1.27	174926	C	C	C	G	Yes
Bra1.27	174935	T	T	T	G	Yes
Bra1.27	175028	G	G	G	T	Yes
Bra1.27	175031	G	G	G	A	Yes
Bra1.27	175046	T	T	C	T	Yes
Bra1.27	175058	T	T	T	C	Yes
Bra1.27	175082	C	C	C	G	Yes
Bra1.27	175097	G	G	G	T	Yes
Bra1.27	175166	T	T	T	G	Yes
Bra1.27	175253	C	C	C	T	Yes
Bra1.27	175262	G	G	G	A	Yes
Bra1.27	175277	T	T	T	C	Yes
Bra1.27	175283	A	A	A	G	Yes
Bra1.27	175307	C	C	C	T	Yes
Bra1.27	175403	G	G	G	A	Yes
Bra1.27	175412	A	A	A	G	Yes
Bra1.27	175442	A	A	G	T	Yes
Bra1.27	175484	C	C	C	T	Yes
Bra1.27	175496	C	C	C	T	Yes
Bra1.27	175538	C	C	C	A	Yes
Bra1.27	175556	G	G	G	A	Yes
Bra1.27	175571	T	T	T	C	Yes
Bra1.27	175625	G	G	G	A	Yes
Bra1.27	175632	G	G	G	C	Yes
Bra1.27	175654	T	T	T	A	Yes
Bra1.27	175795	G	G	G	C	Yes
Bra1.27	175814	C	C	C	T	Yes
Bra1.27	175859	G	G	G	T	Yes
Bra1.27	175886	A	A	A	G	Yes
Bra1.27	175920	G	G	G	A	Yes
Bra1.27	176024	G	G	G	A	Yes
Bra1.27	176033	A	A	A	G	Yes
Bra1.27	176096	A	A	T	A	Yes
Bra1.27	176120	G	G	G	A	Yes
Bra1.27	176148	T	T	T	C	Yes
Bra1.27	176180	G	G	G	C	Yes
Bra1.27	176191	T	T	C	T	Yes
Bra1.27	176192	G	G	G	A	Yes
Bra1.27	176207	C	C	C	T	Yes
Bra1.27	176212	T	T	T	A	Yes
Bra1.27	176302	G	G	C	G	Yes
Bra1.27	176306	A	A	G	A	Yes
Bra1.27	176309	T	T	G	T	Yes
Bra1.27	176317	C	C	C	G	Yes
Bra1.27	176318	T	T	T	C	Yes
Bra1.27	176372	T	T	A	T	Yes
Bra1.27	176393	C	C	C	T	Yes
Bra1.27	176396	T	T	T	C	Yes
Bra1.27	176402	T	T	T	A	Yes
Bra1.27	176435	T	T	C	T	Yes
Bra1.27	176453	A	A	A	G	Yes
Bra1.27	176465	T	T	C	T	Yes
Bra1.27	176573	G	G	G	A	Yes
Bra1.27	176663	T	T	T	C	Yes
Bra1.27	176798	C	C			No
Bra1.27	176802	G	G			No
Bra1.27	176837	A	A			No
Bra1.27	176846	A	A			No
[truncated: 63,536 more rows]
