# Supplementary material for: HANDS2: accurate assignment of homoeallelic base-identity in allopolyploids despite missing data
Source: Sci Rep. 2016 Jul 5;6:29234. doi: 10.1038/srep29234 (PMC4932600; doi:10.1038/srep29234)
Supplement: Supplementary Table S4 [file srep29234-s5.xls]

## Sheet: Table S4
Table S4. HSP characterization in B. carinata using HANDS2. The data was aligned against B. rapa transcriptomic reference. For diploid, '0' corresponds to zero coverage, '<' corresponds to low coverage (less than 3 reads covering the position), and '*' corresponds to positions where an ambiguous was present. For polyploid subgenomes, blank entries represent unassigned positions. Fully characteriz…
Reference	Position	Reference Base	B. oleracea (Diploid C)	B. carinata (Subgenome B)	B. carinata (Subgenome C)	Fully characterized
Bra1.27	2714	T	0			No
Bra1.27	2717	G	0			No
Bra1.27	2722	A	0			No
Bra1.27	3246	T	0			No
Bra1.27	3252	A	0			No
Bra1.27	3267	T	0			No
Bra1.27	3312	T	A	T	A	Yes
Bra1.27	3345	C	C	G	C	Yes
Bra1.27	3361	G	G	T	G	Yes
Bra1.27	3384	T	T	C	T	Yes
Bra1.27	3447	A	A	G	A	Yes
Bra1.27	3480	C	C	C	A	Yes
Bra1.27	3486	T	T	C	T	Yes
Bra1.27	3517	G	G	A	G	Yes
Bra1.27	3527	G	G	C	G	Yes
Bra1.27	3543	T	C	T	C	Yes
Bra1.27	3552	A	A	T	A	Yes
Bra1.27	3582	C	C	C	G	Yes
Bra1.27	3603	G	G	T	G	Yes
Bra1.27	3651	C	C	T	C	Yes
Bra1.27	3693	T	C	C	T	Yes
Bra1.27	3699	T	G	T	G	Yes
Bra1.27	3714	C	C	T	C	Yes
Bra1.27	3726	G	A	A	G	Yes
Bra1.27	3830	G	G	C	G	Yes
Bra1.27	3831	G	G	A	G	Yes
Bra1.27	3891	A	A	G	A	Yes
Bra1.27	3921	C	T	C	T	Yes
Bra1.27	3933	A	G	A	G	Yes
Bra1.27	3949	C	T	T	C	Yes
Bra1.27	3972	T	T	C	T	Yes
Bra1.27	3975	C	C	G	C	Yes
Bra1.27	4002	A	A	T	A	Yes
Bra1.27	4028	G	G	C	G	Yes
Bra1.27	4089	C	C	A	C	Yes
Bra1.27	4111	A	A	T	A	Yes
Bra1.27	4113	C	T	C	T	Yes
Bra1.27	4144	G	G	A	G	Yes
Bra1.27	4146	T	T	C	T	Yes
Bra1.27	4165	G	G	G	T	Yes
Bra1.27	4239	A	A			No
Bra1.27	4271	A	A			No
Bra1.27	4275	A	G			No
Bra1.27	4284	A	A			No
Bra1.27	4293	G	G			No
Bra1.27	4829	T	C	T	C	Yes
Bra1.27	4844	G	G	T	G	Yes
Bra1.27	4845	A	A	G	A	Yes
Bra1.27	4868	A	A	G	A	Yes
Bra1.27	4922	C	C	T	C	Yes
Bra1.27	5201	A	A	T	A	Yes
Bra1.27	5243	C	C	C	T	Yes
Bra1.27	5249	A	A	G	A	Yes
Bra1.27	5282	A	A	G	A	Yes
Bra1.27	5405	A	T	A	T	Yes
Bra1.27	5435	C	C	T	C	Yes
Bra1.27	5549	G	G	A	G	Yes
Bra1.27	5914	A	A	G	A	Yes
Bra1.27	5969	C	C	T	C	Yes
Bra1.27	5990	T	T	A	T	Yes
Bra1.27	6060	G	G	T	G	Yes
Bra1.27	6746	T	T	C	T	Yes
Bra1.27	6748	A	G	A	G	Yes
Bra1.27	6766	C	C	T	C	Yes
Bra1.27	6875	T	A	C	A	Yes
Bra1.27	6898	G	G	C	G	Yes
Bra1.27	6919	A	A	G	A	Yes
Bra1.27	6934	G	A	G	A	Yes
Bra1.27	6961	C	G	C	G	Yes
Bra1.27	7049	G	T	G	T	Yes
Bra1.27	7057	T	T	G	T	Yes
Bra1.27	7136	T	G	T	G	Yes
Bra1.27	7138	G	A	G	A	Yes
Bra1.27	7204	A	A	T	A	Yes
Bra1.27	7231	C	C	T	C	Yes
Bra1.27	7235	G	A	G	A	Yes
Bra1.27	7263	A	C	A	C	Yes
Bra1.27	7378	T	C	T	C	Yes
Bra1.27	7414	A	A	T	A	Yes
Bra1.27	7465	C	C	G	C	Yes
Bra1.27	7474	G	A	G	A	Yes
Bra1.27	9060	A	A	C	A	Yes
Bra1.27	9378	G	T	G	T	Yes
Bra1.27	9390	C	C	T	C	Yes
Bra1.27	9408	T	T	C	T	Yes
Bra1.27	9545	G	0			No
Bra1.27	9552	T	0			No
Bra1.27	9804	G	A	G	A	Yes
Bra1.27	10059	T	T	C	T	Yes
Bra1.27	10111	G	C	G	C	Yes
Bra1.27	10116	C	C	G	C	Yes
Bra1.27	10121	C	G	C	G	Yes
Bra1.27	10123	A	A	T	A	Yes
Bra1.27	10142	T	T	T	A	Yes
Bra1.27	10175	A	T	A	T	Yes
Bra1.27	10176	T	T	A	T	Yes
Bra1.27	10285	G	G	A	G	Yes
Bra1.27	10349	A	A	C	A	Yes
Bra1.27	10351	G	G	A	G	Yes
Bra1.27	10495	G	G	T	G	Yes
Bra1.27	11457	T	A	T	A	Yes
Bra1.27	12867	A	A	T	A	Yes
Bra1.27	12942	C	G	T	G	Yes
Bra1.27	13008	T	T	C	T	Yes
Bra1.27	13239	C	C	G	C	Yes
Bra1.27	13252	C	C	A	C	Yes
Bra1.27	13275	A	C	A	C	Yes
Bra1.27	13287	C	C	T	C	Yes
Bra1.27	13294	A	A	C	A	Yes
Bra1.27	13335	G	G	A	G	Yes
Bra1.27	13350	G	G	A	G	Yes
Bra1.27	13361	T	T	A	T	Yes
Bra1.27	13364	T	C	T	C	Yes
Bra1.27	13404	A	G	A	G	Yes
Bra1.27	13419	C	C	T	C	Yes
Bra1.27	13470	A	G	A	G	Yes
Bra1.27	13495	C	C	T	C	Yes
Bra1.27	13602	G	G	A	G	Yes
Bra1.27	13626	G	G	A	G	Yes
Bra1.27	13635	C	C	T	C	Yes
Bra1.27	13647	C	*	C	T	Yes
Bra1.27	13689	C	C	A	C	Yes
Bra1.27	13734	A	*			No
Bra1.27	13741	T	*			No
Bra1.27	14216	T	C	T	C	Yes
Bra1.27	14228	T	T	C	T	Yes
Bra1.27	14282	T	T	A	T	Yes
Bra1.27	14348	G	G	A	G	Yes
Bra1.27	14372	A	G	A	G	Yes
Bra1.27	14402	A	A	T	A	Yes
Bra1.27	14519	G	A	G	A	Yes
Bra1.27	14642	G	G	A	G	Yes
Bra1.27	14658	C	T	C	T	Yes
Bra1.27	14666	T	T	C	T	Yes
Bra1.27	14717	G	G	A	G	Yes
Bra1.27	14735	T	G	T	G	Yes
Bra1.27	14750	T	T	G	T	No
Bra1.27	14905	A	G	A	G	Yes
Bra1.27	14910	C	C	T	C	Yes
Bra1.27	14927	G	C	G	C	Yes
Bra1.27	14930	A	A	C	A	Yes
Bra1.27	14943	T	T	G	T	Yes
Bra1.27	15005	G	G	A	G	Yes
Bra1.27	15011	A	A	G	A	Yes
Bra1.27	15026	G	G	A	G	Yes
Bra1.27	15080	G	G	C	G	Yes
Bra1.27	16252	C	C	G	C	Yes
Bra1.27	16315	A	A	G	A	Yes
Bra1.27	16316	C	C	T	C	Yes
Bra1.27	21810	T	T	C	T	Yes
Bra1.27	21855	C	C	A	C	Yes
Bra1.27	22099	G	G	T	G	Yes
Bra1.27	22108	T	T	C	T	Yes
Bra1.27	22131	C	G	C	G	Yes
Bra1.27	22146	G	T	A	T	Yes
Bra1.27	22203	T	C	T	C	Yes
Bra1.27	23060	A	T	A	T	Yes
Bra1.27	23480	T	T	G	T	Yes
Bra1.27	23796	T	T	C	T	Yes
Bra1.27	24623	T	G	T	G	Yes
Bra1.27	24851	G	A	G	A	Yes
Bra1.27	24875	C	T	C	T	Yes
Bra1.27	24911	A	A	G	A	Yes
Bra1.27	25200	T	T	A	T	Yes
Bra1.27	25217	A	A	T	A	Yes
Bra1.27	25243	T	T	T	C	Yes
Bra1.27	25279	T	T	A	T	Yes
Bra1.27	25553	A	A	G	A	Yes
Bra1.27	25661	A	A	G	A	Yes
Bra1.27	25770	A	A	G	A	Yes
Bra1.27	26290	T	G	A	G	Yes
Bra1.27	26326	C	C	T	C	Yes
Bra1.27	26494	G	G	A	G	Yes
Bra1.27	26552	G	C	G	C	Yes
Bra1.27	26555	G	G	A	G	Yes
Bra1.27	26662	G	G	A	G	Yes
Bra1.27	26668	G	C	G	C	Yes
Bra1.27	26809	A	C	A	C	Yes
Bra1.27	26812	G	T	A	T	Yes
Bra1.27	26841	C	C	G	C	Yes
Bra1.27	26863	A	G	C	G	Yes
Bra1.27	27301	A	A	G	A	Yes
Bra1.27	27867	C	G	C	G	Yes
Bra1.27	27878	C	C	T	A	Yes
Bra1.27	28050	C	T	C	T	Yes
Bra1.27	28055	C	G	C	G	Yes
Bra1.27	28059	C	G	C	G	Yes
Bra1.27	28083	C	C	T	C	Yes
Bra1.27	28089	G	G	C	G	Yes
Bra1.27	28113	A	A	C	A	Yes
Bra1.27	28122	T	A	T	A	Yes
Bra1.27	28137	A	A	G	A	Yes
Bra1.27	28146	T	T	G	T	Yes
Bra1.27	28239	A	A	T	A	Yes
Bra1.27	28275	C	C	T	C	Yes
Bra1.27	28287	T	T	A	T	Yes
Bra1.27	28296	T	T	C	T	Yes
Bra1.27	28329	T	G	T	G	Yes
Bra1.27	28338	A	A	G	A	Yes
Bra1.27	28343	A	A	T	A	Yes
Bra1.27	28350	T	A	T	A	Yes
Bra1.27	28377	G	A	G	A	Yes
Bra1.27	28434	C	C	T	C	Yes
Bra1.27	28471	T	C	T	C	Yes
Bra1.27	28581	A	C	A	C	Yes
Bra1.27	28665	G	C		C	No
Bra1.27	28674	A	G	A	G	Yes
Bra1.27	28701	T	T	A	T	Yes
Bra1.27	28746	A	A	G	A	Yes
Bra1.27	28776	T	T	C	T	Yes
Bra1.27	28791	A	A	G	A	Yes
Bra1.27	29075	C	C	A	C	Yes
Bra1.27	29084	A	A	T	A	Yes
Bra1.27	29093	T	A	T	A	Yes
Bra1.27	29108	T	T	A	T	Yes
Bra1.27	29150	G	G	C	G	Yes
Bra1.27	29165	C	G	C	G	Yes
Bra1.27	29189	G	G	C	G	Yes
Bra1.27	29207	G	A	C	A	Yes
Bra1.27	29233	T	A	T	A	Yes
Bra1.27	29315	A	C	A	C	Yes
Bra1.27	29351	T	A	T	A	Yes
Bra1.27	29357	T	T	C	T	Yes
Bra1.27	29537	A	G	A	G	Yes
Bra1.27	29540	C	C	T	C	Yes
Bra1.27	29555	C	C	T	C	Yes
Bra1.27	29624	T	C	T	C	Yes
Bra1.27	29651	A	T	A	T	Yes
Bra1.27	29657	A	T	A	T	Yes
Bra1.27	29664	C	C	A	C	Yes
Bra1.27	29714	A	A	G	A	Yes
Bra1.27	29715	A	G	A	G	Yes
Bra1.27	29724	T	C	T	C	Yes
Bra1.27	29840	A	C	A	C	Yes
Bra1.27	29885	T	C	T	C	Yes
Bra1.27	29954	T	T	C	T	Yes
Bra1.27	30143	A	A	G	A	Yes
Bra1.27	30154	G	G	C	G	Yes
Bra1.27	30215	T	T	C	T	Yes
Bra1.27	30224	T	T	A	T	Yes
Bra1.27	30230	G	G	A	G	Yes
Bra1.27	30322	A	A	T	A	Yes
Bra1.27	30340	A	A	T	A	Yes
Bra1.27	30383	A	A	C	A	Yes
Bra1.27	30431	T	T	A	T	Yes
Bra1.27	30473	G	G	C	G	Yes
Bra1.27	30488	T	T	C	T	Yes
Bra1.27	30512	T	C	T	C	Yes
Bra1.27	31923	A	0			No
Bra1.27	32145	C	C	G	C	Yes
Bra1.27	32151	A	A	G	A	Yes
Bra1.27	32175	C	T	C	T	Yes
Bra1.27	32214	T	T	C	T	Yes
Bra1.27	32226	G	A	G	A	Yes
Bra1.27	32235	T	T	C	T	Yes
Bra1.27	32425	T	T	C	T	Yes
Bra1.27	32427	G	A	G	A	Yes
Bra1.27	32439	A	A	A	G	Yes
Bra1.27	32463	C	C	G	C	Yes
Bra1.27	32466	T	C	T	C	Yes
Bra1.27	32509	T	T	C	T	Yes
Bra1.27	32514	T	T	G	T	Yes
Bra1.27	32517	C	T	C	T	Yes
Bra1.27	32718	G	G	T	G	Yes
Bra1.27	32857	T	T	C	T	Yes
Bra1.27	32883	G	A	G	A	Yes
Bra1.27	32892	G	G	T	G	Yes
Bra1.27	32985	G	T	A	T	Yes
Bra1.27	32998	A	A	C	A	Yes
Bra1.27	33012	C	C	T	C	Yes
Bra1.27	33033	G	A	C	A	Yes
Bra1.27	35384	A	A	C	A	Yes
Bra1.27	37777	A	T	A	T	Yes
Bra1.27	38876	G	T	G	T	Yes
Bra1.27	38882	A	A	C	A	Yes
Bra1.27	39365	C	C	T	C	Yes
Bra1.27	39520	A	C	A	C	Yes
Bra1.27	39942	T	T	G	T	Yes
Bra1.27	40248	A	G			No
Bra1.27	40633	C	C	A	C	Yes
Bra1.27	40742	T	T	C	T	Yes
Bra1.27	40859	G	A	G	A	Yes
Bra1.27	40880	C	C	A	C	Yes
Bra1.27	41288	C	C	T	C	Yes
Bra1.27	41297	G	G	A	G	Yes
Bra1.27	41408	G	G	A	G	Yes
Bra1.27	41426	A	G	A	G	Yes
Bra1.27	41522	C	C	T	C	Yes
Bra1.27	41576	G	G	A	G	Yes
Bra1.27	41585	G	G	T	G	Yes
Bra1.27	41789	T	T	C	T	Yes
Bra1.27	41802	A	A	T	A	Yes
Bra1.27	41846	C	C	T	C	Yes
Bra1.27	41876	T	T	A	T	Yes
Bra1.27	41887	A	A	G	A	Yes
Bra1.27	41908	A	A	G	A	Yes
Bra1.27	41925	T	T	A	T	Yes
Bra1.27	41939	C	C	C	C	No
Bra1.27	41941	C	C	T	C	Yes
Bra1.27	41960	T	T	C	T	Yes
Bra1.27	41971	T	T	C	T	Yes
Bra1.27	41978	A	A	A	C	Yes
Bra1.27	42471	G	G	C	G	Yes
Bra1.27	42498	A	A	G	A	Yes
Bra1.27	42511	C	G	C	G	Yes
Bra1.27	42565	C	C	T	C	Yes
Bra1.27	42581	G	C	G	C	Yes
Bra1.27	42598	C	C	T	C	Yes
Bra1.27	42659	C	A	C	A	Yes
Bra1.27	42760	T	T	G	T	Yes
Bra1.27	42802	A	A	T	A	Yes
Bra1.27	42844	A	A	T	A	Yes
Bra1.27	42862	T	A	T	A	Yes
Bra1.27	42877	C	T	C	T	Yes
Bra1.27	42886	T	A	T	A	Yes
Bra1.27	42955	T	C	T	C	Yes
Bra1.27	42964	A	A	T	A	Yes
Bra1.27	43003	C	C	T	C	Yes
Bra1.27	43028	C	C	A		No
Bra1.27	43069	A	A			No
Bra1.27	43144	G	C	G	C	Yes
Bra1.27	43162	G	A	G	A	Yes
Bra1.27	43177	T	C	T	C	Yes
Bra1.27	43198	A	A	T	A	Yes
Bra1.27	43213	A	A	T	A	Yes
Bra1.27	44601	A	0			No
Bra1.27	44644	T	0			No
Bra1.27	47399	T	T	G	T	Yes
Bra1.27	47420	C	C	A	C	Yes
Bra1.27	47477	C	C	G	C	Yes
Bra1.27	47946	C	C	T	C	Yes
Bra1.27	47951	T	T	C	T	Yes
Bra1.27	48164	G	G	A	G	Yes
Bra1.27	48191	G	A	G	A	Yes
Bra1.27	48197	G	G	A	G	Yes
Bra1.27	48257	G	G	C	G	No
Bra1.27	48287	C	G	C	G	Yes
Bra1.27	48314	C	C	A	C	Yes
Bra1.27	48832	T	C	T	C	Yes
Bra1.27	50381	A	<	A	C	Yes
Bra1.27	50397	G	T	G	T	Yes
Bra1.27	50411	T	G	T	G	Yes
Bra1.27	52040	T	T	A	T	Yes
Bra1.27	52076	A	A	T	A	Yes
Bra1.27	52092	G	*	G	C	Yes
Bra1.27	52109	A	A	T	A	Yes
Bra1.27	52124	T	T	C	T	Yes
Bra1.27	52139	G	G	A	G	Yes
Bra1.27	52142	A	A	G	A	Yes
Bra1.27	52223	A	*			No
Bra1.27	52232	T	*			No
Bra1.27	52418	T	A	T	A	Yes
Bra1.27	52440	C	C	A	C	Yes
Bra1.27	52466	C	C	A	C	Yes
Bra1.27	52550	C	C	T	C	Yes
Bra1.27	52649	T	T	A	T	Yes
Bra1.27	52652	T	*	T	A	Yes
Bra1.27	52733	C	T	C	T	Yes
Bra1.27	53006	A	A	T	A	Yes
Bra1.27	53066	T	A	T	A	Yes
Bra1.27	53750	T	G	T	G	Yes
Bra1.27	53773	G	G	A	G	Yes
Bra1.27	53776	C	T	C	T	Yes
Bra1.27	55316	C	T	C	T	Yes
Bra1.27	55321	A	A	G	A	Yes
Bra1.27	55742	T	C	T	G	Yes
Bra1.27	55748	T	T	C	T	Yes
Bra1.27	55773	C	C	C	T	Yes
Bra1.27	55787	G	A	A	G	Yes
Bra1.27	55811	A	A	G	A	Yes
Bra1.27	55841	T	C	T	C	Yes
Bra1.27	55856	T	T	G	T	Yes
Bra1.27	55877	T	G	T	G	Yes
Bra1.27	55880	C	C	T	C	Yes
Bra1.27	55898	C	T	C	T	Yes
Bra1.27	56048	T	T	C	T	Yes
Bra1.27	56079	N	G	T	G	Yes
Bra1.27	56081	N	G		G	No
Bra1.27	56914	A	0			No
Bra1.27	56926	C	0			No
Bra1.27	57447	C	<			No
Bra1.27	57468	T	<			No
Bra1.27	57490	T	<			No
Bra1.27	57519	T	<			No
Bra1.27	57522	C	<			No
Bra1.27	57534	A	<			No
Bra1.27	58391	G	T	G	T	Yes
Bra1.27	58658	T	T	C	T	Yes
Bra1.27	58682	T	T	G	T	Yes
Bra1.27	58988	G	T	G	T	Yes
Bra1.27	58997	G	T	G	T	Yes
Bra1.27	59000	A	A	T	A	Yes
Bra1.27	59012	A	A	G	A	Yes
Bra1.27	59014	A	A	G	A	Yes
Bra1.27	59042	T	C	T	C	Yes
Bra1.27	59078	C	C	G	C	Yes
Bra1.27	59093	A	A	T	A	Yes
Bra1.27	59102	A	A	T	A	Yes
Bra1.27	59458	T	T	C	T	Yes
Bra1.27	59459	C	C	T	C	Yes
Bra1.27	59473	G	A	G	A	Yes
Bra1.27	59632	C	T	C	T	Yes
Bra1.27	61220	C	T	C	T	Yes
Bra1.27	61223	C	G	C	G	Yes
Bra1.27	61232	A	A	G	A	Yes
Bra1.27	61337	T	T	C	T	Yes
Bra1.27	61358	C	T	C	T	Yes
Bra1.27	61868	T	T	C	T	Yes
Bra1.27	61911	C	A	C	A	Yes
Bra1.27	61970	C	C	T	C	Yes
Bra1.27	61982	G	G	A	G	Yes
Bra1.27	63366	G	G	T	G	Yes
Bra1.27	63375	T	T	C	T	Yes
Bra1.27	63435	A	C	A	C	Yes
Bra1.27	63436	C	C	T	C	Yes
Bra1.27	63437	C	C	T	C	Yes
Bra1.27	63486	A	G	A	G	Yes
Bra1.27	63513	A	A	T	A	Yes
Bra1.27	63516	A	T	A	T	Yes
Bra1.27	63540	A	A	A	A	No
Bra1.27	63558	G	A	G	A	Yes
Bra1.27	63581	A	A	C	A	Yes
Bra1.27	63601	C	C	T	C	Yes
Bra1.27	63602	T	T	G	T	Yes
Bra1.27	63618	C	C	T	C	Yes
Bra1.27	63624	A	A	G	A	Yes
Bra1.27	63646	A	A	G	A	Yes
Bra1.27	63663	A	A	T	A	Yes
Bra1.27	63678	C	C	T	C	Yes
Bra1.27	63712	A	A	C	A	Yes
Bra1.27	63756	T	T	A	T	Yes
Bra1.27	63768	G	G	A	G	Yes
Bra1.27	63787	C	C	T	C	Yes
Bra1.27	63799	A	A	G	A	Yes
Bra1.27	63822	C	C	C	C	No
Bra1.27	63824	T	T	C	T	Yes
Bra1.27	63831	T	T	G	T	Yes
Bra1.27	63837	C	C	C	C	No
Bra1.27	63846	A	A	A	A	No
Bra1.27	63852	G	T	G	T	Yes
Bra1.27	63995	G	A	G	A	Yes
Bra1.27	64003	A	T	A	T	Yes
Bra1.27	64041	T	T	C	T	Yes
Bra1.27	64046	G	G	A	G	Yes
Bra1.27	64056	A	A	G	A	Yes
Bra1.27	64065	A	A	C	A	Yes
Bra1.27	64086	T	T	A	T	Yes
Bra1.27	64091	A	A	T	A	Yes
Bra1.27	64134	G	T	G	T	Yes
Bra1.27	64140	G	G	A	G	Yes
Bra1.27	64152	G	G	T	G	Yes
Bra1.27	64177	T	T	A	T	Yes
Bra1.27	64194	G	C	G	C	Yes
Bra1.27	64243	C	C	T	C	Yes
Bra1.27	64269	G	G	A	G	Yes
Bra1.27	64275	T	T	C	T	Yes
Bra1.27	64502	G	G	C	G	Yes
Bra1.27	64507	A	A	G	A	Yes
Bra1.27	64563	T	T	C	T	Yes
Bra1.27	64569	G	T	G	T	Yes
Bra1.27	64575	A	T	A	T	Yes
Bra1.27	64642	G	G	C	G	Yes
Bra1.27	64695	C	C	T	C	Yes
Bra1.27	64714	G	G	T	G	Yes
Bra1.27	64715	C	A	C	A	Yes
Bra1.27	64721	G	A	A	A	No
Bra1.27	72376	C	C	T	C	Yes
Bra1.27	72385	C	C	T	C	Yes
Bra1.27	72454	G	G	G	G	No
Bra1.27	72460	T	T	C	T	No
Bra1.27	72502	A	A	T	A	Yes
Bra1.27	72551	C	C	T	C	Yes
Bra1.27	72553	T	T	A	T	Yes
Bra1.27	72570	A	G	A	G	Yes
Bra1.27	72595	G	G	A	G	Yes
Bra1.27	72601	G	G	G	A	Yes
Bra1.27	72664	G	G	A	G	Yes
Bra1.27	72667	G	G	C	G	Yes
Bra1.27	72700	G	G	C	G	Yes
Bra1.27	72937	T	T	G	T	Yes
Bra1.27	72979	C	C	T	C	Yes
Bra1.27	73024	A	A	G	A	Yes
Bra1.27	73169	A	A	G	A	Yes
Bra1.27	73255	G	G	A	G	Yes
Bra1.27	73510	N	*	A	G	Yes
Bra1.27	73512	N	A	T	A	Yes
Bra1.27	73542	T	T	A	T	Yes
Bra1.27	73626	T	T	C	T	Yes
Bra1.27	73629	T	T	C	T	Yes
Bra1.27	73665	T	T	C	T	Yes
Bra1.27	73680	C	C	T	C	Yes
Bra1.27	73704	T	T	C	T	Yes
Bra1.27	73707	G	G	C	G	Yes
Bra1.27	73791	C	C	A	C	Yes
Bra1.27	73893	T	T	C	T	Yes
Bra1.27	73914	A	A	G	A	Yes
Bra1.27	73918	T	T	C	T	Yes
Bra1.27	73952	G	G	A	G	Yes
Bra1.27	73968	G	G	A	G	Yes
Bra1.27	74957	A	A	T	A	Yes
Bra1.27	75338	A	A	A	C	Yes
Bra1.27	75368	C	C	G	C	Yes
Bra1.27	75384	G	G	A	G	Yes
Bra1.27	75391	T	T	C	T	Yes
Bra1.27	75437	G	G	A	G	Yes
Bra1.27	75821	T	T	C	T	Yes
Bra1.27	75824	G	G	C	G	Yes
Bra1.27	75983	C	C	A	C	Yes
Bra1.27	76001	G	G	A	G	Yes
Bra1.27	76061	G	G	A	G	Yes
Bra1.27	76063	A	A	G	A	Yes
Bra1.27	76685	C	T	C	T	Yes
Bra1.27	76705	C	C	T	C	Yes
Bra1.27	76870	C	C	T	C	Yes
Bra1.27	76900	C	C	T	C	Yes
Bra1.27	76942	C	T	A	T	Yes
Bra1.27	76951	T	T	G	T	Yes
Bra1.27	76953	T	T	T	T	No
Bra1.27	77002	T	T	A	T	Yes
Bra1.27	77017	C	C	G	C	Yes
Bra1.27	77068	C	C	T	C	Yes
Bra1.27	77083	C	C	G	C	Yes
Bra1.27	77086	C	C	T	C	Yes
Bra1.27	78864	A	0			No
Bra1.27	81772	A	G	A	G	Yes
Bra1.27	81808	T	T	A	T	Yes
Bra1.27	81823	C	C	T	C	Yes
Bra1.27	81859	T	T	G	T	Yes
Bra1.27	81865	G	G	A	G	Yes
Bra1.27	90207	G	G	C	G	Yes
Bra1.27	90398	G	A	G	A	Yes
Bra1.27	90554	T	T	C	T	Yes
Bra1.27	90566	C	C	T	C	Yes
Bra1.27	90596	T	T	C	T	Yes
Bra1.27	90621	G	G	A	G	Yes
Bra1.27	90740	T	C	T	C	Yes
Bra1.27	90761	T	T	C	T	Yes
Bra1.27	90764	C	C	T	C	Yes
Bra1.27	90765	A	A	G	A	Yes
Bra1.27	90774	T	T	C	T	Yes
Bra1.27	90785	C	C	T	C	Yes
Bra1.27	90813	A	A	C	A	Yes
Bra1.27	90828	C	C	G	C	Yes
Bra1.27	95032	G	G	C	G	Yes
Bra1.27	95037	G	C	G	C	Yes
Bra1.27	95160	T	C	T	C	Yes
Bra1.27	95206	A	<	A	G	Yes
Bra1.27	95389	C	C	A	C	Yes
Bra1.27	95502	G	<			No
Bra1.27	95565	T	<			No
Bra1.27	95595	A	<			No
Bra1.27	95598	T	<			No
Bra1.27	95757	A	A	G	A	Yes
Bra1.27	95778	T	A	T	A	Yes
Bra1.27	95914	C	C	T	C	Yes
Bra1.27	95937	G	G	A	G	Yes
Bra1.27	95958	G	A	G	A	Yes
Bra1.27	95973	A	G	A	G	Yes
Bra1.27	95982	T	A	T	A	Yes
Bra1.27	95986	T	T	C	T	Yes
Bra1.27	96000	G	G	A	G	Yes
Bra1.27	96067	A	A	T	A	Yes
Bra1.27	96155	G	G	C	G	Yes
Bra1.27	96189	A	G	A	G	Yes
Bra1.27	96401	G	0			No
Bra1.27	96409	G	0			No
Bra1.27	96411	T	0			No
Bra1.27	96459	G	<			No
Bra1.27	96941	T	A	T	A	Yes
Bra1.27	96981	C	A	C	A	Yes
Bra1.27	97145	G	G	T	G	Yes
Bra1.27	97223	A	A	G	A	Yes
Bra1.27	97250	A	A	G	A	Yes
Bra1.27	97259	G	<	C	G	Yes
Bra1.27	97922	C	T	C	T	Yes
Bra1.27	97931	G	G	A	G	Yes
Bra1.27	97935	T	T	A	T	Yes
Bra1.27	98066	C	T	C	T	Yes
Bra1.27	107024	T	A	T	A	Yes
Bra1.27	107063	A	A	G	A	Yes
Bra1.27	108439	G	0			No
Bra1.27	108463	C	0	T		No
Bra1.27	108505	T	0	C		No
Bra1.27	108571	C	0			No
Bra1.27	108589	C	0			No
Bra1.27	108592	C	0			No
Bra1.27	109018	C	C	T	C	Yes
Bra1.27	109024	T	C	T	C	Yes
Bra1.27	109027	C	C	C	T	Yes
Bra1.27	111358	C	C	T	C	Yes
Bra1.27	111370	C	C	T	C	Yes
Bra1.27	111396	G	G	C	G	Yes
Bra1.27	111505	T	T	A	T	Yes
Bra1.27	111586	C	C			No
Bra1.27	111589	T	T			No
Bra1.27	111607	A	A			No
Bra1.27	111646	T	C			No
Bra1.27	111700	G	T	G	T	Yes
Bra1.27	111706	G	G	A	G	Yes
Bra1.27	111757	T	T	C	T	Yes
Bra1.27	111778	A	A	C	A	Yes
Bra1.27	111811	C	C	C	T	Yes
Bra1.27	111835	T	T	C	T	Yes
Bra1.27	111841	A	A	T	A	Yes
Bra1.27	111928	C	C	T	C	Yes
Bra1.27	111931	G	C	G	C	Yes
Bra1.27	111934	T	T	A	T	Yes
Bra1.27	111955	T	T	C	T	Yes
Bra1.27	112015	T	T	C	T	Yes
Bra1.27	112075	T	T	C	T	Yes
Bra1.27	112078	C	T	C	T	Yes
Bra1.27	112811	G	G	A	G	Yes
Bra1.27	113145	C	C	A	C	Yes
Bra1.27	113611	T	T	C	T	Yes
Bra1.27	113614	C	C	G	C	Yes
Bra1.27	113632	C	C	T	C	Yes
Bra1.27	113695	C	C	A	C	Yes
Bra1.27	113731	T	G	T	G	Yes
Bra1.27	113746	A	A	G	A	Yes
Bra1.27	113916	A	G	A	G	Yes
Bra1.27	113937	C	C	C	C	No
Bra1.27	113965	T	T	G	T	Yes
Bra1.27	113969	A	A	C	A	Yes
Bra1.27	113983	T	A	T	A	Yes
Bra1.27	114005	G	G	A	G	Yes
Bra1.27	114013	C	A	C	A	Yes
Bra1.27	114043	C	C	T	C	Yes
Bra1.27	114097	A	A	T	A	Yes
Bra1.27	114151	T	A	T	A	Yes
Bra1.27	114283	C	C	T	C	Yes
Bra1.27	114322	G	G	A	G	Yes
Bra1.27	114367	C	C	T	C	Yes
Bra1.27	114382	T	T	T	C	Yes
Bra1.27	114397	C	C	A	C	Yes
Bra1.27	114451	T	T	G	T	Yes
Bra1.27	114463	T	T	C	T	Yes
Bra1.27	114472	C	C	A	C	Yes
Bra1.27	114475	T	T	A	T	Yes
Bra1.27	114484	G	G	A	G	Yes
Bra1.27	114562	G	G	C	G	Yes
Bra1.27	114574	G	G	T	G	Yes
Bra1.27	115134	C	C	T	C	Yes
Bra1.27	115206	C	C	C	A	Yes
Bra1.27	115209	A	A	G	A	Yes
Bra1.27	115213	T	C		C	No
Bra1.27	115248	A	A			No
Bra1.27	115251	T	C	T	C	Yes
Bra1.27	115266	T	T		T	No
Bra1.27	115599	A	0			No
Bra1.27	121399	T	T	C	T	Yes
Bra1.27	121401	G	A	G	A	Yes
Bra1.27	121674	A	A	G	A	Yes
Bra1.27	121813	C	C	A	C	Yes
Bra1.27	121896	G	G	A	G	Yes
Bra1.27	121965	T	C	T	C	Yes
Bra1.27	121980	G	T	G	T	Yes
Bra1.27	122011	T	T	C	T	Yes
Bra1.27	122013	G	G	C	G	Yes
Bra1.27	122199	T	T	A	T	Yes
Bra1.27	122283	C	C	A	C	Yes
Bra1.27	123074	C	T	C	T	Yes
Bra1.27	123218	G	T			No
Bra1.27	123221	C	T	C	T	Yes
Bra1.27	123273	C	C	T	C	Yes
Bra1.27	130273	G	G	A	G	Yes
Bra1.27	130290	A	A	C	A	Yes
Bra1.27	131472	C	C	T	C	Yes
Bra1.27	131501	G	G	C	G	Yes
Bra1.27	131721	G	G	A	G	Yes
Bra1.27	133898	C	C	T	C	Yes
Bra1.27	134129	T	T	C	T	Yes
Bra1.27	134147	G	G	A	G	Yes
Bra1.27	134158	A	T	A	T	Yes
Bra1.27	134177	G	G	A	G	Yes
Bra1.27	134197	G	G	T	G	Yes
Bra1.27	134507	G	T	G	T	Yes
Bra1.27	134672	A	A	G	A	Yes
Bra1.27	134681	T	T	A	T	Yes
Bra1.27	134767	G	C	G	C	Yes
Bra1.27	134768	T	T	T	C	Yes
Bra1.27	134780	G	G	A	G	Yes
Bra1.27	134912	C	T	C	T	Yes
Bra1.27	135179	G	A	G	A	Yes
Bra1.27	135189	C	T	C	T	Yes
Bra1.27	135209	T	T	C	T	Yes
Bra1.27	135221	G	A	G	A	Yes
Bra1.27	135227	G	A	G	A	Yes
Bra1.27	135251	T	C	A	C	Yes
Bra1.27	135374	G	C	A	C	Yes
Bra1.27	135453	T	C	T	C	Yes
Bra1.27	135469	G	G	G	G	No
Bra1.27	135482	T	C	T	A	Yes
Bra1.27	135530	A	A	C	A	Yes
Bra1.27	135533	A	A	T	A	Yes
Bra1.27	138877	A	A	C	A	Yes
Bra1.27	138952	G	G	A	G	Yes
Bra1.27	139141	A	A	G	A	Yes
Bra1.27	139153	A	A	G	A	Yes
Bra1.27	139162	C	T	C	T	Yes
Bra1.27	139549	A	A	G	A	Yes
Bra1.27	139571	C	C	T	C	Yes
Bra1.27	139591	A	A	T	A	Yes
Bra1.27	139612	A	A	T	A	Yes
Bra1.27	139633	C	C	C	C	No
Bra1.27	139642	T	T	C	T	Yes
Bra1.27	139651	G	G	A	G	Yes
Bra1.27	139654	A	A	A	A	No
Bra1.27	139697	C	C	T	C	Yes
Bra1.27	139720	A	A	C	A	Yes
Bra1.27	139807	A	A	G	A	Yes
Bra1.27	139810	C	G	C	G	Yes
Bra1.27	139834	G	A	G	A	Yes
Bra1.27	139837	T	T	C	T	Yes
Bra1.27	139858	T	T	A	T	Yes
Bra1.27	139859	C	C	T	C	Yes
Bra1.27	139873	C	C	T	C	Yes
Bra1.27	139892	A	T	A	T	Yes
Bra1.27	139915	T	T	C	T	Yes
Bra1.27	139975	A	G	A	G	Yes
Bra1.27	140086	C	C	T	C	Yes
Bra1.27	140106	G	G	C	G	Yes
Bra1.27	156449	G	T	G	T	Yes
Bra1.27	156482	T	T	A	T	Yes
Bra1.27	156512	G	A	G	A	Yes
Bra1.27	156523	G	G	A	G	Yes
Bra1.27	156611	A	A	T	A	No
Bra1.27	156617	C	C	T	C	Yes
Bra1.27	156632	A	C	A	C	Yes
Bra1.27	156635	G	A	G	A	Yes
Bra1.27	156639	A	A	G	A	Yes
Bra1.27	156752	A	A	G	A	Yes
Bra1.27	156806	C	C	G	C	Yes
Bra1.27	156809	C	C	G	C	Yes
Bra1.27	156827	G	G	C	G	Yes
Bra1.27	156878	A	A	T	A	Yes
Bra1.27	157190	T	G	T	G	Yes
Bra1.27	157194	G	G	A	G	Yes
Bra1.27	157365	G	G	A	G	Yes
Bra1.27	157376	A	G	A	G	Yes
Bra1.27	159127	G	G	A	G	Yes
Bra1.27	159128	A	A	G	A	Yes
Bra1.27	159154	T	T	C	T	Yes
Bra1.27	159164	C	C	T	C	Yes
Bra1.27	159526	C	C	T	C	Yes
Bra1.27	159547	G	G	G	C	Yes
Bra1.27	159583	G	G	A	G	Yes
Bra1.27	159700	G	G	A	G	Yes
Bra1.27	159745	A	A	C	A	Yes
Bra1.27	159891	A	A	T	A	Yes
Bra1.27	159917	A	A	C	A	Yes
Bra1.27	160018	T	T	C	T	Yes
Bra1.27	160028	T	T	G	T	Yes
Bra1.27	160042	A	A	G	A	Yes
Bra1.27	160069	T	T	C	T	Yes
Bra1.27	160082	T	T	C	T	Yes
Bra1.27	160323	A	G	A	G	Yes
Bra1.27	160335	A	A	G	A	Yes
Bra1.27	160348	T	T	C	T	Yes
Bra1.27	160354	G	G	G	T	Yes
Bra1.27	160360	G	G	A	G	Yes
Bra1.27	160444	G	G	A	G	Yes
Bra1.27	160447	T	T	C	T	Yes
Bra1.27	160473	A	A	G	A	Yes
Bra1.27	160492	C	A	C	A	Yes
Bra1.27	160636	G	G	A	G	Yes
Bra1.27	160675	G	A	T	A	Yes
Bra1.27	160942	C	C	A	C	Yes
Bra1.27	160948	G	G	A	G	Yes
Bra1.27	160963	G	T	G	T	Yes
Bra1.27	160990	T	T	G	T	Yes
Bra1.27	161161	T	T	C	T	Yes
Bra1.27	161248	A	G	A	G	Yes
Bra1.27	161287	T	C	T	C	Yes
Bra1.27	161419	C	T	C	T	Yes
Bra1.27	161449	T	T	C	T	Yes
Bra1.27	161479	T	T	A	T	Yes
Bra1.27	161686	C	T	C	T	Yes
Bra1.27	161986	A	A	T	A	Yes
Bra1.27	162046	T	A	T	A	Yes
Bra1.27	162064	G	C	G	C	Yes
Bra1.27	162094	C	C	T	C	Yes
Bra1.27	162118	A	A	G	A	Yes
Bra1.27	162139	G	G	A	G	Yes
Bra1.27	162179	C	G	C	G	Yes
Bra1.27	162319	T	A	T	A	Yes
Bra1.27	162397	T	T	A	T	Yes
Bra1.27	162421	A	A	G	A	Yes
Bra1.27	162430	C	C	T	C	Yes
Bra1.27	162452	T	T	A	T	Yes
Bra1.27	162493	A	A	G	A	Yes
Bra1.27	162553	T	T	G	T	Yes
Bra1.27	162565	T	T	C	T	Yes
Bra1.27	162590	A	A	G	A	Yes
Bra1.27	165362	T	T	C	T	Yes
Bra1.27	165371	C	A	C	A	Yes
Bra1.27	165572	G	G	G		No
Bra1.27	165581	T	T	C	T	Yes
Bra1.27	165593	T	C	T		No
Bra1.27	165650	T	T	C	T	Yes
Bra1.27	165656	C	C	T	C	Yes
Bra1.27	165689	C	C	T	C	Yes
Bra1.27	165701	C	C	T	C	Yes
Bra1.27	165755	T	T	G	T	Yes
Bra1.27	165776	T	C	T	C	Yes
Bra1.27	165791	T	T	T	C	Yes
Bra1.27	165830	T	T	A	T	Yes
Bra1.27	165833	C	C	T	C	Yes
Bra1.27	165863	C	G	T	G	Yes
Bra1.27	165878	T	A	T	A	Yes
Bra1.27	165914	G	G	A	G	Yes
Bra1.27	165965	C	C	T	C	Yes
Bra1.27	165968	A	A	G	A	Yes
Bra1.27	170617	A	G	A	G	Yes
Bra1.27	170659	A	A	G	A	Yes
Bra1.27	170662	C	C	T	C	Yes
Bra1.27	170683	G	G	A	G	Yes
Bra1.27	170695	G	A	G	A	Yes
Bra1.27	170704	T	T	C	T	Yes
Bra1.27	170710	G	C	C	G	Yes
Bra1.27	170800	T	G	T	G	Yes
Bra1.27	170806	C	C	T	C	Yes
Bra1.27	170816	C	T	C	T	Yes
Bra1.27	170818	G	G	N		No
Bra1.27	170857	C	C	T	C	Yes
Bra1.27	170887	C	C	T	C	Yes
Bra1.27	170908	T	G	T	G	Yes
Bra1.27	170977	C	T	C	T	Yes
Bra1.27	170980	G	A	G	A	Yes
Bra1.27	171222	T	T	C	T	Yes
Bra1.27	171268	C	T	T	T	No
Bra1.27	171269	T	A	C	C	No
Bra1.27	171324	G	T	C	T	Yes
Bra1.27	171444	G	C	G	C	Yes
Bra1.27	171450	C	T	C	T	Yes
Bra1.27	171468	G	T	G	T	Yes
Bra1.27	171471	C	C	T	C	Yes
Bra1.27	171510	T	C	T	C	Yes
Bra1.27	171543	C	C	G	C	Yes
Bra1.27	171618	T	A	T	A	Yes
Bra1.27	171651	C	C	T	C	Yes
Bra1.27	171720	T	T	A	T	Yes
Bra1.27	171765	T	C	T	C	Yes
Bra1.27	171849	C	C	T	C	Yes
Bra1.27	171882	A	T	C	T	Yes
Bra1.27	171885	T	T	C	T	Yes
Bra1.27	171987	T	C	T	C	Yes
Bra1.27	172047	G	G	T	G	Yes
Bra1.27	172065	C	T	C	T	Yes
Bra1.27	172080	T	T	A	T	Yes
Bra1.27	172131	T	T	C	T	Yes
Bra1.27	172200	G	G	A	G	Yes
Bra1.27	172248	T	C	T	C	Yes
Bra1.27	172314	C	C	T	C	Yes
Bra1.27	172344	A	A	G	A	Yes
Bra1.27	172360	A	A	T	A	Yes
Bra1.27	172362	G	G	G	G	No
Bra1.27	172410	A	A	G	A	Yes
Bra1.27	172429	T	T	C	T	Yes
Bra1.27	172458	A	*	A		No
Bra1.27	172491	A	T	A	T	Yes
Bra1.27	172539	C	T	C	T	Yes
Bra1.27	172587	G	C	G	C	Yes
Bra1.27	172632	A	A	G	A	Yes
Bra1.27	172641	A	G	A	G	Yes
Bra1.27	172650	C	T	C	T	Yes
Bra1.27	172677	C	C	T	C	Yes
Bra1.27	172923	G	G	A	G	Yes
Bra1.27	172949	C	A	C	A	Yes
Bra1.27	173016	C	G			No
Bra1.27	173019	C	C			No
Bra1.27	173089	A	A	G	A	Yes
Bra1.27	173100	C	C	A	C	Yes
Bra1.27	173115	C	T	C	T	Yes
Bra1.27	173130	A	G	A	G	Yes
Bra1.27	173137	A	A	C	A	Yes
Bra1.27	173151	C	C	T	C	Yes
Bra1.27	173196	T	T			No
Bra1.27	173265	G	A	G	A	Yes
Bra1.27	174926	C	C	G	C	Yes
Bra1.27	175403	G	G	A	G	Yes
Bra1.27	175571	T	T	C	T	Yes
Bra1.27	175574	A	G	A	G	Yes
Bra1.27	176006	T	A	T	A	Yes
Bra1.27	176339	T	C	T	C	Yes
Bra1.27	176342	T	T	C	T	Yes
Bra1.27	176837	A	A	G	A	Yes
Bra1.27	177233	C	T	C	T	Yes
Bra1.27	177245	C	A	C	A	Yes
Bra1.27	177251	A	T	A	T	Yes
Bra1.27	177278	G	G	A	G	Yes
Bra1.27	179082	C	*			No
Bra1.27	181042	A	<			No
Bra1.27	181043	C	<			No
Bra1.27	182344	T	C	T	C	Yes
Bra1.27	182348	G	G	T	G	Yes
Bra1.27	182386	T	A	T	A	Yes
Bra1.27	182422	T	A	T	A	Yes
Bra1.27	182428	A	A	C	A	Yes
Bra1.27	182495	C	C	T	C	Yes
Bra1.27	182500	G	G	G	T	Yes
Bra1.27	182527	C	C	T	C	Yes
Bra1.27	182529	A	A	G	A	Yes
Bra1.27	182567	C	G	C	G	Yes
Bra1.27	182576	C	T	C	T	Yes
Bra1.27	182587	A	A	G	A	Yes
Bra1.27	182617	T	T	A	T	Yes
Bra1.27	189625	A	T	A	T	Yes
Bra1.27	189635	T	C	T	C	Yes
Bra1.27	189645	G	A	G	A	Yes
Bra1.27	189658	T	T	C	T	Yes
Bra1.27	191405	A	A	G	A	Yes
Bra1.27	191420	A	A	C	A	Yes
Bra1.27	191510	G	G	A	G	Yes
Bra1.27	191522	G	G	T	G	Yes
Bra1.27	191631	G	G	A	G	Yes
Bra1.27	191732	A	A	C	A	Yes
Bra1.27	191735	G	G	A	G	Yes
Bra1.27	192648	C	C			No
Bra1.27	192658	A	A			No
Bra1.27	192703	A	A	T	A	Yes
Bra1.27	192715	G	G	A	G	Yes
Bra1.27	192736	A	G	A	G	Yes
Bra1.27	192743	G	G	A	G	Yes
Bra1.27	192776	A	A	G	A	Yes
Bra1.27	192804	G	G	C	G	Yes
Bra1.27	192865	T	T	A	T	Yes
Bra1.27	193310	G	G	A	G	Yes
Bra1.27	193335	T	T	C	T	Yes
Bra1.27	193581	T	T	A	T	Yes
Bra1.27	193587	A	A	T	A	Yes
Bra1.27	193668	T	T	C	T	Yes
Bra1.27	193729	A	G	A	G	Yes
Bra1.27	193752	C	C	T	C	Yes
Bra1.27	193773	T	C	T	C	Yes
Bra1.27	193791	G	G	A	G	Yes
Bra1.27	195515	A	0			No
Bra1.27	196249	C	T	C	T	Yes
Bra1.27	196253	A	A	G	A	Yes
Bra1.27	196321	C	G	A	G	Yes
Bra1.27	196333	T	A	T	A	Yes
Bra1.27	196342	T	T	A	T	Yes
Bra1.27	196360	A	A	G	A	Yes
Bra1.27	196384	G	A	G	A	Yes
Bra1.27	196386	G	G	A	G	Yes
Bra1.27	196441	T	A	T	A	Yes
Bra1.27	196489	A	T	C	T	Yes
Bra1.27	196519	T	A	T	A	Yes
Bra1.27	196522	T	C	T	C	Yes
Bra1.27	196552	T	C	T	C	Yes
Bra1.27	196573	C	A	T	A	Yes
Bra1.27	196636	C	C	T	C	Yes
Bra1.27	196645	C	C	C	T	Yes
Bra1.27	196663	A	T	A	T	Yes
Bra1.27	196711	G	G	T	G	Yes
Bra1.27	196738	A	A	G	A	Yes
Bra1.27	196774	T	T	C	T	Yes
Bra1.27	197136	T	C	T	C	Yes
Bra1.27	197244	T	T	C	T	Yes
Bra1.27	197253	T	T	C	T	Yes
Bra1.27	197295	T	T	C	T	Yes
Bra1.27	197301	A	C	A	C	Yes
Bra1.27	197460	A	G	A	G	Yes
Bra1.27	197524	G	G	G	G	No
Bra1.27	197527	A	A	C	A	Yes
Bra1.27	197541	C	T	C	T	Yes
Bra1.27	197611	C	T	C	T	Yes
Bra1.27	202983	C	C	T	C	Yes
Bra1.27	204023	G	C			No
Bra1.27	204035	C	C			No
Bra1.27	204249	T	T	T	C	Yes
Bra1.27	204267	G	G	A	G	Yes
Bra1.27	204300	C	A	G	A	Yes
Bra1.27	204327	T	T	G	T	Yes
Bra1.27	204488	G	G	A	G	Yes
Bra1.27	204699	C	C	T	C	Yes
Bra1.27	204864	T	A	T	A	Yes
Bra1.27	204912	T	C	T	C	Yes
Bra1.27	204919	A	A	G	A	Yes
Bra1.27	204996	C	C	T	C	Yes
Bra1.27	205063	T	C	T	C	Yes
Bra1.27	205140	T	T	C	T	Yes
Bra1.27	205149	T	T	A	T	Yes
Bra1.27	205167	T	T	C	T	Yes
Bra1.27	208180	G	A	G	A	Yes
Bra1.27	208183	G	T	G	T	Yes
Bra1.27	208203	C	C	T	C	Yes
Bra1.27	208255	T	A	G	A	Yes
Bra1.27	212115	T	T	C	T	Yes
Bra1.27	212127	G	G	A	G	Yes
Bra1.27	212166	C	C	A	C	Yes
Bra1.27	212190	A	A	T	A	Yes
Bra1.27	212232	T	C	T	C	Yes
Bra1.27	212241	T	T	C	T	Yes
Bra1.27	212318	N	0			No
Bra1.27	212320	N	0			No
Bra1.27	212992	A	0			No
Bra1.27	212995	A	0			No
Bra1.27	213014	G	0			No
Bra1.27	213020	G	0			No
Bra1.27	214046	A	A	G	A	Yes
Bra1.27	214051	T	C	T	C	Yes
Bra1.27	214055	G	G	A	G	Yes
Bra1.27	214096	G	G	A	G	Yes
Bra1.27	214171	T	T	C	T	Yes
Bra1.27	214208	T	T	G	T	Yes
Bra1.27	214334	G	G	C	G	Yes
Bra1.27	214375	A	A	C	A	Yes
Bra1.27	214379	A	A	A	G	Yes
Bra1.27	214540	C	C	T	C	Yes
Bra1.27	214541	A	A	T	A	Yes
Bra1.27	214585	G	G	A	G	Yes
Bra1.27	214675	C	C	A	C	Yes
Bra1.27	214723	G	G	T	G	Yes
Bra1.27	214747	A	A	G	A	Yes
Bra1.27	214812	C	C	T	C	Yes
Bra1.27	214840	T	T	A	T	Yes
Bra1.27	214843	A	A	G	A	Yes
Bra1.27	214883	G	G	A	G	Yes
Bra1.27	214909	T	T	G	T	Yes
Bra1.27	215012	C	T	C	T	Yes
Bra1.27	215019	T	G	T	G	Yes
Bra1.27	215224	A	T	A	T	Yes
Bra1.27	215395	T	T	A	T	Yes
Bra1.27	215409	A	A	G	A	Yes
Bra1.27	215473	T	T	C	T	Yes
Bra1.27	215645	G	C	G	C	Yes
Bra1.27	215669	A	T	A	T	Yes
Bra1.27	215674	A	A	G	A	Yes
Bra1.27	215695	G	G	A	G	Yes
Bra1.27	216020	A	A	C	A	Yes
Bra1.27	216128	A	A	G	A	Yes
Bra1.27	216166	G	T	G	T	Yes
Bra1.27	216178	G	G	C	G	Yes
Bra1.27	216184	G	T	G	T	Yes
Bra1.27	216244	C	C	T	C	Yes
Bra1.27	216405	G	T	G	T	Yes
Bra1.27	216414	T	T	C	T	Yes
Bra1.27	216453	C	T	C	T	Yes
Bra1.27	216454	A	A	G	A	Yes
Bra1.27	216470	G	T	G	T	Yes
Bra1.27	216472	A	A	T	A	Yes
Bra1.27	216475	T	T	C	T	Yes
Bra1.27	216517	C	C	T	C	Yes
Bra1.27	216595	C	C	C	T	Yes
Bra1.27	216604	C	C	A	C	Yes
Bra1.27	216640	A	G	A	G	Yes
Bra1.27	216712	T	T	A	T	Yes
Bra1.27	216737	A	A	C	A	Yes
Bra1.27	216772	A	A	G	A	Yes
Bra1.27	216775	A	A	G	A	Yes
Bra1.27	216850	A	A	T	A	Yes
Bra1.27	216865	A	G	A	G	Yes
Bra1.27	216917	C	T	C	T	Yes
Bra1.27	217033	C	C	T	C	Yes
Bra1.27	217045	C	T	C	T	Yes
Bra1.27	217060	A	A	G	A	Yes
Bra1.27	217078	G	G	A	G	Yes
Bra1.27	217081	G	G	A	G	Yes
Bra1.27	217105	G	T	G	T	Yes
Bra1.27	217153	A	G	A	G	Yes
Bra1.27	217196	T	C	T	C	Yes
Bra1.27	217201	C	C	T	C	Yes
Bra1.27	217210	T	A	T	A	Yes
Bra1.27	217252	A	A	G	A	Yes
Bra1.27	217296	T	C	T	C	Yes
Bra1.27	217297	C	T	C	T	Yes
Bra1.27	217298	C	T	C	T	Yes
Bra1.27	217308	C	G	C	G	Yes
Bra1.27	217318	C	T	G	T	Yes
Bra1.27	217326	A	A	G	A	Yes
Bra1.27	217375	A	G	G	G	No
Bra1.27	217387	C	C	A	C	Yes
Bra1.27	217402	C	T	C	T	Yes
Bra1.27	217414	G	G	A	G	Yes
Bra1.27	217528	A	A	G	A	Yes
Bra1.27	217540	T	T	C	T	Yes
Bra1.27	217556	A	A	C	A	Yes
Bra1.27	217717	A	T	A	T	Yes
Bra1.27	217777	A	G	A	G	Yes
Bra1.27	217779	A	A	G	A	Yes
Bra1.27	217791	T	T	G	T	Yes
Bra1.27	217802	C	A	C	A	Yes
Bra1.27	217822	A	A	G	A	Yes
Bra1.27	217834	T	T	A	T	Yes
Bra1.27	217966	T	T	C	T	Yes
Bra1.27	217980	C	A	C	A	Yes
Bra1.27	218044	A	A	G	A	Yes
Bra1.27	218176	C	C	T	C	Yes
Bra1.27	218206	G	G	A	G	Yes
Bra1.27	218209	A	C	A	C	Yes
Bra1.27	218247	T	T	A	T	Yes
Bra1.27	218256	A	A	G	A	Yes
Bra1.27	218356	T	T	G	T	Yes
Bra1.27	218374	A	A	T	A	Yes
Bra1.27	218390	G	G	C	G	Yes
Bra1.27	218395	T	T	T	A	Yes
Bra1.27	218400	G	G	A	G	Yes
Bra1.27	218425	A	A	G	A	Yes
Bra1.27	218485	A	G	A	G	Yes
Bra1.27	218536	A	A	C	A	Yes
Bra1.27	220004	C	T	A	T	Yes
Bra1.27	220646	T	T	C	T	Yes
Bra1.27	220652	C	C	T	C	Yes
Bra1.27	221090	G	G	A	G	Yes
Bra1.27	221210	G	G	A	G	Yes
Bra1.27	221273	T	A	T	A	Yes
Bra1.27	221286	T	T	A	T	Yes
Bra1.27	221291	C	C	A	C	Yes
Bra1.27	221324	A	G	A	G	Yes
Bra1.27	221426	C	C	T	C	Yes
Bra1.27	221450	C	T	C	T	Yes
Bra1.27	221474	G	G	T	G	Yes
Bra1.27	221600	T	T	C	T	Yes
Bra1.27	221603	T	T	C	T	Yes
Bra1.27	221627	G	G	A	G	Yes
Bra1.27	221669	G	G	A	G	Yes
Bra1.27	221681	T	T	G	T	Yes
Bra1.27	221699	G	G	A	G	Yes
Bra1.27	221708	T	T	G	T	Yes
Bra1.27	221714	A	A	G	A	Yes
Bra1.27	233827	C	T	C	T	Yes
Bra1.27	233848	G	G	C	G	Yes
Bra1.27	233861	T	T	G	T	Yes
Bra1.27	233872	T	T	C	T	Yes
Bra1.27	235650	C	<			No
Bra1.27	240305	A	0			No
Bra1.27	240329	T	0			No
Bra1.27	240335	G	0			No
Bra1.27	240675	G	A	G	A	Yes
Bra1.27	241037	C	C	T	C	Yes
Bra1.27	241064	T	T		T	No
Bra1.27	241197	G	G	C	G	Yes
Bra1.27	241199	C	T			No
Bra1.27	241220	T	T	A	T	Yes
Bra1.27	241295	C	T	C	T	Yes
Bra1.27	245182	T	T	A	T	Yes
Bra1.27	245194	T	C	T	C	Yes
Bra1.27	245200	C	C	T	C	Yes
Bra1.27	245206	T	T	C	T	Yes
Bra1.27	245242	G	A	G	A	Yes
Bra1.27	245245	T	T	C	T	Yes
Bra1.27	245269	T	C	T	C	Yes
Bra1.27	245473	C	C	A	C	Yes
Bra1.27	245594	A	G	A	G	Yes
Bra1.27	245603	A	A	G	A	Yes
Bra1.27	245611	T	C	T	C	Yes
Bra1.27	245638	G	G	A	G	Yes
Bra1.27	245653	A	A	C	A	Yes
Bra1.27	245708	C	C	A	C	Yes
Bra1.27	245710	A	A	T	A	Yes
Bra1.27	245797	T	T	A	T	Yes
Bra1.27	245800	T	T	C	T	Yes
Bra1.27	245920	C	A	C	A	Yes
Bra1.27	245938	T	C	T	C	Yes
Bra1.27	245953	G	G	A	G	Yes
Bra1.27	245962	T	T	A	T	Yes
Bra1.27	245977	T	T	C	T	Yes
Bra1.27	246004	A	A	G	A	Yes
Bra1.27	246010	G	A	G	A	Yes
Bra1.27	246013	C	C	T	C	Yes
Bra1.27	246172	T	A	T	A	Yes
Bra1.27	246262	G	G	C	G	Yes
Bra1.27	246265	C	C	T	C	Yes
Bra1.27	246301	T	T	A	T	Yes
Bra1.27	246325	T	T	A	T	Yes
Bra1.27	246372	G	A	G	A	Yes
Bra1.27	246816	T	T	C	T	Yes
Bra1.27	246825	G	C	G	C	Yes
Bra1.27	246840	G	C	G	C	Yes
Bra1.27	246843	G	A	G	A	Yes
Bra1.27	247453	A	A	C	A	Yes
Bra1.27	247479	C	C	T	C	Yes
Bra1.27	247501	G	G	A	G	Yes
Bra1.27	247515	A	A			No
Bra1.27	247528	C	G	C	G	Yes
Bra1.27	247548	A	G	A	G	Yes
Bra1.27	247549	C	C	T	C	Yes
Bra1.27	247593	A	A	G	A	Yes
Bra1.27	247605	G	G	A	G	Yes
Bra1.27	247692	C	C	A	C	Yes
Bra1.27	247749	C	C	T	C	Yes
Bra1.27	247971	A	A	G	A	Yes
Bra1.27	248073	G	G	A	G	Yes
Bra1.27	248097	A	A	T	A	Yes
Bra1.27	248103	G	A	G	A	Yes
Bra1.27	248136	T	T	C	T	Yes
Bra1.27	249118	C	C	T	C	Yes
Bra1.27	249123	A	G	A	G	Yes
Bra1.27	249124	T	T	C	T	Yes
Bra1.27	249218	T	T	G	T	Yes
Bra1.27	252773	G	C	G	C	Yes
Bra1.27	252832	G	G	A	G	Yes
Bra1.27	252844	G	A	G	A	Yes
Bra1.27	252862	C	C	T	C	Yes
Bra1.27	252892	G	A	G	A	Yes
Bra1.27	252982	A	A	G	A	Yes
Bra1.27	253153	G	A	G	A	Yes
Bra1.27	253201	C	C	T	C	Yes
Bra1.27	253267	A	C	A	C	Yes
Bra1.27	253340	A	C	A	C	Yes
Bra1.27	253351	A	A	C	A	Yes
Bra1.27	253636	T	C	T	C	Yes
Bra1.27	253651	A	A	G	A	Yes
Bra1.27	253661	T	T	C	T	Yes
Bra1.27	253666	A	A	G	A	Yes
Bra1.27	253690	G	G	T	G	Yes
Bra1.27	258901	A	A	G	A	Yes
Bra1.27	258920	C	C	G	C	Yes
Bra1.27	258924	G	A	G	A	No
Bra1.27	258973	A	A	G	A	Yes
Bra1.27	258985	T	T	G	T	Yes
Bra1.27	258991	T	T	A	T	Yes
Bra1.27	259018	T	*			No
Bra1.27	259042	T	T	G	T	Yes
Bra1.27	259044	G	G	A	G	Yes
Bra1.27	259045	G	*	G		No
Bra1.27	259057	A	*			No
Bra1.27	259060	A	*			No
Bra1.27	259093	T	T	C	T	Yes
Bra1.27	259102	A	*	A	T	Yes
Bra1.27	263545	C	0			No
Bra1.27	263797	T	0			No
Bra1.27	263823	A	0			No
Bra1.27	266341	T	T	C	T	Yes
Bra1.27	266371	C	C	T	C	Yes
Bra1.27	267049	C	C	T	C	Yes
Bra1.27	274286	C	C	T	C	Yes
Bra1.27	274305	G	G	A	G	Yes
Bra1.27	274319	G	G	A	G	Yes
Bra1.27	274340	A	A	G	A	Yes
Bra1.27	274346	T	C	T	C	Yes
Bra1.27	274418	C	T	A	T	Yes
Bra1.27	274498	T	T	G	T	Yes
Bra1.27	274571	A	A	T	A	Yes
Bra1.27	274652	G	G	A	G	Yes
Bra1.27	274664	T	T	C	T	Yes
Bra1.27	274691	G	G	G	A	Yes
Bra1.27	274827	A	A	G	A	Yes
Bra1.27	274910	T	C	T	C	Yes
Bra1.27	275723	T	T	T	A	Yes
Bra1.27	275726	A	A	G	A	Yes
Bra1.27	275736	T	T	C	T	Yes
Bra1.27	275807	A	G	A	G	Yes
Bra1.27	275838	T	T	A	T	Yes
Bra1.27	275869	T	T	C	T	Yes
Bra1.27	275909	C	C	T	C	Yes
Bra1.27	275998	G	G	A	G	Yes
Bra1.27	276005	T	T	A	T	Yes
Bra1.27	276026	G	G	A	G	Yes
Bra1.27	276086	T	C	T	C	Yes
Bra1.27	276192	G	G	A	G	Yes
Bra1.27	276206	C	C	T	C	Yes
Bra1.27	276230	G	G	C	G	Yes
Bra1.27	276272	C	T	A	T	Yes
Bra1.27	276284	C	C	A	C	Yes
Bra1.27	276307	G	A	G	A	Yes
Bra1.27	276368	G	G	A	G	Yes
Bra1.27	276371	A	A	G	A	Yes
Bra1.27	276386	A	T	A	T	Yes
Bra1.27	276398	G	A	G	A	Yes
Bra1.27	276451	C	G	C	C	No
Bra1.27	276473	A	A	G	A	Yes
Bra1.27	276485	A	A	G	A	Yes
Bra1.27	276491	G	G	G	G	No
Bra1.27	276536	T	T	C	T	Yes
Bra1.27	276589	A	A	C	A	Yes
Bra1.27	276590	A	A	T	A	Yes
Bra1.27	276695	T	T	A	T	Yes
Bra1.27	276761	C	C	T	C	Yes
Bra1.27	276794	G	G	A	G	Yes
Bra1.27	276809	C	C	G	C	Yes
Bra1.27	276854	A	A	T	A	Yes
Bra1.27	276857	A	A	T	A	Yes
Bra1.27	277324	G	G	T	G	Yes
Bra1.27	277334	G	G	A	G	Yes
Bra1.27	277381	T	T	C	T	Yes
Bra1.27	277520	A	A	T	A	Yes
Bra1.27	277528	T	C	T	C	Yes
Bra1.27	280342	T	T	G	T	Yes
Bra1.27	280343	C	C	T	C	Yes
Bra1.27	280384	A	A	G	A	Yes
Bra1.27	280459	G	G	C	G	Yes
Bra1.27	280522	C	T	C	T	Yes
Bra1.27	280528	T	T	A	T	Yes
Bra1.27	280642	A	A	G	A	Yes
Bra1.27	280687	G	G	A	G	Yes
Bra1.27	280822	C	C	T	C	Yes
Bra1.27	280831	G	A	G	A	Yes
Bra1.27	280876	T	A	T	A	Yes
Bra1.27	280879	G	G	A	G	Yes
Bra1.27	280884	G	G	A	G	Yes
Bra1.27	283538	T	C	T	C	Yes
Bra1.27	283595	A	G	A	G	Yes
Bra1.27	283601	T	T	C	T	Yes
Bra1.27	283604	G	G	T	G	Yes
Bra1.27	286169	A	*	A		No
Bra1.27	286170	C	C	T	C	Yes
Bra1.27	286223	C	*	A		No
Bra1.27	286238	G	G	A	G	Yes
Bra1.27	286241	G	*	C		No
Bra1.27	286265	C	T	C	T	Yes
Bra1.27	286295	G	C	G	C	Yes
Bra1.27	286334	A	A	G	A	Yes
Bra1.27	286337	A	*	G	A	Yes
Bra1.27	286355	C	*	T	C	Yes
Bra1.27	286358	T	*	C	T	Yes
Bra1.27	286382	T	T	C	T	Yes
Bra1.27	286400	A	C	T	C	Yes
Bra1.27	286409	C	*	C	T	Yes
Bra1.27	286412	G	*	G		No
Bra1.27	286421	G	*	A		No
Bra1.27	286427	T	T	C	T	Yes
Bra1.27	286430	G	A	G	A	Yes
Bra1.27	286466	G	*	A	G	Yes
Bra1.27	286475	C	*	T	C	Yes
Bra1.27	286499	C	T	C	T	Yes
Bra1.27	286505	C	T	C	T	Yes
Bra1.27	286521	T	T	C	T	Yes
Bra1.27	286538	C	*	C	C	No
Bra1.27	286541	G	*	G	G	No
Bra1.27	286544	G	G	C	G	Yes
Bra1.27	286559	T	T	G	T	Yes
Bra1.27	286601	G	G	T	G	Yes
Bra1.27	286604	T	G	A	G	Yes
Bra1.27	286628	T	T	C	T	Yes
Bra1.27	286634	A	*	G	A	Yes
Bra1.27	286655	G	A	G	A	Yes
Bra1.27	286670	G	*	A	A	No
Bra1.27	286679	A	A	G	A	Yes
Bra1.27	286682	T	T	T	T	No
Bra1.27	286685	A	*	A	A	No
Bra1.27	286694	A	A	A	A	No
Bra1.27	286697	C	C	T	C	Yes
Bra1.27	286727	T	T	C	T	Yes
Bra1.27	286981	T	T	C	T	Yes
Bra1.27	286987	G	G	A	G	Yes
Bra1.27	286990	C	T	C	T	Yes
Bra1.27	287230	A	A	G	A	Yes
Bra1.27	287296	G	G	C	G	Yes
Bra1.27	287611	A	A	C	A	Yes
Bra1.27	287634	G	T	G	T	Yes
Bra1.27	287655	C	C	T	C	Yes
Bra1.27	287715	T	C	T	C	Yes
Bra1.27	287742	C	C	T	C	Yes
Bra1.27	287784	A	A	C	A	Yes
Bra1.27	288102	A	T	G	T	Yes
Bra1.27	288141	C	C	G	C	Yes
Bra1.27	289975	T	T	C	T	Yes
Bra1.27	290038	C	G	C	T	Yes
Bra1.27	290041	T	T	C	T	Yes
Bra1.27	290257	T	A			No
Bra1.27	290347	C	C	A	C	Yes
Bra1.27	290356	G	G	A	G	Yes
Bra1.27	290359	T	C	T	C	Yes
Bra1.27	290392	A	A	G	A	Yes
Bra1.27	290401	T	C	T	C	Yes
Bra1.27	290402	T	T	C	T	Yes
Bra1.27	290404	G	G	A	G	Yes
Bra1.27	290428	C	C	T	C	Yes
Bra1.27	290434	T	T	C	T	Yes
Bra1.27	290461	T	C	T	C	Yes
Bra1.27	290548	G	G	A	G	Yes
Bra1.27	290560	A	A	C	A	Yes
Bra1.27	290605	C	C	T	C	Yes
Bra1.27	290623	A	A	T	A	Yes
Bra1.27	290626	T	T	C	T	Yes
Bra1.27	290689	T	T	A	T	Yes
Bra1.27	290719	A	A	T	A	Yes
Bra1.27	290731	A	A	G	A	Yes
Bra1.27	290845	C	A	C	A	Yes
Bra1.27	290872	C	C	A	C	Yes
Bra1.27	290908	C	T	C	T	Yes
Bra1.27	290932	C	C	T	C	Yes
Bra1.27	290935	T	T	C	T	Yes
Bra1.27	290941	A	G	A	G	Yes
Bra1.27	291109	C	C	T	C	Yes
Bra1.27	291247	T	T	A	T	Yes
Bra1.27	291250	T	T	A	T	Yes
Bra1.27	291265	C	T	C	T	Yes
Bra1.27	291307	C	C	T	C	Yes
Bra1.27	291310	T	A	C	A	No
Bra1.27	291346	T	T	A	T	Yes
Bra1.27	291388	A	C	A	C	Yes
Bra1.27	291562	G	T	A	T	Yes
Bra1.27	291574	C	A	C	A	Yes
Bra1.27	291583	C	G	C	G	Yes
Bra1.27	291598	G	T	G	T	Yes
Bra1.27	291921	A	A	T	A	Yes
Bra1.27	291933	G	A	G	A	Yes
Bra1.27	291975	T	T	T	C	Yes
Bra1.27	292008	T	T	G	T	Yes
Bra1.27	292092	T	A	T	A	Yes
Bra1.27	292131	T	T	G	T	Yes
Bra1.27	292173	C	C	T	C	Yes
Bra1.27	292209	G	T	G	T	Yes
Bra1.27	292254	T	T	C	T	Yes
Bra1.27	292318	T	C	T	C	Yes
Bra1.27	292332	A	G	A	G	Yes
Bra1.27	292363	A	A	C	A	Yes
Bra1.27	292368	T	A	T	A	Yes
Bra1.27	292377	T	T	C	T	Yes
Bra1.27	292447	A	A	T	A	Yes
Bra1.27	292453	T	C	T	C	Yes
Bra1.27	292483	T	T	G	T	Yes
Bra1.27	292488	G	C	G	C	Yes
Bra1.27	292503	A	A	G	A	Yes
Bra1.27	292524	C	C	T	C	Yes
Bra1.27	292530	A	A	T	A	Yes
Bra1.27	292679	C	T	C	T	Yes
Bra1.27	292685	T	C	T	C	Yes
Bra1.27	296226	C	C	G	C	Yes
Bra1.27	296319	T	A	T	A	Yes
Bra1.27	296562	C	T	C	T	Yes
Bra1.27	296940	T	T	C	T	Yes
Bra1.27	296967	T	C	T	C	Yes
Bra1.27	296995	A	C	A	C	Yes
Bra1.27	297012	G	G	A	G	Yes
Bra1.27	297219	G	A	G	A	Yes
Bra1.27	297346	G	T	G	T	Yes
Bra1.27	297384	G	A	G	A	Yes
Bra1.27	297390	G	G	G	A	Yes
Bra1.27	297465	T	T	G	T	Yes
Bra1.27	297655	C	C	T	C	Yes
Bra1.27	297681	A	G	A	G	Yes
Bra1.27	297870	G	A	G	A	Yes
Bra1.27	297903	T	T	A	T	Yes
Bra1.27	301067	G	G	A	G	Yes
Bra1.27	301086	T	T	C	T	Yes
Bra1.27	301104	T	T	C	T	Yes
Bra1.27	301236	C	C	T	C	Yes
Bra1.27	301251	A	A	T	A	Yes
Bra1.27	301284	T	*	T		No
Bra1.27	301381	C	C	T	C	Yes
Bra1.27	301560	G	A	G	A	Yes
Bra1.27	301563	G	<	G	C	Yes
Bra1.27	301575	G	A	G	A	Yes
Bra1.27	301596	C	C	T	C	Yes
Bra1.27	301674	C	T	C	T	Yes
Bra1.27	301679	G	A	G	A	Yes
Bra1.27	301683	A	A	G	A	Yes
Bra1.27	301809	C	T	C	T	Yes
Bra1.27	323761	C	C	T	C	Yes
Bra1.27	323764	C	A	C	A	Yes
Bra1.27	324716	C	C	G	C	Yes
Bra1.27	324720	G	T	G	T	Yes
Bra1.27	324728	T	T	C	T	Yes
Bra1.27	324732	G	G	G	A	Yes
Bra1.27	324755	G	G	T	G	Yes
Bra1.27	324773	C	C	T	C	Yes
Bra1.27	324778	G	G	G	G	No
Bra1.27	325012	N	0			No
Bra1.27	325022	A	0			No
Bra1.27	325047	G	0			No
Bra1.27	325055	T	0			No
Bra1.27	327259	T	T	A	T	Yes
Bra1.27	327288	G	A	G	A	Yes
Bra1.27	327318	G	A	C	A	Yes
Bra1.27	327390	C	C			No
Bra1.27	327426	A	A			No
Bra1.27	327477	A	T	A	T	Yes
Bra1.27	327513	T	C	T	C	Yes
Bra1.27	327568	G	G	C	G	Yes
Bra1.27	327573	A	T	A	T	Yes
Bra1.27	327591	T	G	T	G	Yes
Bra1.27	327627	T	T	C	T	Yes
Bra1.27	327644	G	G	C	G	Yes
Bra1.27	327667	C	T	C	T	Yes
Bra1.27	327678	A	C	A	C	Yes
Bra1.27	327726	A	G	A	G	Yes
Bra1.27	327738	A	G	A	G	Yes
Bra1.27	327840	G	T	G	T	Yes
Bra1.27	327882	G	A	G	A	Yes
Bra1.27	329108	T	T	G	T	Yes
Bra1.27	329113	G	C	G	C	Yes
Bra1.27	329125	C	A	C	A	Yes
Bra1.27	329131	G	G	T	G	Yes
Bra1.27	329134	C	T	C	T	Yes
Bra1.27	329146	G	G	C	G	Yes
Bra1.27	329164	C	C	T	C	Yes
Bra1.27	329191	A	A	G	A	Yes
Bra1.27	329197	A	G	A	G	Yes
Bra1.27	329200	C	G	C	G	Yes
Bra1.27	329479	T	T	C	T	Yes
Bra1.27	329923	T	T	C	T	Yes
Bra1.27	329944	C	T	C	T	Yes
Bra1.27	329947	A	C	A	C	Yes
Bra1.27	331882	T	<			No
Bra1.27	331885	A	<			No
Bra1.27	331998	C	T	C	T	Yes
Bra1.27	332034	G	A	G	A	Yes
Bra1.27	332071	C	T	C	T	Yes
Bra1.27	333935	G	G	T	G	Yes
Bra1.27	334197	C	T	C	T	Yes
Bra1.27	334305	G	A	G	A	Yes
Bra1.27	334507	G	G	C	G	Yes
Bra1.27	334512	G	A	G	A	Yes
Bra1.27	334547	G	G	A	G	Yes
Bra1.27	334556	C	C	T	C	Yes
Bra1.27	335141	T	T			No
Bra1.27	335177	T	T	T	T	No
Bra1.27	335195	A	A	G	A	Yes
Bra1.27	335220	C	C	A	C	Yes
Bra1.27	335222	G	G	A	G	Yes
Bra1.27	335662	G	A	G	A	Yes
Bra1.27	335716	G	*	G		No
Bra1.27	335719	C	*	C		No
Bra1.27	335725	C	C	A	C	Yes
Bra1.27	335728	A	A	T	A	Yes
Bra1.27	335740	C	*	C		No
Bra1.27	335749	T	*			No
Bra1.27	335767	A	*			No
Bra1.27	336952	C	C	T	C	Yes
Bra1.27	337021	C	G	C	G	Yes
Bra1.27	337153	A	T	A	T	Yes
Bra1.27	337456	G	<			No
Bra1.27	337585	C	<			No
Bra1.27	337672	G	A	G	A	Yes
Bra1.27	337675	G	G	A	G	Yes
Bra1.27	337681	G	G	C	G	Yes
Bra1.27	337687	G	G	C	G	Yes
Bra1.27	338103	G	G	A	G	Yes
Bra1.27	338115	T	T	C	T	Yes
Bra1.27	338481	A	0			No
Bra1.27	338490	C	0			No
Bra1.27	338496	A	0			No
Bra1.27	338502	T	0			No
Bra1.27	338513	C	0			No
Bra1.27	339106	A	0			No
Bra1.27	339110	T	0			No
Bra1.27	339139	G	<			No
Bra1.27	339149	G	<			No
Bra1.27	339191	A	T	A	T	Yes
Bra1.27	339192	C	T	C	T	Yes
Bra1.27	339209	A	A	A	G	Yes
Bra1.27	339210	A	A	G	A	Yes
Bra1.27	339302	T	C	T	C	Yes
Bra1.27	339605	A	A	G	A	Yes
Bra1.27	339611	C	C	G	C	Yes
Bra1.27	352417	C	C	C	C	No
Bra1.27	352423	A	A	C	A	Yes
Bra1.27	352441	T	T	C	T	Yes
Bra1.27	352546	A	A	G	A	Yes
Bra1.27	352593	A	G	A	G	Yes
Bra1.27	352606	G	A	G	A	Yes
Bra1.27	352609	T	C	T	C	Yes
Bra1.27	352621	T	C	T	C	Yes
Bra1.27	352627	G	G	T	G	Yes
Bra1.27	352648	G	A	G	A	Yes
Bra1.27	352675	C	C	T	C	Yes
Bra1.27	352972	T	C	T	C	Yes
Bra1.27	352981	C	C	T	C	Yes
Bra1.27	353104	T	T	G	T	Yes
Bra1.27	353236	T	C	T	C	Yes
Bra1.27	353239	T	A	T	A	Yes
Bra1.27	353242	A	G	A	G	Yes
Bra1.27	353272	G	G	T	G	Yes
Bra1.27	353284	A	A	G	A	Yes
Bra1.27	353491	C	C	T	C	Yes
Bra1.27	353506	G	G	A	G	Yes
Bra1.27	353557	C	A	C	A	Yes
Bra1.27	353614	A	A	G	A	Yes
Bra1.27	353650	A	C	A	C	Yes
Bra1.27	355076	A	<			No
Bra1.27	355262	C	T	C	T	Yes
Bra1.27	355709	A	A	T	A	Yes
Bra1.27	356920	G	G	A	G	Yes
Bra1.27	356956	A	T	A	T	Yes
Bra1.27	360043	C	C	T	C	Yes
Bra1.27	360322	G	A	G	A	Yes
Bra1.27	360402	A	A	T	A	Yes
Bra1.27	360699	T	T	C	T	Yes
Bra1.27	361156	T	T	A	T	Yes
Bra1.27	361211	A	T	C	T	Yes
Bra1.27	362066	C	C			No
Bra1.27	362077	C	T	C	T	Yes
Bra1.27	362098	C	C	T	C	Yes
Bra1.27	362101	G	G	A	G	Yes
Bra1.27	362105	T	C	T	C	Yes
Bra1.27	362125	T	C	T	C	Yes
Bra1.27	362133	C	T	C	T	Yes
Bra1.27	362134	A	A	G	A	Yes
Bra1.27	362266	G	A	G	A	Yes
Bra1.27	362289	A	G	A	G	Yes
Bra1.27	362302	G	G	A	G	Yes
Bra1.27	362328	C	A	C	A	Yes
Bra1.27	362365	T	T	G	T	Yes
Bra1.27	362468	G	G	A	G	Yes
Bra1.27	362491	G	G	A	G	Yes
Bra1.27	366848	T	<			No
Bra1.27	367233	C	C	G	C	Yes
Bra1.27	367260	T	G	T	G	Yes
Bra1.27	374166	G	0			No
Bra1.27	374184	A	<			No
Bra1.27	374208	A	<			No
Bra1.27	376878	G	T	G	T	Yes
Bra1.27	376923	C	C	G	C	Yes
Bra1.27	377774	C	T	C	T	Yes
Bra1.27	377777	C	C	T	C	Yes
Bra1.27	377789	A	A	T	A	Yes
Bra1.27	377804	A	A	G	A	Yes
Bra1.27	377831	C	G	C	G	Yes
Bra1.27	377915	T	C	T	C	Yes
Bra1.27	377930	C	C	T	C	Yes
Bra1.27	377990	T	T	A	T	Yes
Bra1.27	378008	T	T	G	T	Yes
Bra1.27	378038	C	C	T	C	Yes
Bra1.27	378044	T	T	G	T	Yes
Bra1.27	378068	T	T	C	T	Yes
Bra1.27	378224	G	A	G	A	Yes
Bra1.27	378236	T	T	C	T	Yes
Bra1.27	378344	C	C	T	C	Yes
Bra1.27	378413	C	T	C	T	Yes
Bra1.27	378434	T	T	G	T	Yes
Bra1.27	378446	A	T	A	T	Yes
Bra1.27	378455	T	T	C	T	Yes
Bra1.27	378566	G	T	G	T	Yes
Bra1.27	378578	C	T	A	T	Yes
Bra1.27	378587	T	T	C	T	Yes
Bra1.27	378596	A	A	G	A	Yes
Bra1.27	378611	A	G	A	G	Yes
Bra1.27	378617	C	C	T	C	Yes
Bra1.27	378698	G	G			No
Bra1.27	378713	A	A			No
Bra1.27	378734	T	T			No
Bra1.27	378758	A	G	A	G	Yes
Bra1.27	378763	A	A	G	A	Yes
Bra1.27	378776	T	T	C	T	Yes
Bra1.27	378785	C	C	A	C	Yes
Bra1.27	378791	C	G	C	G	Yes
Bra1.27	378800	C	T	C	T	Yes
Bra1.27	378821	T	T	C	T	Yes
Bra1.27	378858	A	G	A	G	Yes
Bra1.27	378860	T	T	C	T	Yes
Bra1.27	378866	C	G	C	G	Yes
Bra1.27	378878	A	A	G	A	Yes
Bra1.27	378932	T	T	C	T	Yes
Bra1.27	379010	A	A			No
Bra1.27	379050	C	C			No
Bra1.27	379678	G	G	T	G	Yes
Bra1.27	379709	C	C	T	C	Yes
Bra1.27	380070	G	0			No
Bra1.27	381213	A	A	C	A	Yes
Bra1.27	381225	T	G	T	G	Yes
Bra1.27	381244	T	T	A	T	Yes
Bra1.27	381254	T	C	T	C	Yes
Bra1.27	381263	G	T	G	T	Yes
Bra1.27	381327	T	T	C	T	Yes
Bra1.27	381339	G	G	A	G	Yes
Bra1.27	381350	C	C	T	C	Yes
Bra1.27	381356	A	A	G	A	Yes
Bra1.27	381557	G	G	A	G	Yes
Bra1.27	381574	A	T	A	T	Yes
Bra1.27	381588	A	G	A	G	Yes
Bra1.27	381615	A	C	A	C	Yes
Bra1.27	381773	A	A	G	A	Yes
Bra1.27	381805	T	A	G	A	Yes
Bra1.27	381810	C	T	C	T	Yes
Bra1.27	381812	C	C	A	C	Yes
Bra1.27	381825	C	C	A	C	Yes
Bra1.27	381846	C	C	T	C	Yes
Bra1.27	381858	G	G	C	G	Yes
Bra1.27	381863	G	G	A	G	Yes
Bra1.27	381866	A	G	A	G	Yes
Bra1.27	381917	C	C	G	C	Yes
Bra1.27	381921	A	G	A	G	Yes
Bra1.27	381996	C	T	C	T	Yes
Bra1.27	382011	G	G	A	G	Yes
Bra1.27	382012	A	A	C	A	Yes
Bra1.27	383045	G	0			No
Bra1.27	385402	A	0			No
Bra1.27	385436	A	0	A		No
Bra1.27	386218	G	0			No
Bra1.27	386225	A	0			No
Bra1.27	386229	A	0			No
Bra1.27	391666	C	C	T	C	Yes
Bra1.27	394091	A	A	C	A	Yes
Bra1.27	399300	T	C	T	C	Yes
Bra1.27	399327	T	C	T	C	Yes
Bra1.27	399366	A	A	T	A	Yes
Bra1.27	399375	T	C	T	C	Yes
Bra1.27	399421	G	C	G	C	Yes
Bra1.27	399711	T	C	T	C	Yes
Bra1.27	399733	G	G	A	G	Yes
Bra1.27	399798	A	G	A	G	Yes
Bra1.27	399885	A	A	C	A	Yes
Bra1.27	399912	G	A	G	A	Yes
Bra1.27	399930	A	A	T	A	Yes
Bra1.27	399945	A	A	G	A	Yes
Bra1.27	400113	C	T	C	T	Yes
Bra1.27	405909	G	<			No
Bra1.27	405911	T	<			No
Bra1.27	406388	A	A	G	A	Yes
Bra1.27	407688	A	0			No
Bra1.27	407692	G	0			No
Bra1.27	413726	C	T	C	T	Yes
Bra1.27	414358	A	A	T	A	Yes
Bra1.27	414873	G	A	G	A	Yes
Bra1.27	414884	C	C	T	C	Yes
Bra1.27	414886	G	T	G	T	Yes
Bra1.27	414952	A	C	T	C	Yes
Bra1.27	414962	C	C	T	C	Yes
Bra1.27	414965	T	C	T	C	Yes
Bra1.27	414966	G	G	A	G	Yes
Bra1.27	414982	G	T	G	T	Yes
Bra1.27	414990	C	C	A	C	Yes
Bra1.27	421390	A	A	C	A	Yes
Bra1.27	421417	T	T	C	T	Yes
Bra1.27	421420	C	*	C		No
Bra1.27	421432	T	*	G	T	Yes
Bra1.27	421438	C	*	T	C	Yes
Bra1.27	421453	A	*	A		No
Bra1.27	421468	C	A	C	A	Yes
Bra1.27	421480	T	C	C	C	No
Bra1.27	421495	T	C	T		No
Bra1.27	421690	C	C	T	C	Yes
Bra1.27	425595	C	<			No
Bra1.27	429798	C	G	C	G	Yes
Bra1.27	429834	G	G	C	G	Yes
Bra1.27	429861	A	G	A	G	Yes
Bra1.27	429879	A	A	C	A	Yes
Bra1.27	429882	G	G	G	C	Yes
Bra1.27	429930	T	C	T	C	Yes
Bra1.27	429933	A	C	A	C	Yes
Bra1.27	429942	T	T	C	T	Yes
Bra1.27	430176	T	C	T	C	Yes
Bra1.27	430182	T	T	A	T	Yes
Bra1.27	430194	G	G	T	G	Yes
Bra1.27	430224	G	T	G	T	Yes
Bra1.27	430356	T	T	C	T	Yes
Bra1.27	430363	A	G	A	G	Yes
Bra1.27	430365	C	A	G	A	Yes
Bra1.27	430398	A	A	G	A	Yes
Bra1.27	430410	T	T	C	T	Yes
Bra1.27	430443	A	A	T	A	Yes
Bra1.27	430503	G	G			No
Bra1.27	430524	C	C			No
Bra1.27	430686	T	C	T	C	Yes
Bra1.27	430728	G	G	C	G	Yes
Bra1.27	433191	C	C	G	C	Yes
Bra1.27	433197	G	C	G	C	Yes
Bra1.27	433221	T	T	A	T	Yes
Bra1.27	433275	G	G	A	G	Yes
Bra1.27	433281	G	G	C	G	Yes
Bra1.27	433386	T	A	T	A	Yes
Bra1.27	433470	A	A	C	A	Yes
Bra1.27	433500	G	C	G	C	Yes
Bra1.27	433503	A	G	A	G	Yes
Bra1.27	433518	T	A	G	A	Yes
Bra1.27	433536	A	A	G	A	Yes
Bra1.27	433560	T	T	C	T	Yes
Bra1.27	433566	T	C	T	C	Yes
Bra1.27	433599	C	C	T	C	Yes
Bra1.27	433638	G	A	G	A	Yes
Bra1.27	433645	G	G	A	G	Yes
Bra1.27	433692	G	T	G	T	Yes
Bra1.27	433719	A	A	G	A	Yes
Bra1.27	433734	A	G	A	G	Yes
Bra1.27	433749	A	G	A	G	Yes
Bra1.27	433758	T	T	A	T	Yes
Bra1.27	433765	C	T	C	T	Yes
Bra1.27	433806	A	A	G	A	Yes
Bra1.27	433810	A	G	A	G	Yes
Bra1.27	433824	C	T	C	T	Yes
Bra1.27	435484	T	T	C	T	Yes
Bra1.27	435511	G	C	G	C	Yes
Bra1.27	435514	T	T	C	T	Yes
Bra1.27	436036	A	G	A	G	Yes
Bra1.27	436208	A	A	G	A	Yes
Bra1.27	436219	T	A	T	A	Yes
Bra1.27	436228	T	T	C	T	Yes
Bra1.27	436231	C	C	T	C	Yes
Bra1.27	436243	C	A	C	A	Yes
Bra1.27	436270	T	T	C	T	Yes
Bra1.27	436273	C	C	T	C	Yes
Bra1.27	436297	A	C	A	C	Yes
Bra1.27	436306	G	A	G	A	Yes
Bra1.27	436318	G	T	G	A	Yes
Bra1.27	436484	T	<	A	T	Yes
Bra1.27	436496	A	<	A	G	Yes
Bra1.27	436504	A	G	A	G	Yes
Bra1.27	436510	A	A	C	A	Yes
Bra1.27	436514	A	G	A	G	Yes
Bra1.27	436642	T	T	C	T	Yes
Bra1.27	436645	A	A	G	A	Yes
Bra1.27	440395	G	G	A	G	Yes
Bra1.27	440425	T	T	G	T	Yes
Bra1.27	440467	T	T	C	T	Yes
Bra1.27	440503	C	T	C	T	Yes
Bra1.27	440509	C	C	T	C	Yes
Bra1.27	440599	T	C	T	C	Yes
Bra1.27	440614	C	T	C	T	Yes
Bra1.27	441333	T	C	T	C	Yes
Bra1.27	442688	T	T	C	T	Yes
Bra1.27	442749	A	C	A	C	Yes
Bra1.27	442762	G	A	G	A	Yes
Bra1.27	442764	T	T	C	T	Yes
Bra1.27	442904	A	A	C	A	Yes
Bra1.27	442954	A	A	T	A	Yes
Bra1.27	442962	A	A	T	A	Yes
Bra1.27	443026	T	T	C	T	Yes
Bra1.27	443054	G	G	A	G	Yes
Bra1.27	446672	T	T	C	T	Yes
Bra1.27	446753	T	T	T		No
Bra1.27	446765	C	C	C	C	No
Bra1.27	446783	G	G	G	G	No
Bra1.27	446786	A	A	A	A	No
Bra1.27	446792	C	C	T	C	Yes
Bra1.27	446819	A	T	C	T	Yes
Bra1.27	446837	A	A	C	A	No
Bra1.27	446850	G	G	T	G	Yes
Bra1.27	446879	T	T	G	T	Yes
Bra1.27	446909	C	G	C	G	Yes
Bra1.27	446915	T	T	C	T	Yes
Bra1.27	451359	C	C	T	C	Yes
Bra1.27	451377	A	G	A	G	Yes
Bra1.27	451398	T	G	C	G	Yes
Bra1.27	451419	T	T	C	T	Yes
Bra1.27	451440	A	G	A	G	Yes
Bra1.27	451485	C	C	A	C	Yes
Bra1.27	451698	C	A	T	A	Yes
Bra1.27	451764	C	C	T	C	Yes
Bra1.27	451772	C	A	C	A	Yes
Bra1.27	453429	C	C	T	C	Yes
Bra1.27	453491	C	C	G	C	Yes
Bra1.27	453600	C	T	C	T	Yes
Bra1.27	453603	T	T	C	T	Yes
Bra1.27	453609	A	A	T	A	Yes
Bra1.27	453631	A	A	C	A	Yes
Bra1.27	453655	T	C	T	C	Yes
Bra1.27	453747	T	T	A	T	Yes
Bra1.27	453789	G	A	G	A	Yes
Bra1.27	453792	G	G	A	G	Yes
Bra1.27	453795	G	A	G	A	Yes
Bra1.27	453895	A	A	T	A	Yes
Bra1.27	453906	T	T	C	T	Yes
Bra1.27	453913	G	C	G	C	Yes
Bra1.27	453930	C	A	C	A	Yes
Bra1.27	457000	A	0			No
Bra1.27	457884	T	0			No
Bra1.27	457890	T	0			No
Bra1.27	462123	C	C	T	C	Yes
Bra1.27	462142	C	C	A	C	Yes
Bra1.27	462190	C	C	T	C	Yes
Bra1.27	462192	A	A	G	A	Yes
Bra1.27	462198	G	G	C	G	Yes
Bra1.27	462217	G	A	G	A	Yes
Bra1.27	462252	A	A	T	A	Yes
Bra1.27	462288	A	T	A	T	Yes
Bra1.27	462301	A	G	A	G	Yes
Bra1.27	462315	T	T	C	T	Yes
Bra1.27	462359	T	C	T	C	Yes
Bra1.27	462372	G	G	A	G	Yes
Bra1.27	462390	T	T	C	T	Yes
Bra1.27	462399	C	C	T	C	Yes
Bra1.27	462489	A	A	G	A	Yes
Bra1.27	462648	G	A	G	A	Yes
Bra1.27	462666	A	A	C	A	Yes
Bra1.27	462669	A	G	A	G	Yes
Bra1.27	462681	T	T	C	T	Yes
Bra1.27	462707	G	G	C	G	Yes
Bra1.27	462711	G	G	A	G	Yes
Bra1.27	462738	T	0	G	G	No
Bra1.27	462927	C	<			No
Bra1.27	462931	A	<			No
Bra1.27	463005	G	T	G	T	Yes
Bra1.27	463024	A	A	G	A	Yes
Bra1.27	463730	A	A	G	A	Yes
Bra1.27	463736	A	A	G	A	Yes
Bra1.27	463742	A	A	A	G	Yes
Bra1.27	463778	A	A	G	A	Yes
Bra1.27	464272	C	T	C	T	Yes
Bra1.27	464281	C	C	T	C	Yes
Bra1.27	464944	G	G	C	G	Yes
Bra1.27	464965	G	G	A	G	No
Bra1.27	465001	T	T	C	T	Yes
Bra1.27	465007	T	T	C	T	Yes
Bra1.27	465010	T	C	T	C	Yes
Bra1.27	465041	G	A	G	A	Yes
Bra1.27	465043	C	C	A	C	Yes
Bra1.27	465172	G	G	A	G	Yes
Bra1.27	465175	T	T	C	T	Yes
Bra1.27	465196	G	G	A	G	Yes
Bra1.27	465262	T	T	C	T	Yes
Bra1.27	465280	T	T	G	T	Yes
Bra1.27	465427	A	G	A	G	Yes
Bra1.27	465439	C	C	T	C	Yes
Bra1.27	465456	T	T	T	C	Yes
Bra1.27	465457	C	C	A	C	Yes
Bra1.27	465676	C	C	T	C	Yes
Bra1.27	465709	C	A	C	A	Yes
Bra1.27	465755	C	C	T	C	Yes
Bra1.27	465757	G	G	T	G	Yes
Bra1.27	465811	A	G	A	G	Yes
Bra1.27	465933	A	A	G	A	Yes
Bra1.27	465934	G	G	T	G	Yes
Bra1.27	465968	A	C	A	C	Yes
Bra1.27	465985	C	A	C	A	Yes
Bra1.27	465990	A	A	T	A	Yes
Bra1.27	466063	T	C	T	C	Yes
Bra1.27	466174	A	A	G	A	Yes
Bra1.27	466300	A	A	G	A	Yes
Bra1.27	466312	G	G	A	G	Yes
Bra1.27	466327	G	A	G	A	Yes
Bra1.27	466346	T	C	T	C	Yes
Bra1.27	466348	C	C	T	C	Yes
Bra1.27	466372	T	C	T	C	Yes
Bra1.27	466390	T	T	G	T	Yes
Bra1.27	466397	T	T	C	T	Yes
Bra1.27	466411	C	C	T	C	Yes
Bra1.27	466417	T	A	T	A	Yes
Bra1.27	466454	G	G	A	G	Yes
Bra1.27	472952	G	G	A	G	Yes
Bra1.27	472954	C	G	C	G	Yes
Bra1.27	472957	G	A	G	A	Yes
Bra1.27	472982	G	G	C	G	Yes
Bra1.27	473008	T	C	T	C	Yes
Bra1.27	473432	G	A	G	A	Yes
Bra1.27	474243	T	T	C	T	Yes
Bra1.27	474244	A	A	T	A	Yes
Bra1.27	474262	T	C	T	C	Yes
Bra1.27	474292	C	C	G	C	Yes
Bra1.27	474366	T	C	T	C	Yes
Bra1.27	474380	G	G	C	G	Yes
Bra1.27	474384	G	G	A	G	Yes
Bra1.27	474441	G	G	A	G	No
Bra1.27	474444	T	T	A	T	Yes
Bra1.27	474450	G	G	A	G	Yes
Bra1.27	474453	A	A	G	A	Yes
Bra1.27	474486	G	G	A	G	Yes
Bra1.27	474552	T	C	T	C	Yes
Bra1.27	474555	C	C	T	C	Yes
Bra1.27	474594	T	T	A	T	Yes
Bra1.27	474687	T	T	T	T	No
Bra1.27	474693	T	T	C	T	Yes
Bra1.27	474696	T	C	T	C	Yes
Bra1.27	474699	G	A	G	A	Yes
Bra1.27	474712	T	T	T	T	No
Bra1.27	474747	T	T	C	T	Yes
Bra1.27	474768	T	T	G	T	Yes
Bra1.27	474789	C	T	C	T	Yes
Bra1.27	474954	A	A	G	A	Yes
Bra1.27	475071	C	C	T	C	Yes
Bra1.27	475176	A	A	G	A	Yes
Bra1.27	475180	A	A	G	A	Yes
Bra1.27	475218	G	C	G	C	Yes
Bra1.27	475227	C	T	C	T	Yes
Bra1.27	475299	T	C	T	C	Yes
Bra1.27	475302	A	A	A	A	No
Bra1.27	475308	C	C	T	C	Yes
Bra1.27	475361	N	A	C	A	Yes
Bra1.27	475622	G	A	G	A	Yes
Bra1.27	475646	A	A	C	A	Yes
Bra1.27	475682	A	G	T	G	Yes
Bra1.27	475696	C	A	C	A	Yes
Bra1.27	475697	T	T	C	T	Yes
Bra1.27	475736	G	A			No
Bra1.27	475785	G	G	A	G	Yes
Bra1.27	475793	T	A	T	A	Yes
Bra1.27	476155	G	A	G	A	Yes
Bra1.27	476162	G	A	G	A	Yes
Bra1.27	476174	T	T	C	T	Yes
Bra1.27	476399	A	T	A	T	Yes
Bra1.27	476815	A	G	A	G	Yes
Bra1.27	476968	A	A	C	A	Yes
Bra1.27	477232	A	T	A	T	Yes
Bra1.27	477298	A	T	A	T	Yes
Bra1.27	477303	A	G	A	G	Yes
Bra1.27	477503	A	G	A	G	Yes
Bra1.27	483820	G	G	A	G	Yes
Bra1.27	483829	C	C	T	C	Yes
Bra1.27	483832	T	C	T	C	Yes
Bra1.27	483973	G	G	C	G	Yes
Bra1.27	484027	T	T	C	T	Yes
Bra1.27	484087	C	C	T	C	Yes
Bra1.27	484093	C	T	C	T	Yes
Bra1.27	484156	G	G		G	No
Bra1.27	484243	C	C	A	C	Yes
Bra1.27	484384	C	C	T	C	Yes
Bra1.27	484399	T	T	C	T	Yes
Bra1.27	484752	T	C	T	C	Yes
Bra1.27	485127	T	T	C	T	Yes
Bra1.27	485148	G	A	G	A	Yes
Bra1.27	485232	T	T	C	T	Yes
Bra1.27	485238	C	C	T	C	Yes
Bra1.27	485253	G	T	G	T	Yes
Bra1.27	485262	G	G	A	G	Yes
Bra1.27	485307	C	C	T	C	Yes
Bra1.27	485316	C	T	C	T	Yes
Bra1.27	485322	A	A	C	A	Yes
Bra1.27	485334	T	T	C	T	Yes
Bra1.27	485385	C	G	C	G	Yes
Bra1.27	485391	G	G	T	G	Yes
Bra1.27	485889	T	T	G	T	Yes
Bra1.27	486279	G	T	G	T	Yes
Bra1.27	486294	T	T	C	T	Yes
Bra1.27	486499	G	G	T	G	Yes
Bra1.27	486534	A	A	T	A	Yes
Bra1.27	486570	T	T	C	T	Yes
[truncated: 63,536 more rows]
