# Supplementary material for: HANDS2: accurate assignment of homoeallelic base-identity in allopolyploids despite missing data
Source: Sci Rep. 2016 Jul 5;6:29234. doi: 10.1038/srep29234 (PMC4932600; doi:10.1038/srep29234)
Supplement: Supplementary Table S5 [file srep29234-s6.xls]

## Sheet: Table S5
Table S5. Positions shared between B. rapa and B. juncea subgenome A.
Reference	Position	Reference Base	B. rapa	B. juncea (Subgenome A)	Shared base
Bra1.27	2631	C	C	C	Yes
Bra1.27	2656	A	A	A	Yes
Bra1.27	2674	T	T	T	Yes
Bra1.27	2680	A	A	G	No
Bra1.27	2698	T	T	T	Yes
Bra1.27	2714	T	T	C	No
Bra1.27	3287	C	C	C	Yes
Bra1.27	3298	A	A	A	Yes
Bra1.27	3384	T	T	T	Yes
Bra1.27	3399	A	A	C	No
Bra1.27	3406	A	A	T	No
Bra1.27	3409	C	C	A	No
Bra1.27	3432	A	A	A	Yes
Bra1.27	3447	A	A	A	Yes
Bra1.27	3522	C	C	C	Yes
Bra1.27	3527	G	G	A	No
Bra1.27	3538	A	A	T	No
Bra1.27	3543	T	T	C	No
Bra1.27	3549	C	C	C	Yes
Bra1.27	3552	A	A	A	Yes
Bra1.27	3585	G	G	G	Yes
Bra1.27	3603	G	G	G	Yes
Bra1.27	3651	C	C	C	Yes
Bra1.27	3699	T	T	T	Yes
Bra1.27	3726	G	G	G	Yes
Bra1.27	3798	G	G	G	Yes
Bra1.27	3830	G	G	G	Yes
Bra1.27	3831	G	G	G	Yes
Bra1.27	3949	C	C	C	Yes
Bra1.27	3972	T	T	T	Yes
Bra1.27	3975	C	C	T	No
Bra1.27	4002	A	A	A	Yes
Bra1.27	4009	T	T	T	Yes
Bra1.27	4028	G	G	G	Yes
Bra1.27	4050	C	C	C	Yes
Bra1.27	4111	A	A	A	Yes
Bra1.27	4113	C	C	C	Yes
Bra1.27	4137	C	C	C	Yes
Bra1.27	4144	G	G	G	Yes
Bra1.27	4146	T	T	T	Yes
Bra1.27	4176	T	T	T	Yes
Bra1.27	4191	C	C	C	Yes
Bra1.27	4206	G	G	G	Yes
Bra1.27	4212	T	T	T	Yes
Bra1.27	4224	A	A	A	Yes
Bra1.27	4275	A	A	A	Yes
Bra1.27	4284	A	A	A	Yes
Bra1.27	4293	G	G	G	Yes
Bra1.27	4622	C	C	C	Yes
Bra1.27	4637	C	C	T	No
Bra1.27	4646	A	A	C	No
Bra1.27	4658	G	G	G	Yes
Bra1.27	4682	C	C	C	Yes
Bra1.27	4688	A	A	T	No
Bra1.27	4691	C	C	T	No
Bra1.27	4733	C	C	A	No
Bra1.27	4736	T	T	T	Yes
Bra1.27	4742	T	T	G	No
Bra1.27	4751	C	C	A	No
Bra1.27	4763	A	A	A	Yes
Bra1.27	4844	G	G	G	Yes
Bra1.27	4845	A	A	A	Yes
Bra1.27	4868	A	A	A	Yes
Bra1.27	4914	T	T	C	No
Bra1.27	4970	A	A	G	No
Bra1.27	4991	G	G	A	No
Bra1.27	5009	T	T	T	Yes
Bra1.27	5094	T	T	C	No
Bra1.27	5096	G	G	A	No
Bra1.27	5282	A	A	A	Yes
Bra1.27	5348	G	G	G	Yes
Bra1.27	5363	T	T	G	No
Bra1.27	5387	G	G	A	No
Bra1.27	5396	C	C	C	Yes
Bra1.27	5435	C	C	C	Yes
Bra1.27	5437	A	A	G	No
Bra1.27	5469	A	A	A	Yes
Bra1.27	5472	G	G	G	Yes
Bra1.27	5492	T	T	T	Yes
Bra1.27	5513	T	T	T	Yes
Bra1.27	5549	G	G	G	Yes
Bra1.27	5582	G	G	G	Yes
Bra1.27	5636	G	G	A	No
Bra1.27	5637	A	A	A	Yes
Bra1.27	5654	T	T	T	Yes
Bra1.27	5669	A	A	A	Yes
Bra1.27	5703	G	G	G	Yes
Bra1.27	5765	A	A	A	Yes
Bra1.27	5777	T	T	T	Yes
Bra1.27	5793	A	A	A	Yes
Bra1.27	5794	A	A	A	Yes
Bra1.27	5840	A	A	A	Yes
Bra1.27	5846	T	T	T	Yes
Bra1.27	5914	A	A	A	Yes
Bra1.27	5925	T	T	T	Yes
Bra1.27	5931	G	G	G	Yes
Bra1.27	5936	T	T	T	Yes
Bra1.27	5969	C	C	C	Yes
Bra1.27	5990	T	T	T	Yes
Bra1.27	6060	G	G	G	Yes
Bra1.27	6092	C	C	C	Yes
Bra1.27	6194	T	T	T	Yes
Bra1.27	6197	A	A	A	Yes
Bra1.27	6209	C	C	C	Yes
Bra1.27	6221	A	A	A	Yes
Bra1.27	6242	G	G	G	Yes
Bra1.27	6269	G	G	G	Yes
Bra1.27	6362	C	C	C	Yes
Bra1.27	6368	A	A	A	Yes
Bra1.27	6422	A	A	A	Yes
Bra1.27	6431	T	T	T	Yes
Bra1.27	6449	G	G	G	Yes
Bra1.27	6450	G	G	G	Yes
Bra1.27	6470	A	A	A	Yes
Bra1.27	6473	G	G	G	Yes
Bra1.27	6482	T	T	T	Yes
Bra1.27	6488	C	C	C	Yes
Bra1.27	6491	G	G	G	Yes
Bra1.27	6505	G	G	A	No
Bra1.27	6982	G	G	G	Yes
Bra1.27	6988	G	G	T	No
Bra1.27	7099	C	C	C	Yes
Bra1.27	7136	T	T	G	No
Bra1.27	7138	G	G	A	No
Bra1.27	7174	T	T	T	Yes
Bra1.27	7276	A	A	C	No
Bra1.27	7282	T	T	T	Yes
Bra1.27	7300	G	G	G	Yes
Bra1.27	7310	G	G	G	Yes
Bra1.27	7312	T	T	T	Yes
Bra1.27	7396	T	T	T	Yes
Bra1.27	7414	A	A	A	Yes
Bra1.27	7465	C	C	C	Yes
Bra1.27	7513	T	T	T	Yes
Bra1.27	7523	A	A	A	Yes
Bra1.27	7552	T	T	T	Yes
Bra1.27	7561	C	C	C	Yes
Bra1.27	9130	C	C	C	Yes
Bra1.27	9366	A	A	G	No
Bra1.27	9374	G	G	G	Yes
Bra1.27	9390	C	C	C	Yes
Bra1.27	9408	T	T	T	Yes
Bra1.27	9441	T	T	C	No
Bra1.27	9495	T	T	T	Yes
Bra1.27	9509	A	A	A	Yes
Bra1.27	9552	T	T	T	Yes
Bra1.27	9564	A	A	A	Yes
Bra1.27	9583	G	G	G	Yes
Bra1.27	9616	C	C	T	No
Bra1.27	9648	T	T	T	Yes
Bra1.27	9657	A	A	A	Yes
Bra1.27	9742	T	T	T	Yes
Bra1.27	9771	C	C	C	Yes
Bra1.27	9825	C	C	C	Yes
Bra1.27	9861	C	C	T	No
Bra1.27	9903	C	C	C	Yes
Bra1.27	9911	T	T	T	Yes
Bra1.27	9927	C	C	C	Yes
Bra1.27	9928	G	G	A	No
Bra1.27	10004	A	A	A	Yes
Bra1.27	10020	T	T	T	Yes
Bra1.27	10059	T	T	T	Yes
Bra1.27	10116	C	C	C	Yes
Bra1.27	10123	A	A	A	Yes
Bra1.27	10173	G	G	T	No
Bra1.27	10176	T	T	T	Yes
Bra1.27	10212	T	T	C	No
Bra1.27	10263	A	A	A	Yes
Bra1.27	10272	G	G	T	No
Bra1.27	10285	G	G	G	Yes
Bra1.27	10349	A	A	A	Yes
Bra1.27	10351	G	G	G	Yes
Bra1.27	10382	G	G	T	No
Bra1.27	10443	A	A	A	Yes
Bra1.27	10511	C	C	C	Yes
Bra1.27	10533	C	C	C	Yes
Bra1.27	10547	G	G	G	Yes
Bra1.27	10576	C	C	C	Yes
Bra1.27	10578	A	A	A	Yes
Bra1.27	11638	G	G	G	Yes
Bra1.27	11642	A	A	A	Yes
Bra1.27	11714	G	G	G	Yes
Bra1.27	11822	T	T	T	Yes
Bra1.27	11878	T	T	T	Yes
Bra1.27	11887	G	G	G	Yes
Bra1.27	11899	A	A	A	Yes
Bra1.27	11915	C	C	C	Yes
Bra1.27	12800	T	T	T	Yes
Bra1.27	12808	G	G	G	Yes
Bra1.27	12867	A	A	A	Yes
Bra1.27	12888	T	T	T	Yes
Bra1.27	12906	G	G	G	Yes
Bra1.27	12912	C	C	C	Yes
Bra1.27	12942	C	C	C	Yes
Bra1.27	13022	A	A	A	Yes
Bra1.27	13026	G	G	G	Yes
Bra1.27	13027	A	A	A	Yes
Bra1.27	13044	A	A	A	Yes
Bra1.27	13050	A	A	A	Yes
Bra1.27	13128	C	C	C	Yes
Bra1.27	13178	T	T	T	Yes
Bra1.27	13194	T	T	T	Yes
Bra1.27	13212	C	C	C	Yes
Bra1.27	13230	A	A	A	Yes
Bra1.27	13251	C	C	C	Yes
Bra1.27	13278	G	G	G	Yes
Bra1.27	13287	C	C	C	Yes
Bra1.27	13335	G	G	G	Yes
Bra1.27	13350	G	G	G	Yes
Bra1.27	13361	T	T	T	Yes
Bra1.27	13428	C	C	C	Yes
Bra1.27	13470	A	A	A	Yes
Bra1.27	13530	T	T	T	Yes
Bra1.27	13575	A	A	A	Yes
Bra1.27	13602	G	G	G	Yes
Bra1.27	13677	G	G	G	Yes
Bra1.27	13683	T	T	T	Yes
Bra1.27	13689	C	C	C	Yes
Bra1.27	13740	T	T	T	Yes
Bra1.27	13741	T	T	T	Yes
Bra1.27	13774	T	T	T	Yes
Bra1.27	13788	T	T	T	Yes
Bra1.27	14102	A	A	A	Yes
Bra1.27	14108	T	T	T	Yes
Bra1.27	14109	G	G	G	Yes
Bra1.27	14120	C	C	C	Yes
Bra1.27	14282	T	T	T	Yes
Bra1.27	14315	C	C	C	Yes
Bra1.27	14337	A	A	A	Yes
Bra1.27	14348	G	G	G	Yes
Bra1.27	14357	A	A	A	Yes
Bra1.27	14372	A	A	A	Yes
Bra1.27	14399	T	T	T	Yes
Bra1.27	14402	A	A	A	Yes
Bra1.27	14417	G	G	G	Yes
Bra1.27	14439	T	T	T	Yes
Bra1.27	14443	G	G	G	Yes
Bra1.27	14495	G	G	G	Yes
Bra1.27	14501	C	C	C	Yes
Bra1.27	14507	A	A	A	Yes
Bra1.27	14651	C	C	C	Yes
Bra1.27	14666	T	T	T	Yes
Bra1.27	14693	C	C	C	Yes
Bra1.27	14711	A	A	A	Yes
Bra1.27	14735	T	T	T	Yes
Bra1.27	14750	T	T	T	Yes
Bra1.27	14764	G	G	G	Yes
Bra1.27	14768	T	T	T	Yes
Bra1.27	14777	G	G	G	Yes
Bra1.27	14816	T	T	T	Yes
Bra1.27	14868	A	A	A	Yes
Bra1.27	14869	C	C	C	Yes
Bra1.27	14910	C	C	C	Yes
Bra1.27	14924	T	T	T	Yes
Bra1.27	14943	T	T	T	Yes
Bra1.27	14989	G	G	G	Yes
Bra1.27	15005	G	G	G	Yes
Bra1.27	15011	A	A	A	Yes
Bra1.27	15020	A	A	A	Yes
Bra1.27	15026	G	G	G	Yes
Bra1.27	15047	A	A	A	Yes
Bra1.27	15050	G	G	G	Yes
Bra1.27	16084	A	A	A	Yes
Bra1.27	16150	C	C	C	Yes
Bra1.27	16171	T	T	T	Yes
Bra1.27	16213	T	T	T	Yes
Bra1.27	16222	T	T	T	Yes
Bra1.27	16231	G	G	G	Yes
Bra1.27	16252	C	C	C	Yes
Bra1.27	16315	A	A	A	Yes
Bra1.27	16316	C	C	C	Yes
Bra1.27	16352	G	G	G	Yes
Bra1.27	16354	A	A	A	Yes
Bra1.27	16369	A	A	A	Yes
Bra1.27	16393	T	T	T	Yes
Bra1.27	16394	T	T	T	Yes
Bra1.27	16396	A	A	A	Yes
Bra1.27	16399	G	G	G	Yes
Bra1.27	16417	C	C	C	Yes
Bra1.27	16431	G	G	G	Yes
Bra1.27	16435	A	A	A	Yes
Bra1.27	16917	C	C	C	Yes
Bra1.27	17004	G	G	G	Yes
Bra1.27	17067	T	T	T	Yes
Bra1.27	17259	T	T	T	Yes
Bra1.27	17418	A	A	A	Yes
Bra1.27	17457	C	C	C	Yes
Bra1.27	17478	C	C	C	Yes
Bra1.27	17527	C	C	C	Yes
Bra1.27	18825	A	A	A	Yes
Bra1.27	18827	A	A	A	Yes
Bra1.27	18896	G	G	G	Yes
Bra1.27	18905	C	C	C	Yes
Bra1.27	18908	T	T	T	Yes
Bra1.27	18932	C	C	C	Yes
Bra1.27	20356	T	T	T	Yes
Bra1.27	20380	A	A	A	Yes
Bra1.27	20395	G	G	G	Yes
Bra1.27	20419	T	T	T	Yes
Bra1.27	20422	C	C	C	Yes
Bra1.27	20467	C	C	C	Yes
Bra1.27	20506	A	A	A	Yes
Bra1.27	20542	T	T	T	Yes
Bra1.27	20584	C	C	C	Yes
Bra1.27	20590	T	T	T	Yes
Bra1.27	20608	A	A	A	Yes
Bra1.27	20611	C	C	C	Yes
Bra1.27	20620	T	T	T	Yes
Bra1.27	20680	C	C	C	Yes
Bra1.27	20683	G	G	G	Yes
Bra1.27	20761	C	C	C	Yes
Bra1.27	20788	G	G	G	Yes
Bra1.27	20791	T	T	T	Yes
Bra1.27	20830	C	C	C	Yes
Bra1.27	20860	C	C	C	Yes
Bra1.27	20863	T	T	T	Yes
Bra1.27	20884	T	T	T	Yes
Bra1.27	20905	C	C	C	Yes
Bra1.27	20935	C	C	C	Yes
Bra1.27	21031	T	T	T	Yes
Bra1.27	21043	C	C	C	Yes
Bra1.27	21049	C	C	C	Yes
Bra1.27	21058	G	G	G	Yes
Bra1.27	21082	T	T	T	Yes
Bra1.27	21101	C	C	C	Yes
Bra1.27	21106	A	A	A	Yes
Bra1.27	21161	G	G	G	Yes
Bra1.27	21184	C	C	C	Yes
Bra1.27	21190	T	T	T	Yes
Bra1.27	21211	C	C	C	Yes
Bra1.27	21235	C	C	C	Yes
Bra1.27	21238	G	G	G	Yes
Bra1.27	21305	G	G	G	Yes
Bra1.27	21316	G	G	G	Yes
Bra1.27	21326	G	G	G	Yes
Bra1.27	21331	G	G	G	Yes
Bra1.27	21340	G	G	G	Yes
Bra1.27	21349	A	A	A	Yes
Bra1.27	21810	T	T	T	Yes
Bra1.27	21831	G	G	G	Yes
Bra1.27	21867	G	G	G	Yes
Bra1.27	22099	G	G	G	Yes
Bra1.27	22108	T	T	T	Yes
Bra1.27	22131	C	C	C	Yes
Bra1.27	22146	G	G	G	Yes
Bra1.27	22263	A	A	A	Yes
Bra1.27	22302	T	T	T	Yes
Bra1.27	22317	A	A	A	Yes
Bra1.27	22347	T	T	T	Yes
Bra1.27	22353	C	C	C	Yes
Bra1.27	23232	A	A	A	Yes
Bra1.27	23240	T	T	T	Yes
Bra1.27	23270	C	C	C	Yes
Bra1.27	23402	C	C	C	Yes
Bra1.27	23408	G	G	G	Yes
Bra1.27	23423	T	T	T	Yes
Bra1.27	23441	A	A	A	Yes
Bra1.27	23480	T	T	T	Yes
Bra1.27	23493	C	C	C	Yes
Bra1.27	23507	C	C	C	Yes
Bra1.27	23541	A	A	A	Yes
Bra1.27	23592	A	A	A	Yes
Bra1.27	23618	T	T	T	Yes
Bra1.27	23627	A	A	A	Yes
Bra1.27	23702	C	C	C	Yes
Bra1.27	23727	C	C	C	Yes
Bra1.27	23729	A	A	A	Yes
Bra1.27	23795	C	C	C	Yes
Bra1.27	23870	T	T	T	Yes
Bra1.27	23879	T	T	T	Yes
Bra1.27	23880	G	G	G	Yes
Bra1.27	23881	T	T	T	Yes
Bra1.27	23886	T	T	T	Yes
Bra1.27	23903	G	G	G	Yes
Bra1.27	23936	C	C	C	Yes
Bra1.27	23969	T	T	T	Yes
Bra1.27	23996	G	G	G	Yes
Bra1.27	24005	T	T	T	Yes
Bra1.27	24026	C	C	C	Yes
Bra1.27	24039	A	A	A	Yes
Bra1.27	24059	A	A	A	Yes
Bra1.27	24063	C	C	C	Yes
Bra1.27	24079	G	G	G	Yes
Bra1.27	24105	G	G	G	Yes
Bra1.27	24116	T	T	T	Yes
Bra1.27	24161	C	C	C	Yes
Bra1.27	24193	T	T	T	Yes
Bra1.27	24194	G	G	G	Yes
Bra1.27	24208	G	G	G	Yes
Bra1.27	24229	A	A	A	Yes
Bra1.27	24232	A	A	A	Yes
Bra1.27	24290	C	C	C	Yes
Bra1.27	24310	C	C	C	Yes
Bra1.27	24332	T	T	T	Yes
Bra1.27	24419	A	A	A	Yes
Bra1.27	24421	T	T	T	Yes
Bra1.27	24423	C	C	C	Yes
Bra1.27	24485	A	A	A	Yes
Bra1.27	24512	T	T	T	Yes
Bra1.27	24540	C	C	C	Yes
Bra1.27	24546	G	G	G	Yes
Bra1.27	24571	G	G	G	Yes
Bra1.27	24589	T	T	T	Yes
Bra1.27	24637	C	C	C	Yes
Bra1.27	24692	A	A	A	Yes
Bra1.27	24729	C	C	C	Yes
Bra1.27	24744	T	T	T	Yes
Bra1.27	24749	C	C	C	Yes
Bra1.27	24758	A	A	A	Yes
Bra1.27	24783	C	C	C	Yes
Bra1.27	24794	A	A	A	Yes
Bra1.27	24804	C	C	C	Yes
Bra1.27	24806	A	A	A	Yes
Bra1.27	24839	A	A	A	Yes
Bra1.27	24911	A	A	A	Yes
Bra1.27	25015	A	A	A	Yes
Bra1.27	25016	A	A	A	Yes
Bra1.27	25034	T	T	T	Yes
Bra1.27	25074	T	T	T	Yes
Bra1.27	25217	A	A	A	Yes
Bra1.27	25398	A	A	A	Yes
Bra1.27	25399	T	T	T	Yes
Bra1.27	25469	T	T	T	Yes
Bra1.27	25478	T	T	T	Yes
Bra1.27	25547	A	A	A	Yes
Bra1.27	25607	A	A	A	Yes
Bra1.27	25615	C	C	C	Yes
Bra1.27	25661	A	A	A	Yes
Bra1.27	25760	T	T	T	Yes
Bra1.27	25770	A	A	A	Yes
Bra1.27	25822	C	C	C	Yes
Bra1.27	26053	A	A	A	Yes
Bra1.27	26123	C	C	C	Yes
Bra1.27	26182	C	C	C	Yes
Bra1.27	26192	A	A	A	Yes
Bra1.27	26236	C	C	C	Yes
Bra1.27	26251	C	C	C	Yes
Bra1.27	26263	T	T	T	Yes
Bra1.27	26290	T	T	T	Yes
Bra1.27	26326	C	C	C	Yes
Bra1.27	26353	A	A	A	Yes
Bra1.27	26425	T	T	T	Yes
Bra1.27	26463	T	T	T	Yes
Bra1.27	26464	T	T	T	Yes
Bra1.27	26497	C	C	C	Yes
Bra1.27	26555	G	G	G	Yes
Bra1.27	26571	G	G	G	Yes
Bra1.27	26587	G	G	G	Yes
Bra1.27	26640	C	C	C	Yes
Bra1.27	26680	C	C	C	Yes
Bra1.27	26728	G	G	G	Yes
Bra1.27	26788	C	C	C	Yes
Bra1.27	26815	C	C	C	Yes
Bra1.27	26821	A	A	A	Yes
Bra1.27	26841	C	C	C	Yes
Bra1.27	26861	C	C	C	Yes
Bra1.27	26863	A	A	A	Yes
Bra1.27	26936	G	G	G	Yes
Bra1.27	26965	T	T	T	Yes
Bra1.27	26966	G	G	G	Yes
Bra1.27	26979	A	A	A	Yes
Bra1.27	26986	T	T	T	Yes
Bra1.27	27022	C	C	C	Yes
Bra1.27	27052	A	A	A	Yes
Bra1.27	27061	A	A	A	Yes
Bra1.27	27089	C	C	C	Yes
Bra1.27	27097	G	G	G	Yes
Bra1.27	27103	G	G	G	Yes
Bra1.27	27141	G	G	G	Yes
Bra1.27	27301	A	A	A	Yes
Bra1.27	27351	G	G	G	Yes
Bra1.27	28083	C	C	C	Yes
Bra1.27	28113	A	A	A	Yes
Bra1.27	28137	A	A	A	Yes
Bra1.27	28254	G	G	G	Yes
Bra1.27	28287	T	T	T	Yes
Bra1.27	28296	T	T	T	Yes
Bra1.27	28311	A	A	A	Yes
Bra1.27	28314	A	A	A	Yes
Bra1.27	28317	C	C	C	Yes
Bra1.27	28338	A	A	A	Yes
Bra1.27	28343	A	A	A	Yes
Bra1.27	28434	C	C	C	Yes
Bra1.27	28530	A	A	A	Yes
Bra1.27	28653	G	G	G	Yes
Bra1.27	28701	T	T	T	Yes
Bra1.27	28746	A	A	A	Yes
Bra1.27	28776	T	T	T	Yes
Bra1.27	28791	A	A	A	Yes
Bra1.27	29048	C	C	C	Yes
Bra1.27	29060	G	G	G	Yes
Bra1.27	29075	C	C	C	Yes
Bra1.27	29084	A	A	A	Yes
Bra1.27	29108	T	T	T	Yes
Bra1.27	29150	G	G	G	Yes
Bra1.27	29186	G	G	G	Yes
Bra1.27	29189	G	G	G	Yes
Bra1.27	29207	G	G	G	Yes
Bra1.27	29243	G	G	G	Yes
Bra1.27	29311	C	C	C	Yes
Bra1.27	29351	T	T	T	Yes
Bra1.27	29357	T	T	T	Yes
Bra1.27	29397	C	C	C	Yes
Bra1.27	29430	C	C	C	Yes
Bra1.27	29465	C	C	C	Yes
Bra1.27	29483	T	T	T	Yes
Bra1.27	29540	C	C	C	Yes
Bra1.27	29543	T	T	T	Yes
Bra1.27	29555	C	C	C	Yes
Bra1.27	29603	T	T	T	Yes
Bra1.27	29621	C	C	C	Yes
Bra1.27	29664	C	C	C	Yes
Bra1.27	29669	C	C	C	Yes
Bra1.27	29690	C	C	C	Yes
Bra1.27	29694	T	T	T	Yes
Bra1.27	29714	A	A	A	Yes
Bra1.27	29726	T	T	T	Yes
Bra1.27	29954	T	T	T	Yes
Bra1.27	30021	G	G	G	Yes
Bra1.27	30027	G	G	G	Yes
Bra1.27	30031	C	C	C	Yes
Bra1.27	30050	C	C	C	Yes
Bra1.27	30120	C	C	C	Yes
Bra1.27	30143	A	A	A	Yes
Bra1.27	30154	G	G	G	Yes
Bra1.27	30215	T	T	T	Yes
Bra1.27	30224	T	T	T	Yes
Bra1.27	30230	G	G	G	Yes
Bra1.27	30264	G	G	G	Yes
Bra1.27	30322	A	A	A	Yes
Bra1.27	30340	A	A	A	Yes
Bra1.27	30383	A	A	A	Yes
Bra1.27	30431	T	T	T	Yes
Bra1.27	30449	T	T	T	Yes
Bra1.27	30473	G	G	G	Yes
Bra1.27	30488	T	T	T	Yes
Bra1.27	31186	A	A	A	Yes
Bra1.27	31230	A	A	A	Yes
Bra1.27	31232	G	G	G	Yes
Bra1.27	31303	G	G	G	Yes
Bra1.27	31345	G	G	G	Yes
Bra1.27	31390	G	G	G	Yes
Bra1.27	31414	C	C	C	Yes
Bra1.27	31447	T	T	T	Yes
Bra1.27	31468	C	C	C	Yes
Bra1.27	31504	G	G	G	Yes
Bra1.27	31534	A	A	A	Yes
Bra1.27	31552	C	C	C	Yes
Bra1.27	31594	G	G	G	Yes
Bra1.27	32036	G	G	G	Yes
Bra1.27	32085	C	C	C	Yes
Bra1.27	32106	T	T	T	Yes
Bra1.27	32128	C	C	C	Yes
Bra1.27	32145	C	C	C	Yes
Bra1.27	32151	A	A	A	Yes
Bra1.27	32190	C	C	C	Yes
Bra1.27	32214	T	T	T	Yes
Bra1.27	32235	T	T	T	Yes
Bra1.27	32268	G	G	G	Yes
Bra1.27	32274	G	G	G	Yes
Bra1.27	32310	G	G	G	Yes
Bra1.27	32315	A	A	A	Yes
Bra1.27	32326	A	A	A	Yes
Bra1.27	32352	A	A	A	Yes
Bra1.27	32376	C	C	C	Yes
Bra1.27	32403	T	T	T	Yes
Bra1.27	32409	T	T	T	Yes
Bra1.27	32421	A	A	A	Yes
Bra1.27	32425	T	T	T	Yes
Bra1.27	32463	C	C	C	Yes
Bra1.27	32509	T	T	T	Yes
Bra1.27	32514	T	T	T	Yes
Bra1.27	32542	T	T	T	Yes
Bra1.27	32556	C	C	C	Yes
Bra1.27	32580	T	T	T	Yes
Bra1.27	32586	A	A	A	Yes
Bra1.27	32598	C	C	C	Yes
Bra1.27	32637	T	T	T	Yes
Bra1.27	32640	G	G	G	Yes
Bra1.27	32664	T	T	T	Yes
Bra1.27	32666	T	T	T	Yes
Bra1.27	32679	G	G	G	Yes
Bra1.27	32806	A	A	A	Yes
Bra1.27	32808	G	G	G	Yes
Bra1.27	32817	C	C	C	Yes
Bra1.27	32841	G	G	G	Yes
Bra1.27	32865	C	C	C	Yes
Bra1.27	32892	G	G	G	Yes
Bra1.27	32931	T	T	T	Yes
Bra1.27	32985	G	G	G	Yes
Bra1.27	32998	A	A	A	Yes
Bra1.27	33012	C	C	C	Yes
Bra1.27	33033	G	G	G	Yes
Bra1.27	35293	T	T	T	Yes
Bra1.27	35299	A	A	A	Yes
Bra1.27	35305	T	T	T	Yes
Bra1.27	35440	A	A	A	Yes
Bra1.27	35488	A	A	A	Yes
Bra1.27	35512	G	G	G	Yes
Bra1.27	35528	G	G	G	Yes
Bra1.27	35594	C	C	C	Yes
Bra1.27	35599	C	C	C	Yes
Bra1.27	37814	A	A	A	Yes
Bra1.27	37826	G	G	G	Yes
Bra1.27	37843	G	G	G	Yes
Bra1.27	38448	C	C	C	Yes
Bra1.27	38452	A	A	A	Yes
Bra1.27	38523	T	T	T	Yes
Bra1.27	38541	C	C	C	Yes
Bra1.27	38852	G	G	G	Yes
Bra1.27	38876	G	G	G	Yes
Bra1.27	38889	G	G	G	Yes
Bra1.27	38954	G	G	G	Yes
Bra1.27	38962	G	G	G	Yes
Bra1.27	38987	G	G	G	Yes
Bra1.27	39024	G	G	G	Yes
Bra1.27	39038	A	A	A	Yes
Bra1.27	39052	T	T	T	Yes
Bra1.27	39076	G	G	G	Yes
Bra1.27	39156	C	C	C	Yes
Bra1.27	39185	C	C	C	Yes
Bra1.27	39245	G	G	G	Yes
Bra1.27	39254	A	A	A	Yes
Bra1.27	39341	C	C	C	Yes
Bra1.27	39343	A	A	A	Yes
Bra1.27	39365	C	C	C	Yes
Bra1.27	39394	A	A	A	Yes
Bra1.27	39717	A	A	A	Yes
Bra1.27	39818	G	G	G	Yes
Bra1.27	39836	G	G	G	Yes
Bra1.27	39942	T	T	T	Yes
Bra1.27	39977	A	A	A	Yes
Bra1.27	39993	G	G	G	Yes
Bra1.27	40019	A	A	A	Yes
Bra1.27	40037	G	G	G	Yes
Bra1.27	40069	T	T	T	Yes
Bra1.27	40077	C	C	C	Yes
Bra1.27	40080	T	T	T	Yes
Bra1.27	40088	A	A	A	Yes
Bra1.27	40118	A	A	A	Yes
Bra1.27	40148	G	G	G	Yes
Bra1.27	40178	T	T	T	Yes
Bra1.27	40191	A	A	A	Yes
Bra1.27	40213	G	G	G	Yes
Bra1.27	40221	A	A	A	Yes
Bra1.27	40300	A	A	A	Yes
Bra1.27	40301	C	C	C	Yes
Bra1.27	40306	A	A	A	Yes
Bra1.27	40330	G	G	G	Yes
Bra1.27	40484	T	T	T	Yes
Bra1.27	40505	A	A	A	Yes
Bra1.27	40628	T	T	T	Yes
Bra1.27	40633	C	C	C	Yes
Bra1.27	40639	A	A	A	Yes
Bra1.27	40670	G	G	G	Yes
Bra1.27	40682	A	A	A	Yes
Bra1.27	40715	G	G	G	Yes
Bra1.27	40742	T	T	T	Yes
Bra1.27	40760	T	T	T	Yes
Bra1.27	40781	G	G	G	Yes
Bra1.27	40803	C	C	C	Yes
Bra1.27	40812	T	T	T	Yes
Bra1.27	40813	G	G	G	Yes
Bra1.27	40880	C	C	C	Yes
Bra1.27	41108	T	T	T	Yes
Bra1.27	41116	G	G	G	Yes
Bra1.27	41154	A	A	A	Yes
Bra1.27	41165	T	T	T	Yes
Bra1.27	41198	T	T	T	Yes
Bra1.27	41261	T	T	T	Yes
Bra1.27	41279	C	C	C	Yes
Bra1.27	41288	C	C	C	Yes
Bra1.27	41297	G	G	G	Yes
Bra1.27	41307	T	T	T	Yes
Bra1.27	41321	T	T	T	Yes
Bra1.27	41330	A	A	A	Yes
Bra1.27	41339	T	T	T	Yes
Bra1.27	41342	C	C	C	Yes
Bra1.27	41366	C	C	C	Yes
Bra1.27	41369	T	T	T	Yes
Bra1.27	41393	T	T	T	Yes
Bra1.27	41408	G	G	G	Yes
Bra1.27	41423	C	C	C	Yes
Bra1.27	41450	C	C	C	Yes
Bra1.27	41454	A	A	A	Yes
Bra1.27	41554	C	C	C	Yes
Bra1.27	41555	A	A	A	Yes
Bra1.27	41576	G	G	G	Yes
Bra1.27	41585	G	G	G	Yes
Bra1.27	41663	C	C	C	Yes
Bra1.27	41723	C	C	C	Yes
Bra1.27	41738	T	T	T	Yes
Bra1.27	41789	T	T	T	Yes
Bra1.27	41802	A	A	A	Yes
Bra1.27	41846	C	C	C	Yes
Bra1.27	41876	T	T	T	Yes
Bra1.27	41887	A	A	A	Yes
Bra1.27	41904	G	G	G	Yes
Bra1.27	41939	C	C	C	Yes
Bra1.27	41978	A	A	A	Yes
Bra1.27	42002	G	G	G	Yes
Bra1.27	42009	A	A	A	Yes
Bra1.27	42026	T	T	T	Yes
Bra1.27	42033	G	G	G	Yes
Bra1.27	42035	C	C	C	Yes
Bra1.27	42645	T	T	T	Yes
Bra1.27	42700	T	T	T	Yes
Bra1.27	42731	G	G	G	Yes
Bra1.27	42829	G	G	G	Yes
Bra1.27	42835	C	C	C	Yes
Bra1.27	42844	A	A	A	Yes
Bra1.27	42847	T	T	T	Yes
Bra1.27	42937	A	A	A	Yes
Bra1.27	42949	C	C	C	Yes
Bra1.27	42964	A	A	A	Yes
Bra1.27	43028	C	C	C	Yes
Bra1.27	43162	G	G	G	Yes
Bra1.27	43198	A	A	A	Yes
Bra1.27	43213	A	A	A	Yes
Bra1.27	43222	C	C	C	Yes
Bra1.27	43223	T	T	T	Yes
Bra1.27	43242	T	A	A	Yes
Bra1.27	43590	C	C	C	Yes
Bra1.27	43608	G	G	G	Yes
Bra1.27	43614	T	T	T	Yes
Bra1.27	43660	A	A	A	Yes
Bra1.27	43680	T	T	T	Yes
Bra1.27	43694	T	T	T	Yes
Bra1.27	43697	C	C	C	Yes
Bra1.27	43752	C	C	C	Yes
Bra1.27	43788	T	T	T	Yes
Bra1.27	43824	G	G	G	Yes
Bra1.27	43851	A	A	A	Yes
Bra1.27	43878	G	G	G	Yes
Bra1.27	43888	G	G	G	Yes
Bra1.27	43889	A	A	A	Yes
Bra1.27	43890	G	G	G	Yes
Bra1.27	43908	A	A	A	Yes
Bra1.27	43922	A	A	A	Yes
Bra1.27	43959	G	G	G	Yes
Bra1.27	43961	G	G	G	Yes
Bra1.27	43971	G	G	G	Yes
Bra1.27	43986	A	A	A	Yes
Bra1.27	43992	T	T	T	Yes
Bra1.27	44065	A	A	A	Yes
Bra1.27	44073	T	T	T	Yes
Bra1.27	44076	A	A	A	Yes
Bra1.27	44091	A	A	A	Yes
Bra1.27	44124	C	C	C	Yes
Bra1.27	44133	T	T	T	Yes
Bra1.27	44148	T	T	T	Yes
Bra1.27	44154	C	C	C	Yes
Bra1.27	44167	A	A	A	Yes
Bra1.27	44211	C	C	C	Yes
Bra1.27	44226	C	C	C	Yes
Bra1.27	44256	T	T	T	Yes
Bra1.27	44257	G	G	G	Yes
Bra1.27	44262	C	C	C	Yes
Bra1.27	44331	C	C	C	Yes
Bra1.27	44337	C	C	C	Yes
Bra1.27	44363	C	C	C	Yes
Bra1.27	44384	A	A	A	Yes
Bra1.27	44390	G	G	G	Yes
Bra1.27	44442	C	C	C	Yes
Bra1.27	44445	T	T	T	Yes
Bra1.27	44448	T	T	T	Yes
Bra1.27	44457	T	T	T	Yes
Bra1.27	44460	C	C	C	Yes
Bra1.27	44466	T	T	T	Yes
Bra1.27	44469	C	C	C	Yes
Bra1.27	44487	C	C	C	Yes
Bra1.27	44493	T	T	T	Yes
Bra1.27	44532	A	A	A	Yes
Bra1.27	44601	A	A	A	Yes
Bra1.27	44644	T	T	T	Yes
Bra1.27	44694	G	G	G	Yes
Bra1.27	44712	T	T	T	Yes
Bra1.27	46916	G	G	G	Yes
Bra1.27	47072	C	C	C	Yes
Bra1.27	47075	T	T	T	Yes
Bra1.27	47093	C	C	C	Yes
Bra1.27	47105	C	C	C	Yes
Bra1.27	47280	C	C	C	Yes
Bra1.27	47374	T	T	T	Yes
Bra1.27	47399	T	T	T	Yes
Bra1.27	47420	C	C	C	Yes
Bra1.27	47447	G	G	G	Yes
Bra1.27	47465	G	G	G	Yes
Bra1.27	47486	G	G	G	Yes
Bra1.27	47531	T	T	T	Yes
Bra1.27	47546	C	C	C	Yes
Bra1.27	47553	T	T	T	Yes
Bra1.27	47642	T	T	T	Yes
Bra1.27	47657	T	T	T	Yes
Bra1.27	47670	A	A	A	Yes
Bra1.27	47681	A	A	A	Yes
Bra1.27	47708	C	C	C	Yes
Bra1.27	47786	G	G	G	Yes
Bra1.27	47792	T	T	T	Yes
Bra1.27	47793	A	A	A	Yes
Bra1.27	47816	G	G	G	Yes
Bra1.27	47888	C	C	C	Yes
Bra1.27	47909	C	C	C	Yes
Bra1.27	47924	C	C	C	Yes
Bra1.27	47951	T	T	T	Yes
Bra1.27	48012	T	T	T	Yes
Bra1.27	48080	G	G	G	Yes
Bra1.27	48164	G	G	G	Yes
Bra1.27	48197	G	G	G	Yes
Bra1.27	48212	G	G	G	Yes
Bra1.27	48257	G	G	G	Yes
Bra1.27	48302	A	A	A	Yes
Bra1.27	48314	C	C	C	Yes
Bra1.27	48325	G	G	G	Yes
Bra1.27	48919	T	T	T	Yes
Bra1.27	48931	G	G	G	Yes
Bra1.27	48985	C	C	C	Yes
Bra1.27	49320	G	G	G	Yes
Bra1.27	49365	A	A	A	Yes
Bra1.27	49383	G	G	G	Yes
Bra1.27	49392	T	T	T	Yes
Bra1.27	49407	A	A	A	Yes
Bra1.27	49464	A	A	A	Yes
Bra1.27	49470	G	G	G	Yes
Bra1.27	49473	G	G	G	Yes
Bra1.27	49491	C	C	C	Yes
Bra1.27	49503	C	C	C	Yes
Bra1.27	49539	G	G	G	Yes
Bra1.27	49941	A	A	A	Yes
Bra1.27	49943	C	C	C	Yes
Bra1.27	49946	C	C	C	Yes
Bra1.27	49958	C	C	C	Yes
Bra1.27	49994	A	A	A	Yes
Bra1.27	50423	C	C	C	Yes
Bra1.27	50447	A	A	A	Yes
Bra1.27	50459	G	G	G	Yes
Bra1.27	50462	C	C	C	Yes
Bra1.27	50675	A	A	A	Yes
Bra1.27	50702	A	A	A	Yes
Bra1.27	51915	C	C	C	Yes
Bra1.27	51933	A	A	A	Yes
Bra1.27	51945	C	C	C	Yes
Bra1.27	51957	G	G	G	Yes
Bra1.27	51985	T	T	T	Yes
Bra1.27	51992	C	C	C	Yes
Bra1.27	52040	T	T	T	Yes
Bra1.27	52046	G	G	G	Yes
Bra1.27	52076	A	A	A	Yes
Bra1.27	52109	A	A	A	Yes
Bra1.27	52124	T	T	T	Yes
Bra1.27	52142	A	A	A	Yes
Bra1.27	52145	T	T	T	Yes
Bra1.27	52181	C	C	C	Yes
Bra1.27	52184	G	G	T	No
Bra1.27	52214	A	A	A	Yes
Bra1.27	52262	A	A	A	Yes
Bra1.27	52271	A	A	A	Yes
Bra1.27	52295	A	A	A	Yes
Bra1.27	52340	G	G	G	Yes
Bra1.27	52400	A	A	A	Yes
Bra1.27	52403	T	T	T	Yes
Bra1.27	52440	C	C	C	Yes
Bra1.27	52466	C	C	C	Yes
Bra1.27	52508	G	G	G	Yes
Bra1.27	52550	C	C	C	Yes
Bra1.27	52556	G	G	G	Yes
Bra1.27	52616	A	A	A	Yes
Bra1.27	52646	C	C	C	Yes
Bra1.27	52649	T	T	T	Yes
Bra1.27	52700	A	A	A	Yes
Bra1.27	52994	G	G	G	Yes
Bra1.27	53087	A	A	A	Yes
Bra1.27	53102	G	G	G	Yes
Bra1.27	53108	T	T	T	Yes
Bra1.27	53851	G	G	T	No
Bra1.27	53899	C	C	C	Yes
Bra1.27	53903	T	T	T	Yes
Bra1.27	54263	G	G	G	Yes
Bra1.27	54702	G	G	G	Yes
Bra1.27	54732	C	C	C	Yes
Bra1.27	54756	A	A	A	Yes
Bra1.27	54858	C	C	C	Yes
Bra1.27	54866	A	A	A	Yes
Bra1.27	54907	C	C	C	Yes
Bra1.27	54921	C	C	C	Yes
Bra1.27	54928	A	A	C	No
Bra1.27	55002	C	C	C	Yes
Bra1.27	55024	C	C	C	Yes
Bra1.27	55038	T	T	T	Yes
Bra1.27	55077	G	G	G	Yes
Bra1.27	55086	C	C	C	Yes
Bra1.27	55619	T	T	T	Yes
Bra1.27	55685	T	T	T	Yes
Bra1.27	55751	A	A	A	Yes
Bra1.27	55773	C	C	C	Yes
Bra1.27	55778	T	T	T	Yes
Bra1.27	55787	G	G	G	Yes
Bra1.27	55811	A	A	A	Yes
Bra1.27	55880	C	C	C	Yes
Bra1.27	55934	C	C	C	Yes
Bra1.27	56000	C	C	C	Yes
Bra1.27	56048	T	T	T	Yes
Bra1.27	56081	N	G	G	Yes
Bra1.27	56773	A	A	G	No
Bra1.27	56788	C	C	C	Yes
Bra1.27	56812	A	A	A	Yes
Bra1.27	56822	A	A	C	No
Bra1.27	56851	G	G	G	Yes
Bra1.27	56866	T	T	T	Yes
Bra1.27	56878	G	G	G	Yes
Bra1.27	56886	A	A	G	No
Bra1.27	56926	C	C	A	No
Bra1.27	57468	T	T	T	Yes
Bra1.27	57492	G	G	C	No
Bra1.27	57519	T	T	C	No
Bra1.27	57522	C	C	C	Yes
Bra1.27	57534	A	A	A	Yes
Bra1.27	57567	A	A	A	Yes
Bra1.27	57672	G	G	G	Yes
Bra1.27	58235	G	G	G	Yes
Bra1.27	58265	C	C	C	Yes
Bra1.27	58340	G	G	G	Yes
Bra1.27	58544	C	C	C	Yes
Bra1.27	58553	G	G	G	Yes
Bra1.27	58568	A	A	A	Yes
Bra1.27	58592	C	C	C	Yes
Bra1.27	58604	T	T	T	Yes
Bra1.27	58658	T	T	T	Yes
Bra1.27	58682	T	T	T	Yes
Bra1.27	58694	T	T	T	Yes
Bra1.27	58760	T	T	T	Yes
Bra1.27	58832	G	G	T	No
Bra1.27	58833	A	A	A	Yes
Bra1.27	58892	T	T	T	Yes
Bra1.27	58928	A	A	A	Yes
Bra1.27	58931	G	G	G	Yes
Bra1.27	58943	C	G	G	Yes
Bra1.27	58946	T	T	T	Yes
Bra1.27	58988	G	G	G	Yes
Bra1.27	59006	A	A	A	Yes
Bra1.27	59014	A	A	A	Yes
Bra1.27	59063	T	T	A	No
Bra1.27	59078	C	C	C	Yes
Bra1.27	59093	A	A	A	Yes
Bra1.27	59464	C	C	C	Yes
Bra1.27	59532	A	A	A	Yes
Bra1.27	59533	G	G	G	Yes
Bra1.27	59548	T	T	T	Yes
Bra1.27	59596	T	T	T	Yes
Bra1.27	61196	C	C	C	Yes
Bra1.27	61205	G	G	G	Yes
Bra1.27	61232	A	A	A	Yes
Bra1.27	61307	G	G	G	Yes
Bra1.27	61322	G	G	G	Yes
Bra1.27	61325	T	T	T	Yes
Bra1.27	61328	C	C	C	Yes
Bra1.27	61337	T	T	T	Yes
Bra1.27	61388	C	C	C	Yes
Bra1.27	61421	T	T	T	Yes
Bra1.27	61427	G	G	C	No
Bra1.27	61490	C	C	C	Yes
Bra1.27	61496	G	G	C	No
Bra1.27	61508	T	T	T	Yes
Bra1.27	61533	C	C	T	No
Bra1.27	61553	G	G	G	Yes
Bra1.27	61577	C	C	C	Yes
Bra1.27	61622	C	C	C	Yes
Bra1.27	61640	T	T	T	Yes
Bra1.27	61655	C	C	C	Yes
Bra1.27	61670	C	C	C	Yes
Bra1.27	61692	C	C	C	Yes
Bra1.27	61700	G	G	G	Yes
Bra1.27	61712	C	C	T	No
Bra1.27	61736	T	T	T	Yes
Bra1.27	61760	A	A	A	Yes
Bra1.27	61796	T	T	T	Yes
Bra1.27	61802	T	T	T	Yes
Bra1.27	61830	T	T	C	No
Bra1.27	61835	T	T	T	Yes
Bra1.27	61871	C	C	C	Yes
Bra1.27	61904	C	C	T	No
Bra1.27	61911	C	C	A	No
Bra1.27	61946	C	C	T	No
Bra1.27	61958	C	C	T	No
Bra1.27	61964	A	A	G	No
Bra1.27	61970	C	C	C	Yes
Bra1.27	62045	C	C	C	Yes
Bra1.27	62063	C	C	C	Yes
Bra1.27	62177	T	T	T	Yes
Bra1.27	63489	C	C	C	Yes
Bra1.27	63513	A	A	A	Yes
Bra1.27	63522	A	A	A	Yes
Bra1.27	63581	A	A	A	Yes
Bra1.27	63601	C	C	C	Yes
Bra1.27	63602	T	T	T	Yes
Bra1.27	63618	C	C	C	Yes
Bra1.27	63624	A	A	A	Yes
Bra1.27	63646	A	A	A	Yes
Bra1.27	63663	A	A	A	Yes
Bra1.27	63678	C	C	C	Yes
Bra1.27	63712	A	A	A	Yes
Bra1.27	63756	T	T	T	Yes
Bra1.27	63768	G	G	G	Yes
Bra1.27	63774	T	T	T	Yes
Bra1.27	63777	A	A	A	Yes
Bra1.27	63787	C	C	C	Yes
Bra1.27	63799	A	A	A	Yes
Bra1.27	63824	T	T	T	Yes
Bra1.27	63831	T	T	T	Yes
Bra1.27	63845	T	T	T	Yes
Bra1.27	63878	A	A	A	Yes
Bra1.27	63885	T	T	T	Yes
Bra1.27	63906	A	A	A	Yes
Bra1.27	64000	T	T	T	Yes
Bra1.27	64001	C	C	C	Yes
Bra1.27	64003	A	A	A	Yes
Bra1.27	64008	C	C	C	Yes
Bra1.27	64046	G	G	G	Yes
Bra1.27	64056	A	A	A	Yes
Bra1.27	64062	G	G	G	Yes
Bra1.27	64086	T	T	T	Yes
Bra1.27	64091	A	A	A	Yes
Bra1.27	64125	T	T	T	Yes
Bra1.27	64134	G	G	T	No
Bra1.27	64140	G	G	G	Yes
Bra1.27	64287	G	G	G	Yes
Bra1.27	64360	G	G	G	Yes
Bra1.27	64388	T	T	T	Yes
Bra1.27	64389	C	C	C	Yes
Bra1.27	64447	G	G	G	Yes
Bra1.27	64449	T	T	T	Yes
Bra1.27	64458	T	T	T	Yes
Bra1.27	64476	T	T	T	Yes
Bra1.27	64480	T	T	T	Yes
Bra1.27	64481	C	C	C	Yes
Bra1.27	64494	C	C	C	Yes
Bra1.27	64502	G	G	G	Yes
Bra1.27	64507	A	A	A	Yes
Bra1.27	64524	C	C	C	Yes
Bra1.27	64642	G	G	G	Yes
Bra1.27	64659	T	T	T	Yes
Bra1.27	64665	A	A	A	Yes
Bra1.27	64695	C	C	C	Yes
Bra1.27	64714	G	G	G	Yes
Bra1.27	64721	G	G	G	Yes
Bra1.27	64736	T	T	T	Yes
Bra1.27	64737	G	G	G	Yes
Bra1.27	64748	C	C	C	Yes
Bra1.27	64749	T	T	T	Yes
Bra1.27	64757	T	T	T	Yes
Bra1.27	64761	A	A	A	Yes
Bra1.27	64986	A	A	A	Yes
Bra1.27	65001	C	C	C	Yes
Bra1.27	65010	T	T	T	Yes
Bra1.27	65045	T	T	T	Yes
Bra1.27	65084	A	A	A	Yes
Bra1.27	65108	G	G	G	Yes
Bra1.27	65190	C	C	C	Yes
Bra1.27	65855	T	T	T	Yes
Bra1.27	65870	G	G	G	Yes
Bra1.27	65889	T	T	T	Yes
Bra1.27	65912	C	C	C	Yes
Bra1.27	65957	C	C	C	Yes
Bra1.27	65975	G	G	G	Yes
Bra1.27	65990	T	T	T	Yes
Bra1.27	66058	T	T	T	Yes
Bra1.27	66059	T	T	T	Yes
Bra1.27	66092	G	G	G	Yes
Bra1.27	66098	G	G	G	Yes
Bra1.27	72376	C	C	C	Yes
Bra1.27	72385	C	C	C	Yes
Bra1.27	72460	T	T	T	Yes
Bra1.27	72469	G	G	G	Yes
Bra1.27	72478	C	C	C	Yes
Bra1.27	72484	C	C	T	No
Bra1.27	72502	A	A	A	Yes
Bra1.27	72551	C	C	C	Yes
Bra1.27	72553	T	T	T	Yes
Bra1.27	72595	G	G	G	Yes
Bra1.27	72664	G	G	G	Yes
Bra1.27	72667	G	G	G	Yes
Bra1.27	72700	G	G	G	Yes
Bra1.27	72775	T	T	A	No
Bra1.27	72892	G	G	G	Yes
Bra1.27	72901	C	C	C	Yes
Bra1.27	72916	C	C	C	Yes
Bra1.27	72979	C	C	C	Yes
Bra1.27	73093	A	A	A	Yes
Bra1.27	73228	A	A	A	Yes
Bra1.27	73230	A	A	A	Yes
Bra1.27	73276	C	C	C	Yes
Bra1.27	73298	C	C	C	Yes
Bra1.27	73307	G	G	G	Yes
Bra1.27	73542	T	T	T	Yes
Bra1.27	73626	T	T	T	Yes
Bra1.27	73629	T	T	T	Yes
Bra1.27	73665	T	T	T	Yes
Bra1.27	73674	T	T	T	Yes
Bra1.27	73680	C	C	C	Yes
Bra1.27	73704	T	T	T	Yes
Bra1.27	73707	G	G	G	Yes
Bra1.27	73724	A	A	A	Yes
Bra1.27	73732	A	A	A	Yes
Bra1.27	73734	T	T	T	Yes
Bra1.27	73740	A	A	A	Yes
Bra1.27	73756	G	G	G	Yes
Bra1.27	73769	A	A	A	Yes
Bra1.27	73791	C	C	C	Yes
Bra1.27	73893	T	T	T	Yes
Bra1.27	73914	A	A	A	Yes
Bra1.27	73918	T	T	T	Yes
Bra1.27	73952	G	G	G	Yes
Bra1.27	73959	G	G	G	Yes
Bra1.27	73974	C	C	C	Yes
Bra1.27	73977	G	G	G	Yes
Bra1.27	74005	N	G	G	Yes
Bra1.27	75851	C	C	C	Yes
Bra1.27	76594	G	G	G	Yes
Bra1.27	76617	A	A	A	Yes
Bra1.27	76678	C	C	C	Yes
Bra1.27	76692	A	A	G	No
Bra1.27	76705	C	C	C	Yes
Bra1.27	76717	C	C	C	Yes
Bra1.27	76834	G	G	G	Yes
Bra1.27	76847	C	C	C	Yes
Bra1.27	76870	C	C	C	Yes
Bra1.27	76942	C	C	C	Yes
Bra1.27	76951	T	T	T	Yes
Bra1.27	77002	T	T	T	Yes
Bra1.27	77017	C	C	C	Yes
Bra1.27	77056	T	T	T	Yes
Bra1.27	77065	T	T	T	Yes
Bra1.27	77068	C	C	C	Yes
Bra1.27	77083	C	C	C	Yes
Bra1.27	77086	C	C	C	Yes
Bra1.27	77940	G	G	G	Yes
Bra1.27	77952	A	A	A	Yes
Bra1.27	77994	G	G	G	Yes
Bra1.27	78000	C	C	C	Yes
Bra1.27	78636	G	G	G	Yes
Bra1.27	78645	C	C	C	Yes
Bra1.27	78687	T	T	T	Yes
Bra1.27	78702	A	A	A	Yes
Bra1.27	79422	T	T	T	Yes
Bra1.27	79458	G	G	G	Yes
Bra1.27	81598	T	T	T	Yes
Bra1.27	81628	A	A	A	Yes
Bra1.27	81739	T	T	T	Yes
Bra1.27	81766	C	C	C	Yes
Bra1.27	81808	T	T	T	Yes
Bra1.27	81823	C	C	C	Yes
Bra1.27	81865	G	G	G	Yes
Bra1.27	88643	A	A	A	Yes
Bra1.27	88697	A	A	A	Yes
Bra1.27	88699	G	G	G	Yes
Bra1.27	88708	C	C	C	Yes
Bra1.27	88715	C	C	T	No
Bra1.27	88963	T	T	T	Yes
Bra1.27	89023	A	A	A	Yes
Bra1.27	89230	C	C	C	Yes
Bra1.27	89272	T	T	T	Yes
Bra1.27	89287	G	G	G	Yes
Bra1.27	89323	C	C	C	Yes
Bra1.27	90554	T	T	T	Yes
Bra1.27	90566	C	C	C	Yes
Bra1.27	90596	T	T	T	Yes
Bra1.27	90621	G	G	G	Yes
Bra1.27	90713	T	T	T	Yes
Bra1.27	91710	T	T	T	Yes
Bra1.27	91738	T	T	T	Yes
Bra1.27	91759	G	G	G	Yes
Bra1.27	91774	T	T	T	Yes
Bra1.27	91788	C	C	C	Yes
Bra1.27	91842	T	T	T	Yes
Bra1.27	92972	T	T	T	Yes
Bra1.27	93383	A	A	A	Yes
Bra1.27	94078	G	G	G	Yes
Bra1.27	94108	T	T	T	Yes
Bra1.27	94117	G	G	G	Yes
Bra1.27	94147	T	T	T	Yes
Bra1.27	94938	G	G	G	Yes
Bra1.27	94958	G	G	G	Yes
Bra1.27	94964	A	A	A	Yes
Bra1.27	94983	G	G	G	Yes
Bra1.27	95032	G	G	G	Yes
Bra1.27	95034	G	G	G	Yes
Bra1.27	95061	A	A	A	Yes
Bra1.27	95286	C	C	C	Yes
Bra1.27	95302	G	G	G	Yes
Bra1.27	95314	G	G	G	Yes
Bra1.27	95315	G	G	G	Yes
Bra1.27	95389	C	C	C	Yes
Bra1.27	95421	G	G	G	Yes
Bra1.27	95469	C	C	C	Yes
Bra1.27	95484	G	G	G	Yes
Bra1.27	95496	G	G	G	Yes
Bra1.27	95562	A	A	A	Yes
Bra1.27	95586	C	C	C	Yes
Bra1.27	95595	A	A	A	Yes
Bra1.27	95625	A	A	A	Yes
Bra1.27	95628	C	C	C	Yes
Bra1.27	95667	G	G	G	Yes
Bra1.27	95670	A	A	A	Yes
Bra1.27	95673	G	G	G	Yes
Bra1.27	95718	C	C	C	Yes
Bra1.27	95757	A	A	A	Yes
Bra1.27	95760	A	A	A	Yes
Bra1.27	95786	T	T	T	Yes
Bra1.27	95794	C	C	C	Yes
Bra1.27	95819	C	C	C	Yes
Bra1.27	95860	T	T	T	Yes
Bra1.27	95874	C	C	C	Yes
Bra1.27	95914	C	C	C	Yes
Bra1.27	95937	G	G	G	Yes
Bra1.27	95986	T	T	T	Yes
Bra1.27	96000	G	G	G	Yes
Bra1.27	96004	T	T	T	Yes
Bra1.27	96249	G	G	G	Yes
Bra1.27	96348	A	A	A	Yes
Bra1.27	96360	T	T	T	Yes
Bra1.27	96435	C	C	C	Yes
Bra1.27	96459	G	G	G	Yes
Bra1.27	96471	C	C	C	Yes
Bra1.27	96494	A	A	A	Yes
Bra1.27	97003	C	C	C	Yes
Bra1.27	97079	T	T	T	Yes
Bra1.27	97097	G	G	G	Yes
Bra1.27	97124	C	C	C	Yes
Bra1.27	97145	G	G	G	Yes
Bra1.27	97172	A	A	A	Yes
Bra1.27	97250	A	A	A	Yes
Bra1.27	97259	G	G	G	Yes
Bra1.27	97277	C	C	C	Yes
Bra1.27	97301	G	G	G	Yes
Bra1.27	97311	T	T	T	Yes
Bra1.27	97349	C	C	C	Yes
Bra1.27	97370	G	G	G	Yes
Bra1.27	97373	G	G	G	Yes
Bra1.27	97382	T	T	T	Yes
Bra1.27	97391	G	G	G	Yes
Bra1.27	97457	C	C	C	Yes
Bra1.27	97475	A	A	A	Yes
Bra1.27	97517	T	T	T	Yes
Bra1.27	97534	A	A	A	Yes
Bra1.27	97571	G	G	G	Yes
Bra1.27	97607	G	G	G	Yes
Bra1.27	97694	C	C	C	Yes
Bra1.27	97706	T	T	T	Yes
Bra1.27	97709	T	T	T	Yes
Bra1.27	97721	C	C	C	Yes
Bra1.27	97727	G	G	G	Yes
Bra1.27	97730	C	C	C	Yes
Bra1.27	97736	C	C	C	Yes
Bra1.27	97756	A	A	A	Yes
Bra1.27	97760	T	T	T	Yes
Bra1.27	97778	G	G	G	Yes
Bra1.27	97814	T	T	T	Yes
Bra1.27	97847	T	T	T	Yes
Bra1.27	97862	T	T	T	Yes
Bra1.27	97873	A	A	A	Yes
Bra1.27	97883	G	G	G	Yes
Bra1.27	97886	C	C	C	Yes
Bra1.27	97935	T	T	T	Yes
Bra1.27	97949	C	C	C	Yes
Bra1.27	97985	T	T	T	Yes
Bra1.27	98003	C	C	T	No
Bra1.27	98006	T	T	T	Yes
Bra1.27	98025	C	C	C	Yes
Bra1.27	98075	A	A	A	Yes
Bra1.27	103889	G	G	G	Yes
Bra1.27	103917	T	T	T	Yes
Bra1.27	103929	T	T	T	Yes
Bra1.27	106994	C	C	C	Yes
Bra1.27	106997	T	T	T	Yes
Bra1.27	107063	A	A	A	Yes
Bra1.27	107071	A	A	G	No
Bra1.27	107081	C	C	C	Yes
Bra1.27	107112	C	C	C	Yes
Bra1.27	107135	T	T	T	Yes
Bra1.27	107372	T	T	T	Yes
Bra1.27	107510	G	G	G	Yes
Bra1.27	108746	C	C	C	Yes
Bra1.27	108814	G	G	G	Yes
Bra1.27	108832	G	G	G	Yes
Bra1.27	108833	A	A	A	Yes
Bra1.27	108835	A	A	A	Yes
Bra1.27	108841	C	C	C	Yes
Bra1.27	108862	G	G	G	Yes
Bra1.27	108868	T	T	T	Yes
Bra1.27	108874	T	T	T	Yes
Bra1.27	108931	T	T	C	No
Bra1.27	108982	C	C	C	Yes
Bra1.27	108985	C	C	T	No
Bra1.27	108994	T	T	T	Yes
Bra1.27	109009	C	C	T	No
Bra1.27	109012	C	C	T	No
Bra1.27	109015	C	C	T	No
Bra1.27	109024	T	T	C	No
Bra1.27	109027	C	C	G	No
Bra1.27	109045	T	T	T	Yes
Bra1.27	109057	G	G	G	Yes
Bra1.27	109087	A	A	A	Yes
Bra1.27	109096	T	T	T	Yes
Bra1.27	109120	G	G	C	No
Bra1.27	109525	T	T	T	Yes
Bra1.27	109594	G	G	G	Yes
Bra1.27	109621	T	T	T	Yes
Bra1.27	109624	C	C	C	Yes
Bra1.27	109636	G	G	T	No
Bra1.27	109669	T	T	T	Yes
Bra1.27	109708	G	G	G	Yes
Bra1.27	109727	T	T	T	Yes
Bra1.27	111358	C	C	C	Yes
Bra1.27	111370	C	C	C	Yes
Bra1.27	111395	T	T	T	Yes
Bra1.27	111406	G	G	G	Yes
Bra1.27	111434	G	G	G	Yes
Bra1.27	111505	T	T	T	Yes
Bra1.27	111613	A	A	A	Yes
Bra1.27	111646	T	T	T	Yes
Bra1.27	111655	A	A	A	Yes
Bra1.27	111703	T	T	T	Yes
Bra1.27	111706	G	G	G	Yes
Bra1.27	111715	T	T	T	Yes
Bra1.27	111757	T	T	T	Yes
Bra1.27	111778	A	A	A	Yes
Bra1.27	111835	T	T	T	Yes
Bra1.27	111934	T	T	T	Yes
Bra1.27	111955	T	T	T	Yes
Bra1.27	112015	T	T	T	Yes
Bra1.27	112075	T	T	T	Yes
Bra1.27	112844	T	T	T	Yes
Bra1.27	112847	C	C	C	Yes
Bra1.27	112856	C	C	C	Yes
Bra1.27	113099	G	G	G	Yes
Bra1.27	113102	C	C	C	Yes
Bra1.27	113129	T	T	T	Yes
Bra1.27	113130	C	C	C	Yes
Bra1.27	113145	C	C	C	Yes
Bra1.27	113216	A	A	A	Yes
Bra1.27	113285	G	G	G	Yes
Bra1.27	113287	T	T	T	Yes
Bra1.27	113297	T	T	T	Yes
Bra1.27	113521	C	C	C	Yes
Bra1.27	113536	G	G	G	Yes
Bra1.27	113563	C	C	C	Yes
Bra1.27	113593	T	T	T	Yes
Bra1.27	113597	C	C	C	Yes
Bra1.27	113611	T	T	T	Yes
Bra1.27	113614	C	C	C	Yes
Bra1.27	113632	C	C	C	Yes
Bra1.27	113695	C	C	C	Yes
Bra1.27	113746	A	A	A	Yes
Bra1.27	113770	C	C	C	Yes
Bra1.27	113774	G	G	G	Yes
Bra1.27	113797	C	C	C	Yes
Bra1.27	113818	G	G	G	Yes
Bra1.27	113836	T	T	C	No
Bra1.27	113845	A	A	C	No
Bra1.27	113872	T	T	T	Yes
Bra1.27	113896	A	A	A	Yes
Bra1.27	113903	T	T	T	Yes
Bra1.27	113916	A	A	A	Yes
Bra1.27	113962	A	A	A	Yes
Bra1.27	113965	T	T	T	Yes
Bra1.27	114005	G	G	G	Yes
Bra1.27	114043	C	C	C	Yes
Bra1.27	114097	A	A	A	Yes
Bra1.27	114196	A	A	A	Yes
Bra1.27	114217	T	T	T	Yes
Bra1.27	114220	C	C	C	Yes
Bra1.27	114235	A	A	A	Yes
Bra1.27	114283	C	C	C	Yes
Bra1.27	114322	G	G	G	Yes
Bra1.27	114367	C	C	C	Yes
Bra1.27	114397	C	C	C	Yes
Bra1.27	114451	T	T	T	Yes
Bra1.27	114463	T	T	T	Yes
Bra1.27	114475	T	T	T	Yes
Bra1.27	114484	G	G	G	Yes
Bra1.27	114520	G	G	G	Yes
Bra1.27	114541	A	A	A	Yes
Bra1.27	114548	C	C	C	Yes
Bra1.27	114562	G	G	G	Yes
Bra1.27	114574	G	G	G	Yes
Bra1.27	114909	T	T	T	Yes
Bra1.27	114924	G	G	G	Yes
Bra1.27	114954	C	C	C	Yes
Bra1.27	115020	T	T	T	Yes
Bra1.27	115023	C	C	C	Yes
Bra1.27	115053	A	A	G	No
Bra1.27	115056	C	C	T	No
Bra1.27	115089	C	C	C	Yes
Bra1.27	115098	T	T	T	Yes
Bra1.27	115134	C	C	C	Yes
Bra1.27	115137	T	T	C	No
Bra1.27	115179	G	G	G	Yes
Bra1.27	115195	T	T	T	Yes
Bra1.27	115206	C	C	C	Yes
Bra1.27	115209	A	A	A	Yes
Bra1.27	115213	T	T	T	Yes
Bra1.27	115251	T	T	T	Yes
Bra1.27	115266	T	T	T	Yes
Bra1.27	115284	G	G	G	Yes
Bra1.27	115290	C	C	C	Yes
Bra1.27	115297	C	C	C	Yes
Bra1.27	115326	A	A	A	Yes
Bra1.27	115335	T	T	T	Yes
Bra1.27	115515	C	C	C	Yes
Bra1.27	115599	A	A	A	Yes
Bra1.27	115614	T	T	T	Yes
Bra1.27	115647	T	T	T	Yes
Bra1.27	115662	C	C	C	Yes
Bra1.27	121186	T	T	T	Yes
Bra1.27	121201	C	C	C	Yes
Bra1.27	121212	G	G	G	Yes
Bra1.27	121218	A	A	A	Yes
Bra1.27	121246	G	G	G	Yes
Bra1.27	121250	A	A	A	Yes
Bra1.27	121254	A	A	A	Yes
Bra1.27	121266	C	C	C	Yes
Bra1.27	121296	C	C	C	Yes
Bra1.27	121320	C	C	C	Yes
Bra1.27	121341	T	T	T	Yes
Bra1.27	122148	A	A	A	Yes
Bra1.27	122187	C	C	C	Yes
Bra1.27	122199	T	T	T	Yes
Bra1.27	122748	C	C	C	Yes
Bra1.27	123266	T	T	T	Yes
Bra1.27	123323	G	G	A	No
Bra1.27	123433	G	G	G	Yes
Bra1.27	123473	G	G	G	Yes
Bra1.27	123521	C	C	C	Yes
Bra1.27	130489	G	G	G	Yes
Bra1.27	130546	T	T	T	Yes
Bra1.27	130549	T	T	T	Yes
Bra1.27	130582	T	T	T	Yes
Bra1.27	130642	T	T	T	Yes
Bra1.27	130654	T	T	T	Yes
Bra1.27	130675	G	G	G	Yes
Bra1.27	130702	T	T	T	Yes
Bra1.27	130712	T	T	T	Yes
Bra1.27	130723	G	G	G	Yes
Bra1.27	131451	T	T	C	No
Bra1.27	131472	C	C	C	Yes
Bra1.27	131501	G	G	G	Yes
Bra1.27	131544	G	G	C	No
Bra1.27	131551	T	T	T	Yes
Bra1.27	131583	A	A	A	Yes
Bra1.27	131584	T	T	T	Yes
Bra1.27	131598	G	G	G	Yes
Bra1.27	131613	C	C	C	Yes
Bra1.27	131653	A	A	A	Yes
Bra1.27	131670	G	G	G	Yes
Bra1.27	131679	A	A	G	No
Bra1.27	131778	G	G	A	No
Bra1.27	131784	T	T	T	Yes
Bra1.27	133987	A	A	A	Yes
Bra1.27	133994	C	C	C	Yes
Bra1.27	134147	G	G	G	Yes
Bra1.27	134348	C	C	C	Yes
Bra1.27	134393	C	C	C	Yes
Bra1.27	134420	A	A	A	Yes
Bra1.27	134427	C	C	C	Yes
Bra1.27	134446	C	C	G	No
Bra1.27	134447	C	C	A	No
Bra1.27	134459	C	C	A	No
Bra1.27	134468	T	T	C	No
Bra1.27	134493	T	T	T	Yes
Bra1.27	134544	T	T	C	No
Bra1.27	134547	G	G	G	Yes
Bra1.27	134552	G	G	G	Yes
Bra1.27	134555	G	G	C	No
Bra1.27	134615	C	C	G	No
Bra1.27	134657	T	T	T	Yes
Bra1.27	134658	C	C	C	Yes
Bra1.27	134681	T	T	G	No
Bra1.27	134690	T	T	C	No
Bra1.27	134721	A	A	A	Yes
Bra1.27	134768	T	T	C	No
Bra1.27	134780	G	G	G	Yes
Bra1.27	134972	G	G	G	Yes
Bra1.27	135002	T	C	C	Yes
Bra1.27	135008	T	T	T	Yes
Bra1.27	135038	T	T	A	No
Bra1.27	135044	G	A	A	Yes
Bra1.27	135050	A	G	G	Yes
Bra1.27	135053	G	A	A	Yes
Bra1.27	135055	A	T	T	Yes
Bra1.27	135059	C	T	T	Yes
Bra1.27	135079	G	C	C	Yes
Bra1.27	135080	C	T	T	Yes
Bra1.27	135089	C	C	C	Yes
Bra1.27	135092	G	T	T	Yes
Bra1.27	135101	G	A	A	Yes
Bra1.27	135113	A	A	A	Yes
Bra1.27	135189	C	C	C	Yes
Bra1.27	135209	T	T	T	Yes
Bra1.27	135221	G	G	G	Yes
Bra1.27	135266	G	G	C	No
Bra1.27	135417	T	T	T	Yes
Bra1.27	135485	G	G	G	Yes
Bra1.27	135500	T	T	T	Yes
Bra1.27	135530	A	A	A	Yes
Bra1.27	135533	A	A	A	Yes
Bra1.27	135569	C	C	C	Yes
Bra1.27	135572	T	T	T	Yes
Bra1.27	135578	C	C	C	Yes
Bra1.27	135629	A	A	A	Yes
Bra1.27	135635	T	T	T	Yes
Bra1.27	135674	T	T	T	Yes
Bra1.27	137987	C	C	C	Yes
Bra1.27	137990	G	G	G	Yes
Bra1.27	138014	T	T	T	Yes
Bra1.27	138045	G	G	G	Yes
Bra1.27	138071	T	T	T	Yes
Bra1.27	138101	T	T	T	Yes
Bra1.27	138137	G	G	G	Yes
Bra1.27	138161	C	C	C	Yes
Bra1.27	138197	C	C	C	Yes
Bra1.27	138203	A	A	A	Yes
Bra1.27	138221	C	C	C	Yes
Bra1.27	138296	T	T	T	Yes
Bra1.27	138299	A	A	A	Yes
Bra1.27	138320	A	A	A	Yes
Bra1.27	138485	G	G	G	Yes
Bra1.27	138512	T	T	A	No
Bra1.27	138763	T	T	T	Yes
Bra1.27	138808	C	C	C	Yes
Bra1.27	138817	T	T	T	Yes
Bra1.27	138835	A	A	A	Yes
Bra1.27	138877	A	A	A	Yes
Bra1.27	138904	A	A	A	Yes
Bra1.27	138943	A	A	A	Yes
Bra1.27	138952	G	G	G	Yes
Bra1.27	138980	G	G	G	Yes
Bra1.27	139009	G	G	C	No
Bra1.27	139039	A	A	A	Yes
Bra1.27	139048	A	A	A	Yes
Bra1.27	139063	A	A	A	Yes
Bra1.27	139081	C	C	C	Yes
Bra1.27	139094	C	C	C	Yes
Bra1.27	139141	A	A	A	Yes
Bra1.27	139147	C	C	C	Yes
Bra1.27	139153	A	A	A	Yes
Bra1.27	139180	T	T	T	Yes
Bra1.27	139213	T	T	C	No
Bra1.27	139285	T	T	T	Yes
Bra1.27	139309	T	T	T	Yes
Bra1.27	139354	G	G	A	No
Bra1.27	139369	T	T	T	Yes
Bra1.27	139381	T	T	T	Yes
Bra1.27	139498	A	A	A	Yes
Bra1.27	139516	A	A	A	Yes
Bra1.27	139519	G	G	G	Yes
Bra1.27	139549	A	A	A	Yes
Bra1.27	139571	C	C	C	Yes
Bra1.27	139585	A	A	A	Yes
Bra1.27	139591	A	A	A	Yes
Bra1.27	139612	A	A	A	Yes
Bra1.27	139642	T	T	T	Yes
Bra1.27	139651	G	G	G	Yes
Bra1.27	139654	A	A	A	Yes
Bra1.27	139697	C	C	C	Yes
Bra1.27	139720	A	A	A	Yes
Bra1.27	139732	T	T	C	No
Bra1.27	139733	G	G	G	Yes
Bra1.27	139735	A	A	A	Yes
Bra1.27	139747	C	C	C	Yes
Bra1.27	139759	C	C	C	Yes
Bra1.27	139807	A	A	A	Yes
Bra1.27	139809	C	C	C	Yes
Bra1.27	139813	G	G	G	Yes
Bra1.27	139834	G	G	G	Yes
Bra1.27	139837	T	T	T	Yes
Bra1.27	139859	C	C	C	Yes
Bra1.27	139873	C	C	C	Yes
Bra1.27	139900	T	T	C	No
Bra1.27	139978	A	A	A	Yes
Bra1.27	140065	A	A	A	Yes
Bra1.27	140087	C	C	A	No
Bra1.27	140098	C	C	T	No
Bra1.27	140152	T	T	T	Yes
Bra1.27	140155	T	T	T	Yes
Bra1.27	140188	T	T	T	Yes
Bra1.27	140245	C	C	C	Yes
Bra1.27	157365	G	G	G	Yes
Bra1.27	157391	A	A	A	Yes
Bra1.27	157912	C	C	T	No
Bra1.27	157915	C	C	T	No
Bra1.27	157918	G	G	C	No
Bra1.27	157921	G	G	C	No
Bra1.27	157945	C	C	T	No
Bra1.27	157969	C	C	C	Yes
Bra1.27	158053	T	T	T	Yes
Bra1.27	158120	A	A	A	Yes
Bra1.27	158218	G	G	T	No
Bra1.27	158227	C	C	C	Yes
Bra1.27	158239	A	A	T	No
Bra1.27	158242	A	A	A	Yes
Bra1.27	158275	T	T	T	Yes
Bra1.27	158299	C	C	C	Yes
Bra1.27	158314	T	T	A	No
Bra1.27	158350	G	G	G	Yes
Bra1.27	158413	T	T	C	No
Bra1.27	158438	C	C	A	No
Bra1.27	158448	G	G	G	Yes
Bra1.27	158524	T	T	C	No
Bra1.27	158545	C	C	C	Yes
Bra1.27	158561	T	T	T	Yes
Bra1.27	158575	A	A	A	Yes
Bra1.27	158581	G	G	C	No
Bra1.27	158584	T	T	T	Yes
Bra1.27	158590	T	T	T	Yes
Bra1.27	158604	A	A	A	Yes
Bra1.27	158605	G	G	G	Yes
Bra1.27	158642	C	C	C	Yes
Bra1.27	158668	A	A	A	Yes
Bra1.27	158713	C	C	C	Yes
Bra1.27	158756	T	T	T	Yes
Bra1.27	158779	T	T	T	Yes
Bra1.27	158788	G	G	G	Yes
Bra1.27	158849	T	T	T	Yes
Bra1.27	158851	G	G	G	Yes
Bra1.27	158893	T	T	T	Yes
Bra1.27	158905	C	C	C	Yes
Bra1.27	158914	T	T	T	Yes
Bra1.27	158920	G	G	G	Yes
Bra1.27	158950	A	A	A	Yes
Bra1.27	158983	T	T	T	Yes
Bra1.27	159043	C	C	C	Yes
Bra1.27	159067	A	A	A	Yes
Bra1.27	159091	C	C	C	Yes
Bra1.27	159094	C	C	C	Yes
Bra1.27	159128	A	A	A	Yes
Bra1.27	159154	T	T	T	Yes
Bra1.27	159164	C	C	C	Yes
Bra1.27	159206	G	G	T	No
Bra1.27	159328	C	C	C	Yes
Bra1.27	159331	A	A	A	Yes
Bra1.27	159373	T	T	C	No
Bra1.27	159385	A	A	A	Yes
Bra1.27	159413	G	G	G	Yes
Bra1.27	159421	A	A	A	Yes
Bra1.27	159431	C	C	C	Yes
Bra1.27	159436	C	C	T	No
Bra1.27	159439	C	C	C	Yes
Bra1.27	159526	C	C	C	Yes
Bra1.27	159535	T	T	T	Yes
Bra1.27	159568	T	T	C	No
Bra1.27	159595	T	T	C	No
Bra1.27	159619	T	T	C	No
Bra1.27	159673	T	T	T	Yes
Bra1.27	159679	C	C	C	Yes
Bra1.27	159700	G	G	G	Yes
Bra1.27	159736	A	A	T	No
Bra1.27	159745	A	A	A	Yes
Bra1.27	159877	T	T	T	Yes
Bra1.27	159891	A	A	A	Yes
Bra1.27	159917	A	A	A	Yes
Bra1.27	159943	A	A	C	No
Bra1.27	160018	T	T	T	Yes
Bra1.27	160028	T	T	T	Yes
Bra1.27	160042	A	A	A	Yes
Bra1.27	160052	T	T	A	No
Bra1.27	160057	C	C	T	No
Bra1.27	160069	T	T	T	Yes
Bra1.27	160082	T	T	T	Yes
Bra1.27	160204	T	T	T	Yes
Bra1.27	160279	G	G	G	Yes
Bra1.27	160301	G	G	G	Yes
Bra1.27	160302	T	T	T	Yes
Bra1.27	160312	C	C	C	Yes
Bra1.27	160335	A	A	A	Yes
Bra1.27	160348	T	T	T	Yes
Bra1.27	160360	G	G	G	Yes
Bra1.27	160444	G	G	G	Yes
Bra1.27	160447	T	T	T	Yes
Bra1.27	160450	C	C	C	Yes
Bra1.27	160473	A	A	A	Yes
Bra1.27	160585	T	T	T	Yes
Bra1.27	160636	G	G	G	Yes
Bra1.27	160675	G	G	G	Yes
Bra1.27	160677	G	G	G	Yes
Bra1.27	160735	T	T	A	No
Bra1.27	160750	A	A	A	Yes
Bra1.27	160792	G	G	G	Yes
Bra1.27	160852	T	T	T	Yes
Bra1.27	160903	C	C	C	Yes
Bra1.27	160906	G	G	G	Yes
Bra1.27	160942	C	C	C	Yes
Bra1.27	161005	C	C	C	Yes
Bra1.27	161108	T	T	T	Yes
Bra1.27	161119	G	G	G	Yes
Bra1.27	161140	C	C	C	Yes
Bra1.27	161161	T	T	T	Yes
Bra1.27	161173	C	C	C	Yes
Bra1.27	161212	C	C	T	No
Bra1.27	161224	G	G	G	Yes
Bra1.27	161317	A	A	A	Yes
Bra1.27	161329	C	C	C	Yes
Bra1.27	161359	T	T	T	Yes
Bra1.27	161374	C	C	C	Yes
Bra1.27	161380	T	T	T	Yes
Bra1.27	161428	T	T	A	No
Bra1.27	161440	T	T	T	Yes
Bra1.27	161449	T	T	T	Yes
Bra1.27	161479	T	T	T	Yes
Bra1.27	161486	C	C	C	Yes
Bra1.27	161578	T	T	T	Yes
Bra1.27	161581	C	C	T	No
Bra1.27	161598	G	G	G	Yes
Bra1.27	161602	G	G	G	Yes
Bra1.27	161604	T	T	T	Yes
Bra1.27	161622	G	G	G	Yes
Bra1.27	161631	A	A	A	Yes
Bra1.27	161686	C	C	T	No
Bra1.27	161701	A	A	A	Yes
Bra1.27	161731	C	C	C	Yes
Bra1.27	161749	T	T	T	Yes
Bra1.27	161818	C	C	C	Yes
Bra1.27	161841	C	C	C	Yes
Bra1.27	161872	C	C	C	Yes
Bra1.27	161874	A	A	T	No
Bra1.27	161881	A	A	A	Yes
Bra1.27	161941	C	C	C	Yes
Bra1.27	161986	A	A	A	Yes
Bra1.27	161998	A	A	A	Yes
Bra1.27	162040	T	T	T	Yes
Bra1.27	162046	T	T	T	Yes
Bra1.27	162139	G	G	G	Yes
Bra1.27	162160	C	C	C	Yes
Bra1.27	162202	A	A	A	Yes
Bra1.27	162220	G	G	G	Yes
Bra1.27	162233	C	C	C	Yes
Bra1.27	162263	T	T	T	Yes
Bra1.27	162269	C	C	C	Yes
Bra1.27	162275	C	C	C	Yes
Bra1.27	162286	C	C	G	No
Bra1.27	162289	T	T	T	Yes
Bra1.27	162304	G	G	A	No
Bra1.27	162319	T	T	A	No
Bra1.27	162329	T	T	T	Yes
Bra1.27	162376	C	C	C	Yes
Bra1.27	162397	T	T	T	Yes
Bra1.27	162412	A	A	A	Yes
Bra1.27	162421	A	A	A	Yes
Bra1.27	162430	C	C	C	Yes
Bra1.27	162452	T	T	T	Yes
Bra1.27	162493	A	A	A	Yes
Bra1.27	162553	T	T	T	Yes
Bra1.27	162565	T	T	T	Yes
Bra1.27	162590	A	A	A	Yes
Bra1.27	162622	C	C	C	Yes
Bra1.27	162634	C	C	C	Yes
Bra1.27	165362	T	T	C	No
Bra1.27	165365	G	G	G	Yes
Bra1.27	165371	C	C	C	Yes
Bra1.27	165392	T	T	T	Yes
Bra1.27	165410	G	G	G	Yes
Bra1.27	165650	T	T	T	Yes
Bra1.27	165656	C	C	C	Yes
Bra1.27	165689	C	C	C	Yes
Bra1.27	165701	C	C	C	Yes
Bra1.27	165713	G	G	G	Yes
Bra1.27	165728	T	T	T	Yes
Bra1.27	165761	T	T	C	No
Bra1.27	165776	T	T	T	Yes
Bra1.27	165797	T	T	T	Yes
Bra1.27	165803	T	T	G	No
Bra1.27	165815	C	C	T	No
Bra1.27	165830	T	T	T	Yes
Bra1.27	165833	C	C	C	Yes
Bra1.27	165839	T	T	T	Yes
Bra1.27	165845	G	G	G	Yes
Bra1.27	165863	C	C	C	Yes
Bra1.27	165878	T	T	T	Yes
Bra1.27	165908	G	G	G	Yes
Bra1.27	166559	C	C	C	Yes
Bra1.27	166909	T	T	T	Yes
Bra1.27	166921	G	G	G	Yes
Bra1.27	166975	T	T	T	Yes
Bra1.27	166981	A	A	A	Yes
Bra1.27	166987	T	T	T	Yes
Bra1.27	167050	A	A	A	Yes
Bra1.27	167086	T	T	T	Yes
Bra1.27	167113	G	G	G	Yes
Bra1.27	167116	T	T	T	Yes
Bra1.27	167182	G	G	G	Yes
Bra1.27	167200	A	A	A	Yes
Bra1.27	167204	A	A	A	Yes
Bra1.27	167263	T	T	T	Yes
Bra1.27	170620	C	C	C	Yes
Bra1.27	170659	A	A	A	Yes
Bra1.27	170677	G	G	G	Yes
Bra1.27	170704	T	T	T	Yes
Bra1.27	170710	G	G	G	Yes
Bra1.27	170737	T	T	T	Yes
Bra1.27	170758	A	A	A	Yes
Bra1.27	170806	C	C	C	Yes
Bra1.27	170818	G	G	G	Yes
Bra1.27	170857	C	C	C	Yes
Bra1.27	170908	T	T	T	Yes
Bra1.27	170977	C	C	C	Yes
Bra1.27	170980	G	G	G	Yes
Bra1.27	170992	A	A	A	Yes
Bra1.27	171429	T	T	T	Yes
Bra1.27	171435	C	C	C	Yes
Bra1.27	171463	C	C	C	Yes
Bra1.27	171471	C	C	C	Yes
Bra1.27	171495	G	G	G	Yes
Bra1.27	171504	C	C	C	Yes
Bra1.27	171543	C	C	C	Yes
Bra1.27	171633	T	T	T	Yes
Bra1.27	171651	C	C	C	Yes
Bra1.27	171720	T	T	T	Yes
Bra1.27	171789	G	G	G	Yes
Bra1.27	171849	C	C	C	Yes
Bra1.27	172047	G	G	G	Yes
Bra1.27	172128	G	G	G	Yes
Bra1.27	172134	T	T	T	Yes
Bra1.27	172158	T	T	T	Yes
Bra1.27	172200	G	G	G	Yes
Bra1.27	172221	A	A	A	Yes
Bra1.27	172260	C	C	C	Yes
Bra1.27	172284	A	A	A	Yes
Bra1.27	172293	G	G	G	Yes
Bra1.27	172323	C	C	C	Yes
Bra1.27	172332	G	G	G	Yes
Bra1.27	172362	G	G	G	Yes
Bra1.27	172429	T	T	T	Yes
Bra1.27	173714	C	C	C	Yes
Bra1.27	173786	C	C	C	Yes
Bra1.27	173804	C	C	C	Yes
Bra1.27	173812	T	T	T	Yes
Bra1.27	173893	G	G	G	Yes
Bra1.27	173903	T	T	T	Yes
Bra1.27	174383	G	G	G	Yes
Bra1.27	174419	A	A	A	Yes
Bra1.27	174425	T	T	T	Yes
Bra1.27	174449	C	C	C	Yes
Bra1.27	174456	T	T	T	Yes
Bra1.27	174485	T	T	T	Yes
Bra1.27	174510	C	C	C	Yes
Bra1.27	174533	T	T	G	No
Bra1.27	174542	T	T	T	Yes
Bra1.27	174545	T	T	C	No
Bra1.27	174568	G	G	G	Yes
Bra1.27	174626	A	A	A	Yes
Bra1.27	174716	C	C	C	Yes
Bra1.27	174729	C	C	G	No
Bra1.27	174760	C	C	A	No
Bra1.27	174769	C	C	C	Yes
Bra1.27	174860	G	G	G	Yes
Bra1.27	174926	C	C	C	Yes
Bra1.27	174935	T	T	T	Yes
Bra1.27	175028	G	G	G	Yes
Bra1.27	175031	G	G	G	Yes
Bra1.27	175046	T	T	C	No
Bra1.27	175058	T	T	T	Yes
Bra1.27	175082	C	C	C	Yes
Bra1.27	175097	G	G	G	Yes
Bra1.27	175166	T	T	T	Yes
Bra1.27	175253	C	C	C	Yes
Bra1.27	175262	G	G	G	Yes
Bra1.27	175277	T	T	T	Yes
Bra1.27	175283	A	A	A	Yes
Bra1.27	175307	C	C	C	Yes
Bra1.27	175403	G	G	G	Yes
Bra1.27	175412	A	A	A	Yes
Bra1.27	175442	A	A	G	No
Bra1.27	175484	C	C	C	Yes
Bra1.27	175496	C	C	C	Yes
Bra1.27	175538	C	C	C	Yes
Bra1.27	175556	G	G	G	Yes
Bra1.27	175571	T	T	T	Yes
Bra1.27	175625	G	G	G	Yes
Bra1.27	175632	G	G	G	Yes
Bra1.27	175654	T	T	T	Yes
Bra1.27	175795	G	G	G	Yes
Bra1.27	175814	C	C	C	Yes
Bra1.27	175859	G	G	G	Yes
Bra1.27	175886	A	A	A	Yes
Bra1.27	175920	G	G	G	Yes
Bra1.27	176024	G	G	G	Yes
Bra1.27	176033	A	A	A	Yes
Bra1.27	176096	A	A	T	No
Bra1.27	176120	G	G	G	Yes
Bra1.27	176148	T	T	T	Yes
Bra1.27	176180	G	G	G	Yes
Bra1.27	176191	T	T	C	No
Bra1.27	176192	G	G	G	Yes
Bra1.27	176207	C	C	C	Yes
Bra1.27	176212	T	T	T	Yes
Bra1.27	176302	G	G	C	No
Bra1.27	176306	A	A	G	No
Bra1.27	176309	T	T	G	No
Bra1.27	176317	C	C	C	Yes
Bra1.27	176318	T	T	T	Yes
Bra1.27	176372	T	T	A	No
Bra1.27	176393	C	C	C	Yes
Bra1.27	176396	T	T	T	Yes
Bra1.27	176402	T	T	T	Yes
Bra1.27	176435	T	T	C	No
Bra1.27	176453	A	A	A	Yes
Bra1.27	176465	T	T	C	No
Bra1.27	176573	G	G	G	Yes
Bra1.27	176663	T	T	T	Yes
Bra1.27	177278	G	G	G	Yes
Bra1.27	177332	A	A	A	Yes
Bra1.27	177333	C	C	C	Yes
Bra1.27	177363	G	G	G	Yes
Bra1.27	177406	G	G	G	Yes
Bra1.27	177411	A	A	A	Yes
Bra1.27	177969	A	A	A	Yes
Bra1.27	178021	A	A	A	Yes
Bra1.27	178027	T	T	T	Yes
Bra1.27	178063	T	T	T	Yes
Bra1.27	178072	C	C	C	Yes
Bra1.27	178133	A	A	A	Yes
Bra1.27	178776	G	G	G	Yes
Bra1.27	178812	G	G	A	No
Bra1.27	178928	C	C	C	Yes
Bra1.27	178935	G	G	G	Yes
Bra1.27	178957	A	A	A	Yes
Bra1.27	178998	C	C	C	Yes
Bra1.27	179004	G	G	G	Yes
Bra1.27	179013	T	T	T	Yes
Bra1.27	179043	A	A	A	Yes
Bra1.27	179121	T	T	T	Yes
Bra1.27	179202	G	G	G	Yes
Bra1.27	179206	T	T	T	Yes
Bra1.27	179211	A	A	A	Yes
Bra1.27	181306	T	T	T	Yes
Bra1.27	181344	C	C	C	Yes
Bra1.27	181362	C	C	C	Yes
Bra1.27	181382	G	G	G	Yes
Bra1.27	181991	T	T	T	Yes
Bra1.27	182014	A	A	A	Yes
Bra1.27	182020	A	A	A	Yes
Bra1.27	182053	T	T	G	No
Bra1.27	182095	T	T	T	Yes
Bra1.27	182206	G	G	G	Yes
Bra1.27	182236	C	C	C	Yes
Bra1.27	182314	G	G	G	Yes
Bra1.27	182329	A	A	A	Yes
Bra1.27	182348	G	G	G	Yes
Bra1.27	182362	G	G	G	Yes
Bra1.27	182371	T	T	T	Yes
Bra1.27	182392	A	A	A	Yes
Bra1.27	182428	A	A	A	Yes
Bra1.27	182430	G	G	G	Yes
Bra1.27	182463	G	G	G	Yes
Bra1.27	182482	T	T	T	Yes
Bra1.27	182495	C	C	C	Yes
Bra1.27	182527	C	C	C	Yes
Bra1.27	182529	A	A	A	Yes
Bra1.27	182638	C	C	C	Yes
Bra1.27	182683	G	G	G	Yes
Bra1.27	183336	T	T	C	No
Bra1.27	183369	T	T	G	No
Bra1.27	183372	C	C	T	No
Bra1.27	183375	G	G	A	No
Bra1.27	183378	T	T	G	No
Bra1.27	183390	T	T	T	Yes
Bra1.27	183396	C	C	C	Yes
Bra1.27	183408	C	C	C	Yes
Bra1.27	183426	C	C	C	Yes
Bra1.27	183432	C	C	C	Yes
Bra1.27	183435	G	G	G	Yes
Bra1.27	183438	T	T	G	No
Bra1.27	183444	G	G	G	Yes
Bra1.27	183450	G	G	G	Yes
Bra1.27	183468	T	T	T	Yes
Bra1.27	183472	C	C	C	Yes
Bra1.27	183483	T	T	G	No
Bra1.27	183498	G	G	G	Yes
Bra1.27	183519	G	G	G	Yes
Bra1.27	183523	C	C	T	No
Bra1.27	183531	G	G	G	Yes
Bra1.27	183567	G	G	G	Yes
Bra1.27	183579	G	G	G	Yes
Bra1.27	183603	G	G	G	Yes
Bra1.27	183633	G	G	G	Yes
Bra1.27	183660	G	G	G	Yes
Bra1.27	183664	A	A	A	Yes
Bra1.27	189217	T	T	T	Yes
Bra1.27	189235	C	C	G	No
Bra1.27	189241	T	T	C	No
Bra1.27	189256	A	A	A	Yes
Bra1.27	189385	T	T	T	Yes
Bra1.27	189406	T	T	T	Yes
Bra1.27	189494	C	C	C	Yes
Bra1.27	189512	G	G	G	Yes
Bra1.27	189553	A	A	A	Yes
Bra1.27	189605	G	G	G	Yes
Bra1.27	189610	T	T	T	Yes
Bra1.27	189622	A	A	A	Yes
[truncated: 63,536 more rows]
