# Supplementary material for: HANDS2: accurate assignment of homoeallelic base-identity in allopolyploids despite missing data
Source: Sci Rep. 2016 Jul 5;6:29234. doi: 10.1038/srep29234 (PMC4932600; doi:10.1038/srep29234)
Supplement: Supplementary Table S6 [file srep29234-s7.xls]

## Sheet: Table S6
Table S6. Positions shared between B. rapa and B. napus subgenome A.
Reference	Position	Reference Base	B. rapa	B. napus (Subgenome A)	Shared base
Bra1.27	3527	G	G	A	No
Bra1.27	3538	A	A	T	No
Bra1.27	3543	T	T	C	No
Bra1.27	3549	C	C	C	Yes
Bra1.27	3582	C	C	C	Yes
Bra1.27	3699	T	T	T	Yes
Bra1.27	3798	G	G	G	Yes
Bra1.27	3813	C	C	T	No
Bra1.27	3933	A	A	A	Yes
Bra1.27	3975	C	C	T	No
Bra1.27	4050	C	C	C	Yes
Bra1.27	4113	C	C	C	Yes
Bra1.27	4137	C	C	C	Yes
Bra1.27	4165	G	G	G	Yes
Bra1.27	4176	T	T	T	Yes
Bra1.27	4206	G	G	G	Yes
Bra1.27	4212	T	T	T	Yes
Bra1.27	4218	C	C	C	Yes
Bra1.27	4224	A	A	A	Yes
Bra1.27	4271	A	A	A	Yes
Bra1.27	4284	A	A	A	Yes
Bra1.27	4320	A	A	A	Yes
Bra1.27	4622	C	C	C	Yes
Bra1.27	4637	C	C	T	No
Bra1.27	4652	G	G	G	Yes
Bra1.27	4670	G	G	G	Yes
Bra1.27	4691	C	C	T	No
Bra1.27	4712	C	C	C	Yes
Bra1.27	4715	T	T	T	Yes
Bra1.27	4742	T	T	G	No
Bra1.27	4751	C	C	A	No
Bra1.27	4763	A	A	A	Yes
Bra1.27	4772	C	C	C	Yes
Bra1.27	4814	A	A	A	Yes
Bra1.27	4829	T	T	T	Yes
Bra1.27	4914	T	T	C	No
Bra1.27	4970	A	A	G	No
Bra1.27	4991	G	G	A	No
Bra1.27	5009	T	T	T	Yes
Bra1.27	5094	T	T	C	No
Bra1.27	5096	G	G	A	No
Bra1.27	5201	A	A	A	Yes
Bra1.27	5243	C	C	T	No
Bra1.27	5249	A	A	A	Yes
Bra1.27	5348	G	G	G	Yes
Bra1.27	5363	T	T	G	No
Bra1.27	5366	T	T	T	Yes
Bra1.27	5405	A	A	A	Yes
Bra1.27	5636	G	G	A	No
Bra1.27	5637	A	A	A	Yes
Bra1.27	5639	T	T	T	Yes
Bra1.27	5645	T	T	T	Yes
Bra1.27	5654	T	T	T	Yes
Bra1.27	5669	A	A	A	Yes
Bra1.27	5765	A	A	A	Yes
Bra1.27	5793	A	A	A	Yes
Bra1.27	5794	A	A	A	Yes
Bra1.27	5867	T	T	T	Yes
Bra1.27	6194	T	T	T	Yes
Bra1.27	6197	A	A	A	Yes
Bra1.27	6209	C	C	C	Yes
Bra1.27	6254	T	T	T	Yes
Bra1.27	6263	A	A	A	Yes
Bra1.27	6269	G	G	G	Yes
Bra1.27	6368	A	A	A	Yes
Bra1.27	6380	A	A	A	Yes
Bra1.27	6961	C	C	C	Yes
Bra1.27	6982	G	G	G	Yes
Bra1.27	7049	G	G	G	Yes
Bra1.27	7057	T	T	G	No
Bra1.27	7060	A	A	G	No
Bra1.27	7096	A	A	A	Yes
Bra1.27	7132	G	G	G	Yes
Bra1.27	7136	T	T	T	Yes
Bra1.27	7138	G	G	G	Yes
Bra1.27	7171	T	T	T	Yes
Bra1.27	7174	T	T	T	Yes
Bra1.27	7186	A	A	A	Yes
Bra1.27	7228	C	C	C	Yes
Bra1.27	7235	G	G	G	Yes
Bra1.27	7378	T	T	T	Yes
Bra1.27	7396	T	T	T	Yes
Bra1.27	7474	G	G	G	Yes
Bra1.27	7553	C	C	C	Yes
Bra1.27	8274	A	A	G	No
Bra1.27	8284	G	G	G	Yes
Bra1.27	8404	C	C	C	Yes
Bra1.27	8405	A	A	A	Yes
Bra1.27	8844	C	C	C	Yes
Bra1.27	8855	T	T	C	No
Bra1.27	8893	A	A	G	No
Bra1.27	8897	C	C	C	Yes
Bra1.27	8940	C	C	C	Yes
Bra1.27	8943	A	A	T	No
Bra1.27	8947	C	C	T	No
Bra1.27	8985	C	C	C	Yes
Bra1.27	8993	T	T	C	No
Bra1.27	9034	G	G	G	Yes
Bra1.27	9042	C	C	T	No
Bra1.27	9060	A	A	C	No
Bra1.27	9086	A	A	A	Yes
Bra1.27	9130	C	C	G	No
Bra1.27	9155	T	T	T	Yes
Bra1.27	9158	G	G	G	Yes
Bra1.27	9198	C	C	C	Yes
Bra1.27	9204	C	C	C	Yes
Bra1.27	9214	G	G	G	Yes
Bra1.27	9251	A	A	G	No
Bra1.27	9283	G	G	A	No
Bra1.27	9299	C	C	C	Yes
Bra1.27	9341	T	T	C	No
Bra1.27	9374	G	G	G	Yes
Bra1.27	9378	G	G	G	Yes
Bra1.27	9407	A	A	A	Yes
Bra1.27	9468	G	G	G	Yes
Bra1.27	9480	T	T	T	Yes
Bra1.27	9493	T	T	T	Yes
Bra1.27	9495	T	T	T	Yes
Bra1.27	9509	A	A	A	Yes
Bra1.27	9526	G	G	G	Yes
Bra1.27	9527	C	C	C	Yes
Bra1.27	9545	G	G	G	Yes
Bra1.27	9564	A	A	A	Yes
Bra1.27	9583	G	G	G	Yes
Bra1.27	9609	G	G	G	Yes
Bra1.27	9616	C	C	C	Yes
Bra1.27	9645	C	C	C	Yes
Bra1.27	9657	A	A	A	Yes
Bra1.27	9712	C	C	C	Yes
Bra1.27	9742	T	T	T	Yes
Bra1.27	9771	C	C	C	Yes
Bra1.27	9777	C	C	T	No
Bra1.27	9804	G	G	G	Yes
Bra1.27	9825	C	C	C	Yes
Bra1.27	9857	T	T	C	No
Bra1.27	9927	C	C	C	Yes
Bra1.27	9999	G	G	G	Yes
Bra1.27	10111	G	G	G	Yes
Bra1.27	10121	C	C	C	Yes
Bra1.27	10173	G	G	T	No
Bra1.27	10175	A	A	A	Yes
Bra1.27	10212	T	T	C	No
Bra1.27	10240	C	C	C	Yes
Bra1.27	10263	A	A	A	Yes
Bra1.27	10272	G	G	T	No
Bra1.27	10291	A	A	G	No
Bra1.27	10443	A	A	A	Yes
Bra1.27	10495	G	G	G	Yes
Bra1.27	10513	G	G	G	Yes
Bra1.27	10576	C	C	C	Yes
Bra1.27	11629	A	A	A	Yes
Bra1.27	11638	G	G	G	Yes
Bra1.27	11642	A	A	A	Yes
Bra1.27	11681	A	A	A	Yes
Bra1.27	11689	A	A	A	Yes
Bra1.27	11701	A	A	A	Yes
Bra1.27	11702	G	G	G	Yes
Bra1.27	11705	C	C	C	Yes
Bra1.27	11714	G	G	G	Yes
Bra1.27	11720	G	G	G	Yes
Bra1.27	11822	T	T	T	Yes
Bra1.27	11850	G	G	G	Yes
Bra1.27	11861	A	A	A	Yes
Bra1.27	11878	T	T	T	Yes
Bra1.27	11880	G	G	G	Yes
Bra1.27	11887	G	G	G	Yes
Bra1.27	11915	C	C	C	Yes
Bra1.27	12888	T	T	T	Yes
Bra1.27	12942	C	C	C	Yes
Bra1.27	13008	T	T	T	Yes
Bra1.27	13026	G	G	G	Yes
Bra1.27	13050	A	A	A	Yes
Bra1.27	13085	A	A	A	Yes
Bra1.27	13212	C	C	C	Yes
Bra1.27	13230	A	A	A	Yes
Bra1.27	13364	T	T	T	Yes
Bra1.27	13404	A	A	A	Yes
Bra1.27	13575	A	A	A	Yes
Bra1.27	13647	C	C	C	Yes
Bra1.27	13677	G	G	G	Yes
Bra1.27	13734	A	A	A	Yes
Bra1.27	13740	T	T	T	Yes
Bra1.27	13782	C	C	C	Yes
Bra1.27	14045	G	G	G	Yes
Bra1.27	14120	C	C	C	Yes
Bra1.27	14145	G	G	G	Yes
Bra1.27	14216	T	T	T	Yes
Bra1.27	14327	T	T	T	Yes
Bra1.27	14357	A	A	A	Yes
Bra1.27	14372	A	A	A	Yes
Bra1.27	14399	T	T	T	Yes
Bra1.27	14417	G	G	G	Yes
Bra1.27	14471	C	C	C	Yes
Bra1.27	14474	G	G	G	Yes
Bra1.27	14501	C	C	C	Yes
Bra1.27	14519	G	G	G	Yes
Bra1.27	14555	C	C	C	Yes
Bra1.27	14576	T	T	T	Yes
Bra1.27	14658	C	C	C	Yes
Bra1.27	14711	A	A	A	Yes
Bra1.27	14735	T	T	T	Yes
Bra1.27	14777	G	G	G	Yes
Bra1.27	14905	A	A	A	Yes
Bra1.27	14927	G	G	G	Yes
Bra1.27	14957	A	A	A	Yes
Bra1.27	15047	A	A	A	Yes
Bra1.27	15327	G	G	G	Yes
Bra1.27	15334	G	G	G	Yes
Bra1.27	15352	G	G	G	Yes
Bra1.27	15444	G	G	G	Yes
Bra1.27	15469	C	C	C	Yes
Bra1.27	15499	G	G	G	Yes
Bra1.27	15550	T	T	T	Yes
Bra1.27	15559	T	T	T	Yes
Bra1.27	15655	T	T	T	Yes
Bra1.27	15688	C	C	C	Yes
Bra1.27	15694	T	T	T	Yes
Bra1.27	15787	T	T	T	Yes
Bra1.27	15802	C	C	C	Yes
Bra1.27	15835	G	G	G	Yes
Bra1.27	15859	T	T	T	Yes
Bra1.27	16000	A	A	A	Yes
Bra1.27	16020	C	C	C	Yes
Bra1.27	16028	G	G	G	Yes
Bra1.27	16047	G	G	G	Yes
Bra1.27	16062	A	A	A	Yes
Bra1.27	16063	T	T	T	Yes
Bra1.27	16084	A	A	A	Yes
Bra1.27	16129	A	A	A	Yes
Bra1.27	16207	C	C	C	Yes
Bra1.27	16309	T	T	T	Yes
Bra1.27	16357	C	C	C	Yes
Bra1.27	16372	G	G	G	Yes
Bra1.27	16401	G	G	G	Yes
Bra1.27	16417	C	C	C	Yes
Bra1.27	16431	G	G	G	Yes
Bra1.27	16435	A	A	A	Yes
Bra1.27	16446	A	A	A	Yes
Bra1.27	17457	C	C	C	Yes
Bra1.27	17478	C	C	C	Yes
Bra1.27	17622	A	A	A	Yes
Bra1.27	17625	C	C	C	Yes
Bra1.27	17634	A	A	A	Yes
Bra1.27	17933	A	A	A	Yes
Bra1.27	17940	G	G	G	Yes
Bra1.27	17944	A	A	A	Yes
Bra1.27	17968	C	C	C	Yes
Bra1.27	17997	C	C	C	Yes
Bra1.27	18006	T	T	T	Yes
Bra1.27	18010	C	C	C	Yes
Bra1.27	18013	C	C	C	Yes
Bra1.27	18052	G	G	G	Yes
Bra1.27	18812	C	C	C	Yes
Bra1.27	18825	A	A	A	Yes
Bra1.27	18827	A	A	A	Yes
Bra1.27	18899	G	G	G	Yes
Bra1.27	18920	C	C	C	Yes
Bra1.27	18932	C	C	C	Yes
Bra1.27	19067	G	G	G	Yes
Bra1.27	19070	T	T	T	Yes
Bra1.27	19079	C	C	C	Yes
Bra1.27	19099	A	A	A	Yes
Bra1.27	19108	G	G	G	Yes
Bra1.27	19110	A	A	A	Yes
Bra1.27	19151	T	T	T	Yes
Bra1.27	19181	C	C	C	Yes
Bra1.27	19217	T	T	T	Yes
Bra1.27	19261	C	C	C	Yes
Bra1.27	19469	T	T	T	Yes
Bra1.27	19589	C	C	C	Yes
Bra1.27	19595	G	G	G	Yes
Bra1.27	19604	A	A	A	Yes
Bra1.27	19645	A	A	A	Yes
Bra1.27	19727	T	T	T	Yes
Bra1.27	19755	G	G	G	Yes
Bra1.27	19772	G	G	G	Yes
Bra1.27	19814	T	T	T	Yes
Bra1.27	19844	T	T	T	Yes
Bra1.27	20266	G	G	G	Yes
Bra1.27	20419	T	T	T	Yes
Bra1.27	20530	C	C	C	Yes
Bra1.27	21161	G	G	G	Yes
Bra1.27	21184	C	C	C	Yes
Bra1.27	21208	T	T	T	Yes
Bra1.27	21305	G	G	G	Yes
Bra1.27	21316	G	G	G	Yes
Bra1.27	21331	G	G	G	Yes
Bra1.27	21748	C	C	C	Yes
Bra1.27	21831	G	G	G	Yes
Bra1.27	21858	A	A	A	Yes
Bra1.27	21867	G	G	G	Yes
Bra1.27	21873	C	C	C	Yes
Bra1.27	21879	C	C	C	Yes
Bra1.27	21946	C	C	C	Yes
Bra1.27	21969	G	G	G	Yes
Bra1.27	21975	G	G	G	Yes
Bra1.27	22017	A	A	A	Yes
Bra1.27	22131	C	C	C	Yes
Bra1.27	22146	G	G	G	Yes
Bra1.27	22203	T	T	T	Yes
Bra1.27	22263	A	A	A	Yes
Bra1.27	22347	T	T	T	Yes
Bra1.27	22353	C	C	C	Yes
Bra1.27	22365	C	C	C	Yes
Bra1.27	22380	C	C	C	Yes
Bra1.27	22669	A	A	A	Yes
Bra1.27	22697	T	T	T	Yes
Bra1.27	22766	T	T	T	Yes
Bra1.27	22775	G	G	G	Yes
Bra1.27	22817	C	C	C	Yes
Bra1.27	22901	T	T	T	Yes
Bra1.27	22907	C	C	C	Yes
Bra1.27	22937	C	C	C	Yes
Bra1.27	22961	C	C	C	Yes
Bra1.27	22979	C	C	C	Yes
Bra1.27	23018	G	G	G	Yes
Bra1.27	23039	C	C	C	Yes
Bra1.27	23060	A	A	A	Yes
Bra1.27	23092	A	A	A	Yes
Bra1.27	23100	C	C	C	Yes
Bra1.27	23114	T	T	T	Yes
Bra1.27	23119	G	G	G	Yes
Bra1.27	23175	C	C	C	Yes
Bra1.27	23186	A	A	A	Yes
Bra1.27	23196	C	C	C	Yes
Bra1.27	23240	T	T	T	Yes
Bra1.27	23261	G	G	G	Yes
Bra1.27	23390	A	A	A	Yes
Bra1.27	23489	A	A	A	Yes
Bra1.27	23624	T	T	T	Yes
Bra1.27	23642	A	A	A	Yes
Bra1.27	23727	C	C	C	Yes
Bra1.27	23729	A	A	A	Yes
Bra1.27	23756	C	C	C	Yes
Bra1.27	23795	C	C	C	Yes
Bra1.27	23903	G	G	G	Yes
Bra1.27	23936	C	C	C	Yes
Bra1.27	23972	A	A	A	Yes
Bra1.27	23984	T	T	T	Yes
Bra1.27	24005	T	T	T	Yes
Bra1.27	24009	A	A	A	Yes
Bra1.27	24026	C	C	C	Yes
Bra1.27	24039	A	A	A	Yes
Bra1.27	24047	C	C	C	Yes
Bra1.27	24059	A	A	A	Yes
Bra1.27	24063	C	C	C	Yes
Bra1.27	24070	G	G	G	Yes
Bra1.27	24075	A	A	A	Yes
Bra1.27	24079	G	G	G	Yes
Bra1.27	24086	T	T	T	Yes
Bra1.27	24104	G	G	G	Yes
Bra1.27	24131	C	C	C	Yes
Bra1.27	24156	G	G	G	Yes
Bra1.27	24161	C	C	C	Yes
Bra1.27	24194	G	G	G	Yes
Bra1.27	24222	T	T	T	Yes
Bra1.27	24290	C	C	C	Yes
Bra1.27	24310	C	C	C	Yes
Bra1.27	24332	T	T	T	Yes
Bra1.27	24413	G	G	G	Yes
Bra1.27	24419	A	A	A	Yes
Bra1.27	24423	C	C	C	Yes
Bra1.27	24528	A	A	A	Yes
Bra1.27	24571	G	G	G	Yes
Bra1.27	24589	T	T	T	Yes
Bra1.27	24623	T	T	T	Yes
Bra1.27	24637	C	C	C	Yes
Bra1.27	24692	A	A	A	Yes
Bra1.27	24729	C	C	C	Yes
Bra1.27	24758	A	A	A	Yes
Bra1.27	24839	A	A	A	Yes
Bra1.27	24851	G	G	G	Yes
Bra1.27	24875	C	C	C	Yes
Bra1.27	24986	G	G	G	Yes
Bra1.27	25015	A	A	A	Yes
Bra1.27	25016	A	A	A	Yes
Bra1.27	25052	G	G	G	Yes
Bra1.27	25316	A	A	A	Yes
Bra1.27	25358	T	T	T	Yes
Bra1.27	25359	C	C	C	Yes
Bra1.27	25398	A	A	A	Yes
Bra1.27	25433	G	G	G	Yes
Bra1.27	25547	A	A	A	Yes
Bra1.27	25607	A	A	A	Yes
Bra1.27	25792	A	A	A	Yes
Bra1.27	26053	A	A	A	Yes
Bra1.27	26104	G	G	G	Yes
Bra1.27	26123	C	C	C	Yes
Bra1.27	26182	C	C	C	Yes
Bra1.27	26192	A	A	A	Yes
Bra1.27	26218	A	A	A	Yes
Bra1.27	26236	C	C	C	Yes
Bra1.27	26251	C	C	C	Yes
Bra1.27	26290	T	T	T	Yes
Bra1.27	26425	T	T	T	Yes
Bra1.27	26464	T	T	T	Yes
Bra1.27	26497	C	C	C	Yes
Bra1.27	26552	G	G	G	Yes
Bra1.27	26571	G	G	G	Yes
Bra1.27	26587	G	G	G	Yes
Bra1.27	26809	A	A	A	Yes
Bra1.27	26812	G	G	G	Yes
Bra1.27	26863	A	A	A	Yes
Bra1.27	26914	T	T	T	Yes
Bra1.27	27058	A	A	A	Yes
Bra1.27	27061	A	A	A	Yes
Bra1.27	27867	C	C	C	Yes
Bra1.27	27971	C	C	C	Yes
Bra1.27	27976	A	A	A	Yes
Bra1.27	27977	A	A	A	Yes
Bra1.27	27993	G	G	G	Yes
Bra1.27	28050	C	C	C	Yes
Bra1.27	28055	C	C	C	Yes
Bra1.27	28059	C	C	C	Yes
Bra1.27	28122	T	T	T	Yes
Bra1.27	28161	A	A	A	Yes
Bra1.27	28314	A	A	A	Yes
Bra1.27	28377	G	G	G	Yes
Bra1.27	28471	T	T	T	Yes
Bra1.27	28530	A	A	A	Yes
Bra1.27	28581	A	A	A	Yes
Bra1.27	28653	G	G	G	Yes
Bra1.27	28665	G	G	G	Yes
Bra1.27	28674	A	A	A	Yes
Bra1.27	29060	G	G	G	Yes
Bra1.27	29093	T	T	T	Yes
Bra1.27	29165	C	C	C	Yes
Bra1.27	29186	G	G	G	Yes
Bra1.27	29207	G	G	G	Yes
Bra1.27	29233	T	T	T	Yes
Bra1.27	29243	G	G	G	Yes
Bra1.27	29311	C	C	C	Yes
Bra1.27	29334	G	G	G	Yes
Bra1.27	29351	T	T	T	Yes
Bra1.27	29397	C	C	C	Yes
Bra1.27	29429	T	T	T	Yes
Bra1.27	29430	C	C	C	Yes
Bra1.27	29465	C	C	C	Yes
Bra1.27	29483	T	T	T	Yes
Bra1.27	29510	T	T	T	Yes
Bra1.27	29537	A	A	A	Yes
Bra1.27	29543	T	T	T	Yes
Bra1.27	29603	T	T	T	Yes
Bra1.27	29621	C	C	C	Yes
Bra1.27	29651	A	A	A	Yes
Bra1.27	29657	A	A	A	Yes
Bra1.27	29669	C	C	C	Yes
Bra1.27	29684	G	G	G	Yes
Bra1.27	29690	C	C	C	Yes
Bra1.27	29694	T	T	T	Yes
Bra1.27	29724	T	T	T	Yes
Bra1.27	29726	T	T	T	Yes
Bra1.27	30021	G	G	G	Yes
Bra1.27	30027	G	G	G	Yes
Bra1.27	30031	C	C	C	Yes
Bra1.27	30050	C	C	C	Yes
Bra1.27	30120	C	C	C	Yes
Bra1.27	30264	G	G	G	Yes
Bra1.27	30449	T	T	T	Yes
Bra1.27	31384	A	A	A	Yes
Bra1.27	32175	C	C	C	Yes
Bra1.27	32190	C	C	C	Yes
Bra1.27	32226	G	G	G	Yes
Bra1.27	32274	G	G	G	Yes
Bra1.27	32310	G	G	G	Yes
Bra1.27	32334	C	C	C	Yes
Bra1.27	32364	C	C	C	Yes
Bra1.27	32373	C	C	C	Yes
Bra1.27	32382	G	G	G	Yes
Bra1.27	32403	T	T	T	Yes
Bra1.27	32427	G	G	G	Yes
Bra1.27	32439	A	A	A	Yes
Bra1.27	32451	A	A	C	No
Bra1.27	32466	T	T	T	Yes
Bra1.27	32517	C	C	C	Yes
Bra1.27	32537	G	G	G	Yes
Bra1.27	32595	T	T	T	Yes
Bra1.27	32598	C	C	C	Yes
Bra1.27	32637	T	T	T	Yes
Bra1.27	32640	G	G	G	Yes
Bra1.27	32664	T	T	T	Yes
Bra1.27	32666	T	T	T	Yes
Bra1.27	32679	G	G	G	Yes
Bra1.27	32683	G	G	G	Yes
Bra1.27	32700	C	C	C	Yes
Bra1.27	32707	T	T	T	Yes
Bra1.27	32718	G	G	G	Yes
Bra1.27	32746	C	C	C	Yes
Bra1.27	32751	T	T	T	Yes
Bra1.27	32806	A	A	A	Yes
Bra1.27	32808	G	G	G	Yes
Bra1.27	32841	G	G	G	Yes
Bra1.27	32883	G	G	G	Yes
Bra1.27	32985	G	G	G	Yes
Bra1.27	33033	G	G	G	Yes
Bra1.27	37568	G	G	G	Yes
Bra1.27	37583	C	C	C	Yes
Bra1.27	37584	G	G	G	Yes
Bra1.27	37594	A	A	A	Yes
Bra1.27	37654	T	T	T	Yes
Bra1.27	37889	T	T	T	Yes
Bra1.27	37894	T	T	T	Yes
Bra1.27	37905	A	A	A	Yes
Bra1.27	37945	T	T	T	Yes
Bra1.27	37967	C	C	C	Yes
Bra1.27	37998	G	G	G	Yes
Bra1.27	37999	A	A	A	Yes
Bra1.27	38013	A	A	A	Yes
Bra1.27	38060	A	A	A	Yes
Bra1.27	38110	G	G	G	Yes
Bra1.27	38111	A	A	A	Yes
Bra1.27	38156	A	A	A	Yes
Bra1.27	38403	G	G	G	Yes
Bra1.27	38452	A	A	A	Yes
Bra1.27	38475	C	C	C	Yes
Bra1.27	38523	T	T	T	Yes
Bra1.27	38876	G	G	G	Yes
Bra1.27	38889	G	G	G	Yes
Bra1.27	38947	T	T	T	Yes
Bra1.27	38954	G	G	G	Yes
Bra1.27	38962	G	G	G	Yes
Bra1.27	39007	C	C	C	Yes
Bra1.27	39014	G	G	G	Yes
Bra1.27	39093	T	T	T	Yes
Bra1.27	39113	T	T	T	Yes
Bra1.27	39185	C	C	C	Yes
Bra1.27	39249	T	T	T	Yes
Bra1.27	39273	A	A	A	Yes
Bra1.27	39341	C	C	C	Yes
Bra1.27	39343	A	A	A	Yes
Bra1.27	39394	A	A	A	Yes
Bra1.27	39424	G	G	G	Yes
Bra1.27	39427	C	C	C	Yes
Bra1.27	39453	C	C	C	Yes
Bra1.27	39520	A	A	A	Yes
Bra1.27	39573	C	C	C	Yes
Bra1.27	39647	G	G	G	Yes
Bra1.27	39650	G	G	G	Yes
Bra1.27	39702	G	G	G	Yes
Bra1.27	39717	A	A	A	Yes
Bra1.27	39767	G	G	G	Yes
Bra1.27	39802	T	T	T	Yes
Bra1.27	39818	G	G	G	Yes
Bra1.27	39893	T	T	T	Yes
Bra1.27	40071	G	G	G	Yes
Bra1.27	40077	C	C	C	Yes
Bra1.27	40080	T	T	T	Yes
Bra1.27	40085	G	G	G	Yes
Bra1.27	40088	A	A	A	Yes
Bra1.27	40118	A	A	A	Yes
Bra1.27	40148	G	G	G	Yes
Bra1.27	40178	T	T	T	Yes
Bra1.27	40248	A	A	A	Yes
Bra1.27	40306	A	A	A	Yes
Bra1.27	40330	G	G	G	Yes
Bra1.27	40384	C	C	C	Yes
Bra1.27	40385	A	A	A	Yes
Bra1.27	40404	A	A	A	Yes
Bra1.27	40484	T	T	T	Yes
Bra1.27	40571	A	A	A	Yes
Bra1.27	40605	C	C	C	Yes
Bra1.27	40715	G	G	G	Yes
Bra1.27	40859	G	G	G	Yes
Bra1.27	40957	G	G	G	Yes
Bra1.27	40977	G	G	G	Yes
Bra1.27	40998	G	G	G	Yes
Bra1.27	41017	A	A	A	Yes
Bra1.27	41054	T	T	T	Yes
Bra1.27	41078	A	A	A	Yes
Bra1.27	41165	T	T	T	Yes
Bra1.27	41321	T	T	T	Yes
Bra1.27	41330	A	A	A	Yes
Bra1.27	41342	C	C	C	Yes
Bra1.27	41426	A	A	A	Yes
Bra1.27	41459	G	G	G	Yes
Bra1.27	41663	C	C	C	Yes
Bra1.27	41801	T	T	T	Yes
Bra1.27	41948	T	T	T	Yes
Bra1.27	42002	G	G	G	Yes
Bra1.27	42511	C	C	C	Yes
Bra1.27	42523	G	G	G	Yes
Bra1.27	42544	T	T	T	Yes
Bra1.27	42545	A	A	A	Yes
Bra1.27	42603	T	T	T	Yes
Bra1.27	42645	T	T	T	Yes
Bra1.27	42700	T	T	T	Yes
Bra1.27	42731	G	G	G	Yes
Bra1.27	42775	T	T	C	No
Bra1.27	42832	C	C	C	Yes
Bra1.27	42862	T	T	T	Yes
Bra1.27	42877	C	C	C	Yes
Bra1.27	42886	T	T	T	Yes
Bra1.27	42937	A	A	A	Yes
Bra1.27	42955	T	T	T	Yes
Bra1.27	43069	A	A	A	Yes
Bra1.27	43099	A	A	A	Yes
Bra1.27	43144	G	G	G	Yes
Bra1.27	43162	G	G	G	Yes
Bra1.27	43177	T	T	T	Yes
Bra1.27	43219	G	G	G	Yes
Bra1.27	43224	C	C	C	Yes
Bra1.27	43590	C	C	C	Yes
Bra1.27	43608	G	G	G	Yes
Bra1.27	43697	C	C	C	Yes
Bra1.27	43698	C	C	C	Yes
Bra1.27	43713	C	C	C	Yes
Bra1.27	43770	C	C	C	Yes
Bra1.27	43810	A	A	A	Yes
Bra1.27	43818	C	C	C	Yes
Bra1.27	43993	C	C	C	Yes
Bra1.27	44337	C	C	C	Yes
Bra1.27	44358	G	G	G	Yes
Bra1.27	44497	A	A	A	Yes
Bra1.27	44534	T	T	T	Yes
Bra1.27	44644	T	T	T	Yes
Bra1.27	46694	T	T	T	Yes
Bra1.27	46706	G	G	G	Yes
Bra1.27	46727	C	C	C	Yes
Bra1.27	46781	C	C	C	Yes
Bra1.27	46836	G	G	G	Yes
Bra1.27	46864	G	G	G	Yes
Bra1.27	46867	C	C	G	No
Bra1.27	46875	A	A	A	Yes
Bra1.27	46910	G	G	G	Yes
Bra1.27	46916	G	G	G	Yes
Bra1.27	46952	G	G	G	Yes
Bra1.27	46989	T	T	T	Yes
Bra1.27	47072	C	C	C	Yes
Bra1.27	47093	C	C	C	Yes
Bra1.27	47102	T	T	T	Yes
Bra1.27	47105	C	C	C	Yes
Bra1.27	47129	C	C	C	Yes
Bra1.27	47132	C	C	C	Yes
Bra1.27	47164	G	G	G	Yes
Bra1.27	47201	T	T	T	Yes
Bra1.27	47204	C	C	C	Yes
Bra1.27	47249	A	A	A	Yes
Bra1.27	47280	C	C	C	Yes
Bra1.27	47324	T	T	T	Yes
Bra1.27	47374	T	T	T	Yes
Bra1.27	47411	C	C	T	No
Bra1.27	47447	G	G	G	Yes
Bra1.27	47459	G	G	G	Yes
Bra1.27	47462	T	T	C	No
Bra1.27	47465	G	G	G	Yes
Bra1.27	47525	C	C	T	No
Bra1.27	47534	A	A	A	Yes
Bra1.27	47642	T	T	T	Yes
Bra1.27	47657	T	T	T	Yes
Bra1.27	47670	A	A	A	Yes
Bra1.27	47681	A	A	A	Yes
Bra1.27	47708	C	C	C	Yes
Bra1.27	47732	T	T	T	Yes
Bra1.27	47793	A	A	A	Yes
Bra1.27	47798	C	C	C	Yes
Bra1.27	47846	T	T	T	Yes
Bra1.27	47853	T	T	T	Yes
Bra1.27	47873	C	C	C	Yes
Bra1.27	47909	C	C	T	No
Bra1.27	47951	T	T	C	No
Bra1.27	47972	A	A	T	No
Bra1.27	47985	G	G	A	No
Bra1.27	47987	T	T	C	No
Bra1.27	48191	G	G	G	Yes
Bra1.27	48212	G	G	G	Yes
Bra1.27	48239	C	C	C	Yes
Bra1.27	48287	C	C	C	Yes
Bra1.27	48302	A	A	A	Yes
Bra1.27	48820	C	C	C	Yes
Bra1.27	48832	T	T	T	Yes
Bra1.27	48919	T	T	T	Yes
Bra1.27	48985	C	C	C	Yes
Bra1.27	49000	G	G	G	Yes
Bra1.27	49284	G	G	G	Yes
Bra1.27	49365	A	A	A	Yes
Bra1.27	49392	T	T	T	Yes
Bra1.27	49407	A	A	A	Yes
Bra1.27	49450	G	G	G	Yes
Bra1.27	49868	T	T	G	No
Bra1.27	49889	C	C	C	Yes
Bra1.27	49943	C	C	T	No
Bra1.27	49946	C	C	A	No
Bra1.27	49958	C	C	C	Yes
Bra1.27	49994	A	A	A	Yes
Bra1.27	50048	G	G	A	No
Bra1.27	50076	T	T	T	Yes
Bra1.27	50078	G	G	G	Yes
Bra1.27	50116	A	A	C	No
Bra1.27	50297	G	G	G	Yes
Bra1.27	50306	C	C	C	Yes
Bra1.27	50316	C	C	C	Yes
Bra1.27	50321	T	T	T	Yes
Bra1.27	50327	A	A	A	Yes
Bra1.27	50329	G	G	G	Yes
Bra1.27	50348	G	G	G	Yes
Bra1.27	50352	T	T	T	Yes
Bra1.27	50381	A	A	A	Yes
Bra1.27	50397	G	G	G	Yes
Bra1.27	50411	T	T	T	Yes
Bra1.27	50432	G	G	G	Yes
Bra1.27	50459	G	G	G	Yes
Bra1.27	50519	T	T	T	Yes
Bra1.27	50525	C	C	C	Yes
Bra1.27	50532	C	C	C	Yes
Bra1.27	50591	A	A	A	Yes
Bra1.27	50630	T	T	T	Yes
Bra1.27	50642	C	C	C	Yes
Bra1.27	50675	A	A	T	No
Bra1.27	50696	C	C	C	Yes
Bra1.27	50702	A	A	A	Yes
Bra1.27	51038	G	G	G	Yes
Bra1.27	51046	C	C	C	Yes
Bra1.27	51100	A	A	A	Yes
Bra1.27	51145	G	G	G	Yes
Bra1.27	51175	C	C	C	Yes
Bra1.27	51177	T	T	T	Yes
Bra1.27	51178	T	T	T	Yes
Bra1.27	51200	G	G	G	Yes
Bra1.27	51915	C	C	C	Yes
Bra1.27	51933	A	A	A	Yes
Bra1.27	51945	C	C	C	Yes
Bra1.27	51957	G	G	G	Yes
Bra1.27	51985	T	T	T	Yes
Bra1.27	51992	C	C	C	Yes
Bra1.27	51999	T	T	C	No
Bra1.27	52092	G	G	G	Yes
Bra1.27	52202	T	T	T	Yes
Bra1.27	52214	A	A	A	Yes
Bra1.27	52223	A	A	A	Yes
Bra1.27	52232	T	T	T	Yes
Bra1.27	52262	A	A	A	Yes
Bra1.27	52340	G	G	G	Yes
Bra1.27	52349	T	T	T	Yes
Bra1.27	52400	A	A	A	Yes
Bra1.27	52418	T	T	T	Yes
Bra1.27	52508	G	G	G	Yes
Bra1.27	52556	G	G	G	Yes
Bra1.27	52616	A	A	A	Yes
Bra1.27	52625	C	C	C	Yes
Bra1.27	52646	C	C	C	Yes
Bra1.27	52652	T	T	T	Yes
Bra1.27	52700	A	A	A	Yes
Bra1.27	52733	C	C	C	Yes
Bra1.27	52775	C	C	C	Yes
Bra1.27	52830	A	A	A	Yes
Bra1.27	52994	G	G	G	Yes
Bra1.27	53066	T	T	T	Yes
Bra1.27	53087	A	A	A	Yes
Bra1.27	53102	G	G	G	Yes
Bra1.27	53108	T	T	T	Yes
Bra1.27	53441	C	C	C	Yes
Bra1.27	53491	G	G	G	Yes
Bra1.27	53527	C	C	C	Yes
Bra1.27	53568	A	A	A	Yes
Bra1.27	53569	G	G	G	Yes
Bra1.27	53579	C	C	C	Yes
Bra1.27	53614	T	T	T	Yes
Bra1.27	53625	C	C	C	Yes
Bra1.27	53960	A	A	G	No
Bra1.27	54016	G	G	C	No
Bra1.27	54022	G	G	G	Yes
Bra1.27	54028	C	C	C	Yes
Bra1.27	54058	T	T	T	Yes
Bra1.27	54061	C	C	C	Yes
Bra1.27	54108	C	C	C	Yes
Bra1.27	54175	A	A	A	Yes
Bra1.27	54181	C	C	C	Yes
Bra1.27	54259	G	G	G	Yes
Bra1.27	54263	G	G	G	Yes
Bra1.27	54281	G	G	G	Yes
Bra1.27	54387	G	G	G	Yes
Bra1.27	54466	T	T	T	Yes
Bra1.27	55778	T	T	T	Yes
Bra1.27	56503	T	T	T	Yes
Bra1.27	56597	G	G	G	Yes
Bra1.27	56653	G	G	A	No
Bra1.27	56692	G	G	A	No
Bra1.27	56788	C	C	C	Yes
Bra1.27	57456	T	T	T	Yes
Bra1.27	57468	T	T	C	No
Bra1.27	57490	T	T	T	Yes
Bra1.27	57492	G	G	G	Yes
Bra1.27	57519	T	T	A	No
Bra1.27	57672	G	G	T	No
Bra1.27	58094	C	C	C	Yes
Bra1.27	58131	G	G	G	Yes
Bra1.27	58161	C	C	C	Yes
Bra1.27	58171	C	C	G	No
Bra1.27	58172	C	C	G	No
Bra1.27	58198	T	T	G	No
Bra1.27	58220	G	G	G	Yes
Bra1.27	58235	G	G	G	Yes
Bra1.27	58271	G	G	G	Yes
Bra1.27	58311	C	C	C	Yes
Bra1.27	58322	G	G	G	Yes
Bra1.27	58340	G	G	G	Yes
Bra1.27	58391	G	G	G	Yes
Bra1.27	58421	C	C	C	Yes
Bra1.27	58424	C	C	C	Yes
Bra1.27	58427	C	C	C	Yes
Bra1.27	58463	C	C	C	Yes
Bra1.27	58469	C	C	C	Yes
Bra1.27	58478	C	C	C	Yes
Bra1.27	58506	A	A	A	Yes
Bra1.27	58568	A	A	A	Yes
Bra1.27	58583	T	T	C	No
Bra1.27	58646	C	C	T	No
Bra1.27	58649	C	C	T	No
Bra1.27	58682	T	T	C	No
Bra1.27	58694	T	T	T	Yes
Bra1.27	58757	A	A	A	Yes
Bra1.27	58760	T	T	T	Yes
Bra1.27	58832	G	G	T	No
Bra1.27	58943	C	G	G	Yes
Bra1.27	58946	T	T	T	Yes
Bra1.27	59042	T	T	T	Yes
Bra1.27	59063	T	T	A	No
Bra1.27	59170	A	A	A	Yes
Bra1.27	61220	C	C	C	Yes
Bra1.27	61223	C	C	C	Yes
Bra1.27	61256	C	C	C	Yes
Bra1.27	61262	C	C	C	Yes
Bra1.27	61290	C	C	C	Yes
Bra1.27	61298	C	C	C	Yes
Bra1.27	61310	C	C	C	Yes
Bra1.27	61313	C	C	C	Yes
Bra1.27	61322	G	G	G	Yes
Bra1.27	61328	C	C	C	Yes
Bra1.27	61358	C	C	C	Yes
Bra1.27	61442	C	C	C	Yes
Bra1.27	61490	C	C	C	Yes
Bra1.27	61496	G	G	C	No
Bra1.27	61514	C	C	C	Yes
Bra1.27	61553	G	G	G	Yes
Bra1.27	61577	C	C	C	Yes
Bra1.27	61595	C	C	C	Yes
Bra1.27	61622	C	C	C	Yes
Bra1.27	61640	T	T	T	Yes
Bra1.27	61655	C	C	C	Yes
Bra1.27	61670	C	C	C	Yes
Bra1.27	61692	C	C	C	Yes
Bra1.27	61736	T	T	T	Yes
Bra1.27	61760	A	A	A	Yes
Bra1.27	61796	T	T	T	Yes
Bra1.27	61799	T	T	T	Yes
Bra1.27	61871	C	C	C	Yes
Bra1.27	61958	C	C	T	No
Bra1.27	61964	A	A	G	No
Bra1.27	61980	T	T	C	No
Bra1.27	62042	G	G	A	No
Bra1.27	62060	T	T	T	Yes
Bra1.27	62063	C	C	C	Yes
Bra1.27	62072	C	C	C	Yes
Bra1.27	63486	A	A	A	Yes
Bra1.27	63513	A	A	A	Yes
Bra1.27	63516	A	A	A	Yes
Bra1.27	63522	A	A	A	Yes
Bra1.27	63558	G	G	G	Yes
Bra1.27	63580	C	C	C	Yes
Bra1.27	63784	A	A	A	Yes
Bra1.27	63966	G	G	A	No
Bra1.27	63995	G	G	G	Yes
Bra1.27	64003	A	A	A	Yes
Bra1.27	64125	T	T	T	Yes
Bra1.27	64152	G	G	T	No
Bra1.27	64194	G	G	G	Yes
Bra1.27	64287	G	G	G	Yes
Bra1.27	64331	T	T	T	Yes
Bra1.27	64470	A	A	G	No
Bra1.27	64524	C	C	C	Yes
Bra1.27	64569	G	G	G	Yes
Bra1.27	64575	A	A	A	Yes
Bra1.27	64715	C	C	C	Yes
Bra1.27	64721	G	G	G	Yes
Bra1.27	64722	G	G	G	Yes
Bra1.27	64758	G	G	G	Yes
Bra1.27	64981	A	A	A	Yes
Bra1.27	64986	A	A	A	Yes
Bra1.27	65001	C	C	C	Yes
Bra1.27	65003	T	T	T	Yes
Bra1.27	65738	T	T	T	Yes
Bra1.27	65767	G	G	G	Yes
Bra1.27	65870	G	G	G	Yes
Bra1.27	65912	C	C	C	Yes
Bra1.27	65955	C	C	C	Yes
Bra1.27	65957	C	C	C	Yes
Bra1.27	65975	G	G	G	Yes
Bra1.27	65996	A	A	A	Yes
Bra1.27	66122	C	C	T	No
Bra1.27	66194	C	C	C	Yes
Bra1.27	66201	A	A	A	Yes
Bra1.27	66216	A	A	G	No
Bra1.27	66242	A	A	G	No
Bra1.27	66248	T	T	C	No
Bra1.27	66249	C	C	A	No
Bra1.27	66260	G	G	A	No
Bra1.27	66280	G	G	G	Yes
Bra1.27	66295	T	T	T	Yes
Bra1.27	66296	C	C	C	Yes
Bra1.27	66299	G	G	G	Yes
Bra1.27	66323	A	A	A	Yes
Bra1.27	72570	A	A	A	Yes
Bra1.27	73746	G	G	G	Yes
Bra1.27	73870	G	G	A	No
Bra1.27	74214	T	T	T	Yes
Bra1.27	74216	C	C	C	Yes
Bra1.27	74219	C	C	G	No
Bra1.27	74224	G	G	G	Yes
Bra1.27	74246	G	G	G	Yes
Bra1.27	74249	A	A	A	Yes
Bra1.27	74273	C	C	G	No
Bra1.27	74327	T	T	T	Yes
Bra1.27	74372	C	C	C	Yes
Bra1.27	74377	C	C	C	Yes
Bra1.27	74403	C	C	C	Yes
Bra1.27	74405	T	T	T	Yes
Bra1.27	74426	C	C	C	Yes
Bra1.27	74444	C	C	C	Yes
Bra1.27	74462	C	C	C	Yes
Bra1.27	74510	C	C	C	Yes
Bra1.27	74519	C	C	C	Yes
Bra1.27	74544	C	C	C	Yes
Bra1.27	74639	T	T	T	Yes
Bra1.27	74645	T	T	T	Yes
Bra1.27	74654	T	T	T	Yes
Bra1.27	74701	A	A	A	Yes
Bra1.27	74702	G	G	G	Yes
Bra1.27	74720	T	T	T	Yes
Bra1.27	74729	G	G	G	Yes
Bra1.27	74759	A	A	A	Yes
Bra1.27	74802	C	C	C	Yes
Bra1.27	74861	T	T	G	No
Bra1.27	74867	C	C	G	No
Bra1.27	75015	G	G	G	Yes
Bra1.27	75028	T	T	T	Yes
Bra1.27	75100	G	G	G	Yes
Bra1.27	75101	G	G	G	Yes
Bra1.27	75227	G	G	G	Yes
Bra1.27	75238	T	T	T	Yes
Bra1.27	75336	C	C	C	Yes
Bra1.27	75477	A	A	A	Yes
Bra1.27	75506	C	C	C	Yes
Bra1.27	75539	C	C	C	Yes
Bra1.27	75546	G	G	G	Yes
Bra1.27	75568	A	A	T	No
Bra1.27	75587	G	G	T	No
Bra1.27	75614	T	T	C	No
Bra1.27	75719	T	T	C	No
Bra1.27	75722	C	C	T	No
Bra1.27	75845	C	C	T	No
Bra1.27	75851	C	C	C	Yes
Bra1.27	75854	C	C	C	Yes
Bra1.27	75914	T	T	T	Yes
Bra1.27	75956	G	G	A	No
Bra1.27	76028	A	A	A	Yes
Bra1.27	76127	G	G	G	Yes
Bra1.27	76617	A	A	A	Yes
Bra1.27	76618	G	G	G	Yes
Bra1.27	76621	G	G	G	Yes
Bra1.27	76627	G	G	G	Yes
Bra1.27	76663	T	T	T	Yes
Bra1.27	76685	C	C	C	Yes
Bra1.27	76834	G	G	G	Yes
Bra1.27	76942	C	C	C	Yes
Bra1.27	77056	T	T	T	Yes
Bra1.27	81664	C	C	C	Yes
Bra1.27	81739	T	T	T	Yes
Bra1.27	81766	C	C	C	Yes
Bra1.27	81772	A	A	A	Yes
Bra1.27	81847	A	A	A	Yes
Bra1.27	81928	T	T	T	Yes
Bra1.27	88921	C	C	C	Yes
Bra1.27	88963	T	T	T	Yes
Bra1.27	89032	C	C	C	Yes
Bra1.27	89157	A	A	A	Yes
Bra1.27	89230	C	C	C	Yes
Bra1.27	90203	G	G	G	Yes
Bra1.27	90207	G	G	G	Yes
Bra1.27	90224	A	A	A	Yes
Bra1.27	90230	G	G	G	Yes
Bra1.27	90238	G	G	G	Yes
Bra1.27	90255	A	A	A	Yes
Bra1.27	90264	G	G	G	Yes
Bra1.27	90291	A	A	A	Yes
Bra1.27	90333	C	C	C	Yes
Bra1.27	90366	G	G	G	Yes
Bra1.27	90398	G	G	G	Yes
Bra1.27	90476	T	T	T	Yes
Bra1.27	90508	G	G	G	Yes
Bra1.27	90512	A	A	A	Yes
Bra1.27	90665	T	T	T	Yes
Bra1.27	90686	G	G	G	Yes
Bra1.27	90713	T	T	T	Yes
Bra1.27	90740	T	T	T	Yes
Bra1.27	90838	A	A	A	Yes
Bra1.27	90899	A	A	A	Yes
Bra1.27	90902	T	T	T	Yes
Bra1.27	92920	G	G	A	No
Bra1.27	92988	G	G	G	Yes
Bra1.27	93196	A	A	A	Yes
Bra1.27	93221	A	A	A	Yes
Bra1.27	93383	A	A	A	Yes
Bra1.27	93384	A	A	T	No
Bra1.27	93456	C	C	C	Yes
Bra1.27	93473	C	C	C	Yes
Bra1.27	93938	T	T	T	Yes
Bra1.27	94876	C	C	C	Yes
Bra1.27	94938	G	G	G	Yes
Bra1.27	95034	G	G	G	Yes
Bra1.27	95037	G	G	G	Yes
Bra1.27	95061	A	A	A	Yes
Bra1.27	95160	T	T	T	Yes
Bra1.27	95206	A	A	A	Yes
Bra1.27	95315	G	G	C	No
Bra1.27	95337	G	G	G	Yes
Bra1.27	95445	C	C	C	Yes
Bra1.27	95520	T	T	C	No
Bra1.27	95667	G	G	G	Yes
Bra1.27	95670	A	A	A	Yes
Bra1.27	95672	T	T	C	No
Bra1.27	95673	G	G	G	Yes
Bra1.27	95718	C	C	C	Yes
Bra1.27	95760	A	A	A	Yes
Bra1.27	95778	T	T	T	Yes
Bra1.27	95860	T	T	T	Yes
Bra1.27	95958	G	G	G	Yes
Bra1.27	95973	A	A	A	Yes
Bra1.27	95982	T	T	T	Yes
Bra1.27	96003	T	T	T	Yes
Bra1.27	96004	T	T	T	Yes
Bra1.27	96021	C	C	C	Yes
Bra1.27	96029	G	G	G	Yes
Bra1.27	96043	T	T	T	Yes
Bra1.27	96090	C	C	C	Yes
Bra1.27	96189	A	A	A	Yes
Bra1.27	96249	G	G	G	Yes
Bra1.27	96252	G	G	G	Yes
Bra1.27	96714	G	G	A	No
Bra1.27	96715	C	C	C	Yes
Bra1.27	96746	C	C	G	No
Bra1.27	96747	A	A	G	No
Bra1.27	96759	G	G	C	No
Bra1.27	96764	C	C	A	No
Bra1.27	96765	T	T	C	No
Bra1.27	96867	G	G	G	Yes
Bra1.27	96868	T	T	T	Yes
Bra1.27	96909	G	G	G	Yes
Bra1.27	96917	C	C	T	No
Bra1.27	96929	C	C	T	No
Bra1.27	96941	T	T	T	Yes
Bra1.27	96957	A	A	A	Yes
Bra1.27	96981	C	C	C	Yes
Bra1.27	97003	C	C	C	Yes
Bra1.27	97031	C	C	C	Yes
Bra1.27	97037	C	C	C	Yes
Bra1.27	97097	G	G	G	Yes
Bra1.27	97133	G	G	A	No
Bra1.27	97144	C	C	A	No
Bra1.27	97266	G	G	G	Yes
Bra1.27	97277	C	C	C	Yes
Bra1.27	97301	G	G	G	Yes
Bra1.27	97311	T	T	T	Yes
Bra1.27	97349	C	C	C	Yes
Bra1.27	97388	C	C	C	Yes
Bra1.27	97391	G	G	G	Yes
Bra1.27	97442	G	G	G	Yes
Bra1.27	97571	G	G	G	Yes
Bra1.27	97592	A	A	A	Yes
Bra1.27	97618	T	T	T	Yes
Bra1.27	97727	G	G	G	Yes
Bra1.27	97730	C	C	C	Yes
Bra1.27	97811	C	C	C	Yes
Bra1.27	97829	G	G	G	Yes
Bra1.27	97867	G	G	G	Yes
Bra1.27	97883	G	G	G	Yes
Bra1.27	97922	C	C	C	Yes
Bra1.27	97949	C	C	T	No
Bra1.27	98054	G	G	G	Yes
Bra1.27	98066	C	C	C	Yes
Bra1.27	98075	A	A	A	Yes
Bra1.27	98379	A	A	A	Yes
Bra1.27	98432	C	C	C	Yes
Bra1.27	98460	A	A	T	No
Bra1.27	98475	G	G	G	Yes
Bra1.27	98483	G	G	G	Yes
Bra1.27	98518	A	A	A	Yes
Bra1.27	98545	T	T	T	Yes
Bra1.27	98683	C	C	C	Yes
Bra1.27	98734	T	T	T	Yes
Bra1.27	98740	T	T	T	Yes
Bra1.27	98759	G	G	G	Yes
Bra1.27	99049	T	T	T	Yes
Bra1.27	99050	C	C	C	Yes
Bra1.27	99052	A	A	A	Yes
Bra1.27	99054	G	G	C	No
Bra1.27	99073	T	T	T	Yes
Bra1.27	99091	T	T	T	Yes
Bra1.27	99112	G	G	G	Yes
Bra1.27	99176	C	C	C	Yes
Bra1.27	99226	T	T	T	Yes
Bra1.27	99265	T	T	T	Yes
Bra1.27	99269	A	A	A	Yes
Bra1.27	105970	G	G	G	Yes
Bra1.27	105977	G	G	G	Yes
Bra1.27	105985	T	T	T	Yes
Bra1.27	106051	T	T	T	Yes
Bra1.27	106994	C	C	C	Yes
Bra1.27	106997	T	T	T	Yes
Bra1.27	107024	T	T	T	Yes
Bra1.27	107090	G	G	G	Yes
Bra1.27	107144	T	T	T	Yes
Bra1.27	107147	T	T	T	Yes
Bra1.27	107246	G	G	G	Yes
Bra1.27	107324	G	G	G	Yes
Bra1.27	107756	C	C	C	Yes
Bra1.27	107834	T	T	T	Yes
Bra1.27	107888	G	G	G	Yes
Bra1.27	107938	G	G	G	Yes
Bra1.27	107942	G	G	G	Yes
Bra1.27	107943	A	A	A	Yes
Bra1.27	108005	T	T	T	Yes
Bra1.27	108403	C	C	C	Yes
Bra1.27	108409	A	A	A	Yes
Bra1.27	108453	C	C	C	Yes
Bra1.27	108547	C	C	C	Yes
Bra1.27	108571	C	C	C	Yes
Bra1.27	108583	G	G	G	Yes
Bra1.27	108592	C	C	C	Yes
Bra1.27	108649	C	C	C	Yes
Bra1.27	108652	A	A	A	Yes
Bra1.27	108667	C	C	C	Yes
Bra1.27	108700	A	A	A	Yes
Bra1.27	108721	G	G	G	Yes
Bra1.27	108746	C	C	C	Yes
Bra1.27	108749	G	G	G	Yes
Bra1.27	108814	G	G	G	Yes
Bra1.27	108841	C	C	C	Yes
Bra1.27	108868	T	T	T	Yes
Bra1.27	108874	T	T	T	Yes
Bra1.27	108886	T	T	T	Yes
Bra1.27	108994	T	T	T	Yes
Bra1.27	109024	T	T	T	Yes
Bra1.27	109027	C	C	C	Yes
Bra1.27	109045	T	T	T	Yes
Bra1.27	109057	G	G	G	Yes
Bra1.27	109072	T	T	T	Yes
Bra1.27	109074	A	A	A	Yes
Bra1.27	109096	T	T	T	Yes
Bra1.27	109117	T	T	T	Yes
Bra1.27	109132	T	T	T	Yes
Bra1.27	109133	T	T	T	Yes
Bra1.27	109135	A	A	A	Yes
Bra1.27	109138	A	A	A	Yes
Bra1.27	109150	T	T	T	Yes
Bra1.27	109168	G	G	G	Yes
Bra1.27	109174	T	T	T	Yes
Bra1.27	109273	C	C	C	Yes
Bra1.27	109279	G	G	G	Yes
Bra1.27	109310	T	T	T	Yes
Bra1.27	109426	C	C	C	Yes
Bra1.27	109450	G	G	G	Yes
Bra1.27	109453	C	C	C	Yes
Bra1.27	109460	C	C	C	Yes
Bra1.27	109624	C	C	C	Yes
Bra1.27	111395	T	T	T	Yes
Bra1.27	111396	G	G	G	Yes
Bra1.27	111406	G	G	G	Yes
Bra1.27	111434	G	G	G	Yes
Bra1.27	111646	T	T	T	Yes
Bra1.27	111655	A	A	A	Yes
Bra1.27	111700	G	G	G	Yes
Bra1.27	111703	T	T	T	Yes
Bra1.27	111715	T	T	T	Yes
Bra1.27	111811	C	C	C	Yes
Bra1.27	111931	G	G	G	Yes
Bra1.27	112078	C	C	C	Yes
Bra1.27	112784	No	G	A	No
Bra1.27	112832	C	C	C	Yes
Bra1.27	112856	C	C	C	Yes
Bra1.27	112919	G	G	T	No
Bra1.27	112953	A	A	A	Yes
Bra1.27	112967	G	G	G	Yes
Bra1.27	113047	C	C	C	Yes
Bra1.27	113081	T	T	T	Yes
Bra1.27	113099	G	G	G	Yes
Bra1.27	113102	C	C	C	Yes
Bra1.27	113129	T	T	T	Yes
Bra1.27	113130	C	C	C	Yes
Bra1.27	113203	C	C	C	Yes
Bra1.27	113204	A	A	A	Yes
Bra1.27	113297	T	T	T	Yes
Bra1.27	113521	C	C	C	Yes
Bra1.27	113597	C	C	C	Yes
Bra1.27	113674	G	G	C	No
Bra1.27	113731	T	T	T	Yes
Bra1.27	113776	C	C	C	Yes
Bra1.27	113805	C	C	C	Yes
Bra1.27	113849	T	T	T	Yes
Bra1.27	113872	T	T	T	Yes
Bra1.27	113916	A	A	A	Yes
Bra1.27	113962	A	A	A	Yes
Bra1.27	113983	T	T	T	Yes
Bra1.27	114013	C	C	C	Yes
Bra1.27	114055	T	T	T	Yes
Bra1.27	114151	T	T	T	Yes
Bra1.27	114196	A	A	A	Yes
Bra1.27	114217	T	T	T	Yes
Bra1.27	114382	T	T	T	Yes
Bra1.27	115116	C	C	C	Yes
Bra1.27	115167	A	A	A	Yes
Bra1.27	115195	T	T	T	Yes
Bra1.27	115213	T	T	T	Yes
Bra1.27	115251	T	T	T	Yes
Bra1.27	119593	T	T	T	Yes
Bra1.27	121320	C	C	C	Yes
Bra1.27	121338	A	A	A	Yes
Bra1.27	121401	G	G	G	Yes
Bra1.27	121623	C	C	C	Yes
Bra1.27	121647	T	T	G	No
Bra1.27	121674	A	A	G	No
Bra1.27	121704	G	G	G	Yes
Bra1.27	121722	T	T	T	Yes
Bra1.27	121723	A	A	A	Yes
Bra1.27	121728	G	G	G	Yes
Bra1.27	121747	A	A	A	Yes
Bra1.27	121824	A	A	A	Yes
Bra1.27	121830	A	A	A	Yes
Bra1.27	121857	T	T	T	Yes
Bra1.27	121869	A	A	A	Yes
Bra1.27	121875	T	T	T	Yes
Bra1.27	121939	C	C	C	Yes
Bra1.27	121965	T	T	T	Yes
Bra1.27	121980	G	G	G	Yes
Bra1.27	122011	T	T	C	No
Bra1.27	122013	G	G	C	No
Bra1.27	122025	C	C	C	Yes
Bra1.27	122085	G	G	G	Yes
Bra1.27	122088	T	T	T	Yes
Bra1.27	122091	T	T	T	Yes
Bra1.27	122157	A	A	A	Yes
Bra1.27	122172	C	C	C	Yes
Bra1.27	122187	C	C	C	Yes
Bra1.27	122229	A	A	A	Yes
Bra1.27	122247	A	A	A	Yes
Bra1.27	122951	G	G	A	No
Bra1.27	122972	G	G	G	Yes
Bra1.27	122984	C	C	C	Yes
Bra1.27	123127	C	C	C	Yes
Bra1.27	123181	A	A	A	Yes
Bra1.27	123218	G	G	G	Yes
Bra1.27	123221	C	C	C	Yes
Bra1.27	123234	T	T	T	Yes
Bra1.27	130375	C	C	C	Yes
Bra1.27	130489	G	G	G	Yes
Bra1.27	131301	G	G	G	Yes
Bra1.27	131310	G	G	G	Yes
Bra1.27	131349	C	C	C	Yes
Bra1.27	131378	T	T	T	Yes
Bra1.27	131382	A	A	C	No
Bra1.27	131427	C	C	C	Yes
Bra1.27	131431	C	C	C	Yes
Bra1.27	131446	C	C	C	Yes
Bra1.27	131544	G	G	C	No
Bra1.27	131547	A	A	A	Yes
Bra1.27	131551	T	T	T	Yes
Bra1.27	131559	A	A	A	Yes
Bra1.27	131589	G	G	G	Yes
Bra1.27	131592	T	T	T	Yes
Bra1.27	131670	G	G	G	Yes
Bra1.27	131679	A	A	G	No
Bra1.27	134018	G	G	G	Yes
Bra1.27	134033	T	T	T	Yes
Bra1.27	134037	G	G	G	Yes
Bra1.27	134039	G	G	G	Yes
Bra1.27	134078	A	A	A	Yes
Bra1.27	134082	G	G	A	No
Bra1.27	134158	A	A	A	Yes
Bra1.27	134177	G	G	A	No
Bra1.27	134222	G	G	C	No
Bra1.27	134231	C	C	C	Yes
Bra1.27	134288	T	T	C	No
Bra1.27	134300	A	A	T	No
Bra1.27	134324	A	A	A	Yes
Bra1.27	134357	C	C	G	No
Bra1.27	134426	G	G	G	Yes
Bra1.27	134427	C	C	C	Yes
Bra1.27	134441	C	C	C	Yes
Bra1.27	134453	T	T	T	Yes
Bra1.27	134555	G	G	G	Yes
Bra1.27	134567	A	A	G	No
Bra1.27	134702	T	T	T	Yes
Bra1.27	134746	A	A	A	Yes
Bra1.27	134753	A	A	A	Yes
Bra1.27	134767	G	G	G	Yes
Bra1.27	134805	C	C	T	No
Bra1.27	134825	G	G	G	Yes
Bra1.27	134843	G	G	G	Yes
Bra1.27	134857	G	G	G	Yes
Bra1.27	134912	C	C	C	Yes
Bra1.27	134963	C	C	C	Yes
Bra1.27	135008	T	T	A	No
Bra1.27	135038	T	T	T	Yes
Bra1.27	135453	T	T	T	Yes
Bra1.27	135469	G	G	G	Yes
Bra1.27	135482	T	T	T	Yes
Bra1.27	135485	G	G	G	Yes
Bra1.27	135500	T	T	T	Yes
Bra1.27	135503	G	G	G	Yes
Bra1.27	135569	C	C	C	Yes
Bra1.27	135629	A	A	A	Yes
Bra1.27	138161	C	C	C	Yes
Bra1.27	138197	C	C	C	Yes
Bra1.27	138221	C	C	C	Yes
Bra1.27	138233	G	G	G	Yes
Bra1.27	138799	G	G	G	Yes
Bra1.27	138829	C	C	C	Yes
Bra1.27	138892	A	A	A	Yes
Bra1.27	138958	C	C	A	No
Bra1.27	138967	G	G	G	Yes
Bra1.27	138994	A	A	G	No
Bra1.27	139009	G	G	G	Yes
Bra1.27	139048	A	A	A	Yes
Bra1.27	139081	C	C	C	Yes
Bra1.27	139162	C	C	C	Yes
Bra1.27	139285	T	T	T	Yes
Bra1.27	139297	G	G	G	Yes
Bra1.27	139309	T	T	T	Yes
Bra1.27	139519	G	G	G	Yes
Bra1.27	139702	T	T	C	No
Bra1.27	139756	A	A	T	No
Bra1.27	139759	C	C	G	No
Bra1.27	139809	C	C	C	Yes
Bra1.27	139810	C	C	C	Yes
Bra1.27	139822	G	G	A	No
Bra1.27	139834	G	G	G	Yes
Bra1.27	139892	A	A	A	Yes
Bra1.27	140152	T	T	T	Yes
Bra1.27	140155	T	T	T	Yes
Bra1.27	156414	T	T	T	Yes
Bra1.27	156422	A	A	G	No
Bra1.27	156449	G	G	G	Yes
Bra1.27	156512	G	G	G	Yes
Bra1.27	156575	A	A	A	Yes
Bra1.27	156578	G	G	G	Yes
Bra1.27	156632	A	A	A	Yes
Bra1.27	156635	G	G	G	Yes
Bra1.27	156656	T	T	T	Yes
Bra1.27	156680	G	G	G	Yes
Bra1.27	156749	A	A	A	Yes
Bra1.27	156857	C	C	C	Yes
Bra1.27	156911	C	C	C	Yes
Bra1.27	156938	C	C	C	Yes
Bra1.27	156941	C	C	C	Yes
Bra1.27	157037	C	C	C	Yes
Bra1.27	157038	C	C	C	Yes
Bra1.27	157040	T	T	T	Yes
Bra1.27	157046	A	A	A	Yes
Bra1.27	157067	C	C	C	Yes
Bra1.27	157109	A	A	A	Yes
Bra1.27	157124	G	G	G	Yes
Bra1.27	157127	C	C	C	Yes
Bra1.27	157130	A	A	A	Yes
Bra1.27	157142	G	G	G	Yes
Bra1.27	157852	A	A	A	Yes
Bra1.27	157886	A	A	T	No
Bra1.27	157912	C	C	C	Yes
Bra1.27	157915	C	C	T	No
Bra1.27	157918	G	G	C	No
Bra1.27	157921	G	G	C	No
Bra1.27	157945	C	C	T	No
Bra1.27	157969	C	C	C	Yes
Bra1.27	158122	C	C	C	Yes
Bra1.27	158203	G	G	G	Yes
Bra1.27	158218	G	G	T	No
Bra1.27	158239	A	A	T	No
Bra1.27	158242	A	A	A	Yes
Bra1.27	158254	C	C	T	No
Bra1.27	158287	C	C	C	Yes
Bra1.27	158299	C	C	C	Yes
Bra1.27	158323	G	G	G	Yes
Bra1.27	158335	G	G	G	Yes
Bra1.27	158345	G	G	G	Yes
Bra1.27	158350	G	G	G	Yes
Bra1.27	158356	G	G	G	Yes
Bra1.27	158386	C	C	C	Yes
Bra1.27	158448	G	G	G	Yes
Bra1.27	158485	G	G	G	Yes
Bra1.27	158593	T	T	T	Yes
Bra1.27	159196	A	A	A	Yes
Bra1.27	159763	C	C	T	No
Bra1.27	159802	C	C	C	Yes
Bra1.27	159826	C	C	C	Yes
Bra1.27	159850	T	T	T	Yes
Bra1.27	159859	C	C	C	Yes
Bra1.27	159865	C	C	C	Yes
Bra1.27	160052	T	T	T	Yes
Bra1.27	160057	C	C	C	Yes
Bra1.27	160066	G	G	G	Yes
Bra1.27	160132	C	C	C	Yes
Bra1.27	160141	A	A	A	Yes
Bra1.27	160159	A	A	A	Yes
Bra1.27	160180	C	C	C	Yes
Bra1.27	160207	A	A	A	Yes
Bra1.27	160302	T	T	T	Yes
Bra1.27	160323	A	A	A	Yes
Bra1.27	160354	G	G	G	Yes
Bra1.27	160492	C	C	C	Yes
Bra1.27	160585	T	T	T	Yes
Bra1.27	160677	G	G	G	Yes
Bra1.27	160717	T	T	T	Yes
Bra1.27	160750	A	A	A	Yes
Bra1.27	160792	G	G	G	Yes
Bra1.27	160852	T	T	T	Yes
Bra1.27	160912	G	G	G	Yes
Bra1.27	160963	G	G	G	Yes
Bra1.27	160972	C	C	T	No
Bra1.27	161015	C	C	C	Yes
Bra1.27	161020	G	G	G	Yes
Bra1.27	161026	C	C	C	Yes
Bra1.27	161080	C	C	C	Yes
Bra1.27	161083	T	T	T	Yes
Bra1.27	161108	T	T	T	Yes
Bra1.27	161173	C	C	C	Yes
Bra1.27	161224	G	G	G	Yes
Bra1.27	161237	T	T	T	Yes
Bra1.27	161248	A	A	A	Yes
Bra1.27	161287	T	T	T	Yes
Bra1.27	161302	A	A	A	Yes
Bra1.27	161308	C	C	T	No
Bra1.27	161311	C	C	C	Yes
Bra1.27	161317	A	A	A	Yes
Bra1.27	161329	C	C	C	Yes
Bra1.27	161335	C	C	C	Yes
Bra1.27	161356	T	T	T	Yes
Bra1.27	161368	T	T	T	Yes
Bra1.27	161374	C	C	C	Yes
Bra1.27	161380	T	T	T	Yes
Bra1.27	161413	C	C	C	Yes
Bra1.27	161416	A	A	A	Yes
Bra1.27	161419	C	C	C	Yes
Bra1.27	161440	T	T	T	Yes
Bra1.27	161486	C	C	C	Yes
Bra1.27	161530	T	T	T	Yes
Bra1.27	161587	A	A	A	Yes
Bra1.27	161647	C	C	C	Yes
Bra1.27	161686	C	C	C	Yes
Bra1.27	161749	T	T	T	Yes
Bra1.27	161794	T	T	T	Yes
Bra1.27	161854	A	A	A	Yes
Bra1.27	161871	G	G	G	Yes
Bra1.27	162040	T	T	T	Yes
Bra1.27	162046	T	T	T	Yes
Bra1.27	162064	G	G	G	Yes
Bra1.27	162157	T	T	T	Yes
Bra1.27	162166	C	C	C	Yes
Bra1.27	162179	C	C	C	Yes
Bra1.27	162202	A	A	A	Yes
Bra1.27	162208	G	G	G	Yes
Bra1.27	162226	T	T	T	Yes
Bra1.27	162232	T	T	T	Yes
Bra1.27	162233	C	C	C	Yes
Bra1.27	162263	T	T	T	Yes
Bra1.27	162269	C	C	C	Yes
Bra1.27	162271	G	G	G	Yes
Bra1.27	162272	G	G	G	Yes
Bra1.27	162319	T	T	T	Yes
Bra1.27	162523	G	G	C	No
Bra1.27	162595	A	A	G	No
Bra1.27	162673	T	T	T	Yes
Bra1.27	162727	G	G	G	Yes
Bra1.27	162742	C	C	C	Yes
Bra1.27	162809	T	T	T	Yes
Bra1.27	162853	G	G	G	Yes
Bra1.27	162857	T	T	T	Yes
Bra1.27	162911	T	T	T	Yes
Bra1.27	162922	G	G	G	Yes
Bra1.27	162925	C	C	C	Yes
Bra1.27	162940	G	G	G	Yes
Bra1.27	165512	G	G	G	Yes
Bra1.27	165530	C	C	C	Yes
Bra1.27	165557	T	T	C	No
Bra1.27	165572	G	G	G	Yes
Bra1.27	165584	C	C	C	Yes
Bra1.27	165593	T	T	T	Yes
Bra1.27	165626	C	C	C	Yes
Bra1.27	165632	C	C	C	Yes
Bra1.27	165698	T	T	T	Yes
Bra1.27	165761	T	T	T	Yes
Bra1.27	165776	T	T	T	Yes
Bra1.27	165791	T	T	T	Yes
Bra1.27	165803	T	T	G	No
Bra1.27	165839	T	T	T	Yes
Bra1.27	165845	G	G	G	Yes
Bra1.27	165878	T	T	T	Yes
Bra1.27	166528	G	G	G	Yes
Bra1.27	166549	C	C	T	No
Bra1.27	166550	T	T	C	No
Bra1.27	166552	T	T	C	No
Bra1.27	166553	A	A	T	No
Bra1.27	166582	C	C	C	Yes
Bra1.27	166588	C	C	C	Yes
Bra1.27	166603	T	T	T	Yes
Bra1.27	166625	T	T	T	Yes
Bra1.27	166668	C	C	C	Yes
Bra1.27	166720	C	C	C	Yes
Bra1.27	166728	C	C	C	Yes
Bra1.27	166771	A	A	A	Yes
Bra1.27	166888	C	C	G	No
Bra1.27	166894	A	A	G	No
Bra1.27	166909	T	T	T	Yes
Bra1.27	167113	G	G	G	Yes
Bra1.27	167119	G	G	G	Yes
Bra1.27	170572	C	C	C	Yes
Bra1.27	170578	T	T	T	Yes
Bra1.27	170617	A	A	A	Yes
Bra1.27	170645	C	C	G	No
Bra1.27	170659	A	A	A	Yes
Bra1.27	170695	G	G	G	Yes
Bra1.27	170698	T	T	T	Yes
Bra1.27	170710	G	G	G	Yes
Bra1.27	170758	A	A	G	No
Bra1.27	170768	C	C	C	Yes
Bra1.27	170800	T	T	T	Yes
Bra1.27	170816	C	C	C	Yes
Bra1.27	170977	C	C	C	Yes
Bra1.27	170980	G	G	G	Yes
Bra1.27	170983	A	A	A	Yes
Bra1.27	170986	T	T	T	Yes
Bra1.27	171255	T	T	C	No
Bra1.27	171269	T	T	T	Yes
Bra1.27	171300	T	T	T	Yes
Bra1.27	171324	G	G	G	Yes
Bra1.27	171381	C	C	T	No
Bra1.27	171384	C	C	C	Yes
Bra1.27	171393	G	G	G	Yes
Bra1.27	171414	G	G	C	No
Bra1.27	171429	T	T	G	No
Bra1.27	171435	C	C	C	Yes
Bra1.27	171444	G	G	G	Yes
Bra1.27	171450	C	C	C	Yes
Bra1.27	171456	C	C	T	No
Bra1.27	171457	A	A	C	No
Bra1.27	171468	G	G	G	Yes
Bra1.27	171495	G	G	G	Yes
Bra1.27	171504	C	C	C	Yes
Bra1.27	171510	T	T	T	Yes
Bra1.27	171618	T	T	T	Yes
Bra1.27	171633	T	T	C	No
Bra1.27	171746	C	C	G	No
Bra1.27	171765	T	T	T	Yes
Bra1.27	171784	A	A	A	Yes
Bra1.27	171789	G	G	G	Yes
Bra1.27	171849	C	C	T	No
Bra1.27	171882	A	A	C	No
Bra1.27	171918	C	C	C	Yes
Bra1.27	171924	A	A	A	Yes
Bra1.27	171954	G	G	G	Yes
Bra1.27	171966	T	T	G	No
Bra1.27	171972	C	C	C	Yes
Bra1.27	171987	T	T	T	Yes
Bra1.27	172014	G	G	G	Yes
Bra1.27	172041	C	C	C	Yes
Bra1.27	172065	C	C	C	Yes
Bra1.27	172125	A	A	G	No
Bra1.27	172128	G	G	T	No
Bra1.27	172134	T	T	T	Yes
Bra1.27	172146	T	T	T	Yes
Bra1.27	172152	T	T	T	Yes
Bra1.27	172248	T	T	T	Yes
Bra1.27	172284	A	A	A	Yes
Bra1.27	172293	G	G	G	Yes
Bra1.27	172314	C	C	C	Yes
Bra1.27	172320	T	T	C	No
Bra1.27	172371	G	G	T	No
Bra1.27	172386	C	C	T	No
Bra1.27	172458	A	A	A	Yes
Bra1.27	172491	A	A	A	Yes
Bra1.27	172539	C	C	C	Yes
Bra1.27	172587	G	G	G	Yes
Bra1.27	172599	C	C	C	Yes
Bra1.27	172626	G	G	G	Yes
Bra1.27	172641	A	A	A	Yes
Bra1.27	172647	C	C	C	Yes
Bra1.27	172650	C	C	C	Yes
Bra1.27	172719	T	T	C	No
Bra1.27	172773	C	C	C	Yes
Bra1.27	172774	T	T	T	Yes
Bra1.27	172824	C	C	T	No
Bra1.27	172839	G	G	G	Yes
Bra1.27	172854	C	C	C	Yes
Bra1.27	172866	T	T	C	No
Bra1.27	172878	C	C	C	Yes
Bra1.27	172911	C	C	C	Yes
Bra1.27	172949	C	C	C	Yes
Bra1.27	173013	T	T	T	Yes
Bra1.27	173016	C	C	C	Yes
Bra1.27	173019	C	C	C	Yes
Bra1.27	173031	C	C	C	Yes
Bra1.27	173061	T	T	T	Yes
Bra1.27	173062	A	A	A	Yes
Bra1.27	173064	T	T	T	Yes
Bra1.27	173082	G	G	G	Yes
Bra1.27	173094	G	G	G	Yes
Bra1.27	173115	C	C	C	Yes
Bra1.27	173121	G	G	G	Yes
Bra1.27	173130	A	A	A	Yes
Bra1.27	173265	G	G	G	Yes
Bra1.27	173280	G	G	G	Yes
Bra1.27	173340	C	C	C	Yes
Bra1.27	173391	C	C	C	Yes
Bra1.27	173410	T	T	T	Yes
Bra1.27	173735	A	A	A	Yes
Bra1.27	173774	C	C	C	Yes
Bra1.27	173786	C	C	C	Yes
Bra1.27	173810	C	C	C	Yes
Bra1.27	173840	C	C	A	No
Bra1.27	174860	G	G	G	Yes
Bra1.27	174893	T	T	T	Yes
Bra1.27	174935	T	T	T	Yes
Bra1.27	175010	C	C	C	Yes
Bra1.27	175028	G	G	G	Yes
Bra1.27	175031	G	G	G	Yes
Bra1.27	175040	C	C	C	Yes
Bra1.27	175052	A	A	A	Yes
Bra1.27	175058	T	T	T	Yes
Bra1.27	175061	C	C	C	Yes
Bra1.27	175412	A	A	A	Yes
Bra1.27	175442	A	A	A	Yes
Bra1.27	175444	A	A	A	Yes
Bra1.27	175533	G	G	G	Yes
Bra1.27	175898	G	G	G	Yes
Bra1.27	175920	G	G	G	Yes
Bra1.27	176061	G	G	G	Yes
Bra1.27	176096	A	A	T	No
Bra1.27	176432	T	T	C	No
Bra1.27	176453	A	A	G	No
Bra1.27	176573	G	G	A	No
Bra1.27	176645	T	T	A	No
Bra1.27	176653	T	T	T	Yes
Bra1.27	176657	A	A	A	Yes
Bra1.27	176659	C	C	T	No
Bra1.27	176675	G	G	G	Yes
Bra1.27	176681	G	G	G	Yes
Bra1.27	176684	T	T	T	Yes
Bra1.27	176688	C	C	C	Yes
Bra1.27	177227	A	A	G	No
Bra1.27	177233	C	C	C	Yes
Bra1.27	177245	C	C	C	Yes
Bra1.27	177251	A	A	A	Yes
Bra1.27	177297	G	G	A	No
Bra1.27	177347	G	G	G	Yes
Bra1.27	177367	T	T	T	Yes
Bra1.27	177382	A	A	A	Yes
Bra1.27	177727	C	C	C	Yes
Bra1.27	177733	A	A	A	Yes
Bra1.27	177853	C	C	C	Yes
Bra1.27	177874	T	T	T	Yes
Bra1.27	177884	C	C	C	Yes
Bra1.27	177922	G	G	G	Yes
Bra1.27	177925	A	A	A	Yes
Bra1.27	178509	G	G	A	No
Bra1.27	178518	C	C	C	Yes
Bra1.27	178752	A	A	A	Yes
Bra1.27	178764	C	C	C	Yes
Bra1.27	178776	G	G	G	Yes
Bra1.27	178785	C	C	C	Yes
Bra1.27	178894	T	T	T	Yes
Bra1.27	178928	C	C	C	Yes
Bra1.27	178935	G	G	G	Yes
Bra1.27	178957	A	A	A	Yes
Bra1.27	178986	A	A	A	Yes
Bra1.27	178998	C	C	C	Yes
Bra1.27	179013	T	T	T	Yes
Bra1.27	179019	T	T	T	Yes
Bra1.27	179082	C	C	C	Yes
Bra1.27	179160	G	G	G	Yes
Bra1.27	179208	T	T	T	Yes
Bra1.27	180891	G	G	G	Yes
Bra1.27	180916	A	A	A	Yes
Bra1.27	180930	G	G	G	Yes
Bra1.27	180945	T	T	T	Yes
Bra1.27	180957	A	A	A	Yes
Bra1.27	180963	T	T	T	Yes
Bra1.27	180984	T	T	T	Yes
Bra1.27	181089	G	G	G	Yes
Bra1.27	181104	C	C	A	No
Bra1.27	181147	A	A	A	Yes
Bra1.27	181164	C	C	C	Yes
Bra1.27	181182	G	G	G	Yes
Bra1.27	181185	G	G	G	Yes
Bra1.27	181218	G	G	G	Yes
Bra1.27	182314	G	G	G	Yes
Bra1.27	182344	T	T	T	Yes
Bra1.27	182362	G	G	A	No
Bra1.27	182371	T	T	T	Yes
Bra1.27	182386	T	T	T	Yes
Bra1.27	182422	T	T	T	Yes
Bra1.27	182460	C	C	C	Yes
Bra1.27	182567	C	C	C	Yes
Bra1.27	182576	C	C	C	Yes
Bra1.27	182641	G	G	G	Yes
Bra1.27	182683	G	G	G	Yes
Bra1.27	189172	C	C	C	Yes
Bra1.27	189184	C	C	C	Yes
Bra1.27	189217	T	T	T	Yes
Bra1.27	189235	C	C	G	No
Bra1.27	189238	G	G	A	No
Bra1.27	189241	T	T	C	No
Bra1.27	191168	C	C	G	No
Bra1.27	191171	C	C	C	Yes
Bra1.27	191180	C	C	G	No
Bra1.27	191188	A	A	A	Yes
Bra1.27	191213	C	C	T	No
Bra1.27	191219	C	C	C	Yes
Bra1.27	191235	G	G	C	No
Bra1.27	191252	C	C	C	Yes
Bra1.27	191259	G	G	G	Yes
Bra1.27	191261	T	T	T	Yes
Bra1.27	191267	T	T	T	Yes
Bra1.27	191303	A	A	A	Yes
Bra1.27	191324	T	T	G	No
Bra1.27	191325	A	A	C	No
Bra1.27	191376	A	A	A	Yes
Bra1.27	191476	A	A	A	Yes
Bra1.27	191507	G	G	T	No
Bra1.27	191551	T	T	T	Yes
Bra1.27	191578	T	T	C	No
Bra1.27	191636	A	A	A	Yes
Bra1.27	191681	T	T	C	No
Bra1.27	191684	A	A	T	No
Bra1.27	191707	A	A	C	No
Bra1.27	191786	C	C	C	Yes
Bra1.27	191810	T	T	T	Yes
Bra1.27	191819	C	C	C	Yes
Bra1.27	191898	A	A	A	Yes
Bra1.27	191912	G	G	T	No
Bra1.27	192184	T	T	T	Yes
Bra1.27	192202	T	T	T	Yes
Bra1.27	192204	G	G	G	Yes
Bra1.27	192228	C	C	A	No
Bra1.27	192307	C	C	C	Yes
Bra1.27	192355	C	C	C	Yes
Bra1.27	192499	C	C	T	No
Bra1.27	192504	T	T	T	Yes
Bra1.27	192520	C	C	C	Yes
Bra1.27	192836	G	G	G	Yes
Bra1.27	193146	C	C	C	Yes
Bra1.27	193154	C	C	C	Yes
Bra1.27	193188	C	C	C	Yes
Bra1.27	193204	G	G	G	Yes
Bra1.27	193210	A	A	A	Yes
Bra1.27	193277	T	T	T	Yes
Bra1.27	196249	C	C	C	Yes
Bra1.27	196273	C	C	C	Yes
Bra1.27	196276	T	T	T	Yes
Bra1.27	196301	T	T	G	No
Bra1.27	196303	A	A	A	Yes
Bra1.27	196304	A	A	A	Yes
Bra1.27	196312	A	A	A	Yes
Bra1.27	196317	C	C	C	Yes
Bra1.27	196321	C	C	C	Yes
Bra1.27	196384	G	G	G	Yes
Bra1.27	196573	C	C	C	Yes
Bra1.27	196580	C	C	C	Yes
Bra1.27	196609	A	A	A	Yes
Bra1.27	196624	A	A	C	No
Bra1.27	196744	T	T	C	No
Bra1.27	196747	C	C	T	No
Bra1.27	197037	T	T	T	Yes
Bra1.27	197043	C	C	C	Yes
Bra1.27	197061	C	C	C	Yes
Bra1.27	197067	A	A	A	Yes
Bra1.27	197070	A	A	A	Yes
Bra1.27	197073	T	T	T	Yes
Bra1.27	197136	T	T	T	Yes
Bra1.27	197139	G	G	G	Yes
Bra1.27	197208	G	G	G	Yes
Bra1.27	197214	T	T	T	Yes
Bra1.27	197217	C	C	C	Yes
Bra1.27	197238	A	A	A	Yes
Bra1.27	197269	G	G	G	Yes
Bra1.27	197287	G	G	G	Yes
Bra1.27	197328	C	C	C	Yes
Bra1.27	197352	G	G	G	Yes
Bra1.27	197409	G	G	G	Yes
Bra1.27	197460	A	A	A	Yes
Bra1.27	197502	T	T	T	Yes
Bra1.27	197526	C	C	C	Yes
Bra1.27	197541	C	C	C	Yes
Bra1.27	198166	A	A	A	Yes
Bra1.27	198170	A	A	A	Yes
Bra1.27	198173	C	C	C	Yes
Bra1.27	198185	A	A	A	Yes
Bra1.27	198263	G	G	G	Yes
Bra1.27	198368	C	C	C	Yes
Bra1.27	198371	G	G	G	Yes
Bra1.27	198375	G	G	C	No
Bra1.27	198395	T	T	T	Yes
Bra1.27	198410	G	G	G	Yes
Bra1.27	198470	A	A	A	Yes
Bra1.27	198479	C	C	C	Yes
Bra1.27	198491	T	T	T	Yes
Bra1.27	198506	G	G	G	Yes
Bra1.27	198517	G	G	G	Yes
Bra1.27	198548	G	G	G	Yes
Bra1.27	198605	C	C	C	Yes
Bra1.27	198606	T	T	T	Yes
Bra1.27	198632	C	C	C	Yes
Bra1.27	198701	T	T	T	Yes
Bra1.27	198762	A	A	A	Yes
Bra1.27	198770	C	C	C	Yes
Bra1.27	198809	C	C	C	Yes
Bra1.27	198860	C	C	C	Yes
Bra1.27	198908	A	A	A	Yes
Bra1.27	198924	C	C	C	Yes
Bra1.27	198989	G	G	C	No
Bra1.27	198995	C	C	C	Yes
Bra1.27	199103	A	A	A	Yes
Bra1.27	199109	G	G	G	Yes
Bra1.27	199184	A	A	A	Yes
Bra1.27	199196	A	A	A	Yes
Bra1.27	199256	A	A	A	Yes
Bra1.27	199274	T	T	T	Yes
Bra1.27	199289	A	A	A	Yes
Bra1.27	199334	G	G	G	Yes
Bra1.27	199367	G	G	G	Yes
Bra1.27	199376	G	G	G	Yes
Bra1.27	199448	T	T	T	Yes
Bra1.27	199454	T	T	T	Yes
Bra1.27	199466	T	T	T	Yes
Bra1.27	199478	T	T	T	Yes
Bra1.27	199481	C	C	C	Yes
Bra1.27	203222	A	A	G	No
Bra1.27	203316	C	C	A	No
Bra1.27	203328	C	C	C	Yes
Bra1.27	203358	C	C	C	Yes
Bra1.27	203367	T	T	C	No
Bra1.27	203370	G	G	G	Yes
Bra1.27	203379	T	T	T	Yes
Bra1.27	203445	G	G	G	Yes
Bra1.27	203887	A	A	A	Yes
Bra1.27	203902	G	G	G	Yes
Bra1.27	203913	G	G	G	Yes
Bra1.27	203947	T	T	T	Yes
Bra1.27	203952	C	C	T	No
Bra1.27	204023	G	G	G	Yes
Bra1.27	204063	T	T	T	Yes
Bra1.27	204075	T	T	A	No
Bra1.27	204216	A	A	A	Yes
Bra1.27	204219	A	A	G	No
Bra1.27	204243	A	A	A	Yes
Bra1.27	204251	A	A	C	No
Bra1.27	204289	T	T	C	No
Bra1.27	204300	C	C	C	Yes
Bra1.27	204306	T	T	C	No
Bra1.27	204327	T	T	A	No
Bra1.27	204339	C	C	T	No
Bra1.27	204345	C	C	A	No
Bra1.27	204381	C	C	C	Yes
Bra1.27	204420	C	C	C	Yes
Bra1.27	204426	C	C	C	Yes
Bra1.27	204448	A	A	A	Yes
Bra1.27	204498	G	G	G	Yes
Bra1.27	204516	C	C	C	Yes
Bra1.27	204525	G	G	G	Yes
Bra1.27	204564	A	A	A	Yes
Bra1.27	204618	G	G	G	Yes
Bra1.27	204633	A	A	A	Yes
Bra1.27	204639	C	C	C	Yes
Bra1.27	204642	C	C	C	Yes
Bra1.27	204660	T	T	T	Yes
Bra1.27	204699	C	C	C	Yes
Bra1.27	204717	C	C	C	Yes
Bra1.27	204750	C	C	C	Yes
Bra1.27	204861	A	A	A	Yes
Bra1.27	204864	T	T	T	Yes
Bra1.27	204867	C	C	C	Yes
Bra1.27	204885	G	G	G	Yes
Bra1.27	204888	C	C	C	Yes
Bra1.27	204891	C	C	C	Yes
Bra1.27	204897	C	C	C	Yes
Bra1.27	205008	G	G	G	Yes
Bra1.27	205032	G	G	G	Yes
Bra1.27	205056	G	G	G	Yes
Bra1.27	205063	T	T	T	Yes
Bra1.27	205110	A	A	A	Yes
Bra1.27	206114	T	T	T	Yes
Bra1.27	206162	C	C	C	Yes
Bra1.27	206168	C	C	C	Yes
Bra1.27	206180	C	C	C	Yes
Bra1.27	206189	G	G	G	Yes
Bra1.27	206195	T	T	T	Yes
Bra1.27	206204	A	A	A	Yes
Bra1.27	206261	C	C	C	Yes
Bra1.27	206264	A	A	A	Yes
Bra1.27	207092	G	G	A	No
Bra1.27	207104	C	C	C	Yes
Bra1.27	207126	A	A	C	No
Bra1.27	207143	C	C	C	Yes
Bra1.27	207165	C	C	C	Yes
Bra1.27	207490	A	A	A	Yes
Bra1.27	207493	G	G	G	Yes
Bra1.27	207502	G	G	G	Yes
Bra1.27	207529	A	A	A	Yes
Bra1.27	207598	C	C	C	Yes
Bra1.27	207634	T	T	T	Yes
Bra1.27	207680	G	G	G	Yes
Bra1.27	207883	A	A	T	No
Bra1.27	207884	G	G	G	Yes
Bra1.27	207925	T	T	T	Yes
Bra1.27	207964	C	C	T	No
Bra1.27	208010	G	G	G	Yes
Bra1.27	208015	A	A	T	No
Bra1.27	208016	G	G	T	No
Bra1.27	208017	T	T	C	No
Bra1.27	208033	A	A	G	No
Bra1.27	208180	G	G	G	Yes
Bra1.27	208183	G	G	G	Yes
Bra1.27	211693	G	G	G	Yes
Bra1.27	212061	T	T	T	Yes
Bra1.27	212088	A	A	A	Yes
Bra1.27	212205	G	G	G	Yes
Bra1.27	212232	T	T	T	Yes
Bra1.27	212271	C	C	C	Yes
Bra1.27	212661	G	G	G	Yes
Bra1.27	212666	T	T	T	Yes
Bra1.27	213098	T	T	C	No
Bra1.27	213152	A	A	T	No
Bra1.27	213164	C	C	C	Yes
Bra1.27	213233	A	A	A	Yes
Bra1.27	213245	A	A	A	Yes
Bra1.27	213278	G	G	G	Yes
Bra1.27	213302	G	G	G	Yes
Bra1.27	213311	G	G	G	Yes
Bra1.27	213757	A	A	A	Yes
Bra1.27	213779	G	G	G	Yes
Bra1.27	213886	T	T	T	Yes
Bra1.27	214051	T	T	T	Yes
Bra1.27	214068	C	C	C	Yes
Bra1.27	214073	C	C	C	Yes
Bra1.27	214078	T	T	T	Yes
Bra1.27	214105	T	T	T	Yes
Bra1.27	214111	T	T	T	Yes
Bra1.27	214162	G	G	G	Yes
Bra1.27	214236	T	T	T	Yes
Bra1.27	214246	G	G	G	Yes
Bra1.27	214258	T	T	T	Yes
Bra1.27	214309	G	G	G	Yes
Bra1.27	214315	C	C	C	Yes
Bra1.27	214399	C	C	C	Yes
Bra1.27	214408	A	A	A	Yes
Bra1.27	214513	A	A	G	No
Bra1.27	214525	G	G	G	Yes
Bra1.27	214558	G	G	A	No
Bra1.27	214574	G	G	G	Yes
Bra1.27	214575	G	G	G	Yes
Bra1.27	214580	C	C	C	Yes
Bra1.27	214641	C	C	C	Yes
Bra1.27	214642	T	T	T	Yes
Bra1.27	214645	A	A	A	Yes
Bra1.27	214680	T	T	T	Yes
Bra1.27	214789	G	G	T	No
Bra1.27	214792	A	A	G	No
Bra1.27	214812	C	C	C	Yes
Bra1.27	214824	G	G	T	No
Bra1.27	214825	C	C	G	No
Bra1.27	214909	T	T	A	No
Bra1.27	214926	A	A	A	Yes
Bra1.27	214928	A	A	A	Yes
Bra1.27	214942	A	A	A	Yes
Bra1.27	214945	C	C	C	Yes
Bra1.27	214953	C	C	C	Yes
Bra1.27	214996	A	A	T	No
Bra1.27	215012	C	C	C	Yes
Bra1.27	215016	T	T	T	Yes
Bra1.27	215018	G	G	G	Yes
Bra1.27	215019	T	T	T	Yes
Bra1.27	215113	A	A	A	Yes
Bra1.27	215123	T	T	T	Yes
Bra1.27	215125	C	C	C	Yes
Bra1.27	215143	A	A	A	Yes
Bra1.27	215149	G	G	G	Yes
Bra1.27	215224	A	A	A	Yes
Bra1.27	215247	T	T	T	Yes
Bra1.27	215284	C	C	C	Yes
Bra1.27	215335	T	T	T	Yes
Bra1.27	215338	C	C	C	Yes
Bra1.27	215464	T	T	T	Yes
Bra1.27	215493	C	C	C	Yes
Bra1.27	215511	G	G	G	Yes
Bra1.27	215531	C	C	C	Yes
Bra1.27	215542	A	A	A	Yes
Bra1.27	215551	A	A	A	Yes
Bra1.27	215561	G	G	G	Yes
Bra1.27	215570	A	A	A	Yes
Bra1.27	215632	A	A	A	Yes
Bra1.27	215645	G	G	G	Yes
Bra1.27	215669	A	A	A	Yes
[truncated: 63,536 more rows]
