# Supplementary material for: HANDS2: accurate assignment of homoeallelic base-identity in allopolyploids despite missing data
Source: Sci Rep. 2016 Jul 5;6:29234. doi: 10.1038/srep29234 (PMC4932600; doi:10.1038/srep29234)
Supplement: Supplementary Table S7 [file srep29234-s8.xls]

## Sheet: Table S7
Table S7. Positions shared between B. oleracea and B. carinata subgenome C.
Reference	Position	Reference Base	B. oleracea	B. carinata (Subgenome C)	Shared base
Bra1.27	3312	T	A	A	Yes
Bra1.27	3345	C	C	C	Yes
Bra1.27	3361	G	G	G	Yes
Bra1.27	3384	T	T	T	Yes
Bra1.27	3447	A	A	A	Yes
Bra1.27	3480	C	C	A	No
Bra1.27	3486	T	T	T	Yes
Bra1.27	3517	G	G	G	Yes
Bra1.27	3527	G	G	G	Yes
Bra1.27	3543	T	C	C	Yes
Bra1.27	3552	A	A	A	Yes
Bra1.27	3582	C	C	G	No
Bra1.27	3603	G	G	G	Yes
Bra1.27	3651	C	C	C	Yes
Bra1.27	3693	T	C	T	No
Bra1.27	3699	T	G	G	Yes
Bra1.27	3714	C	C	C	Yes
Bra1.27	3726	G	A	G	No
Bra1.27	3830	G	G	G	Yes
Bra1.27	3831	G	G	G	Yes
Bra1.27	3891	A	A	A	Yes
Bra1.27	3921	C	T	T	Yes
Bra1.27	3933	A	G	G	Yes
Bra1.27	3949	C	T	C	No
Bra1.27	3972	T	T	T	Yes
Bra1.27	3975	C	C	C	Yes
Bra1.27	4002	A	A	A	Yes
Bra1.27	4028	G	G	G	Yes
Bra1.27	4089	C	C	C	Yes
Bra1.27	4111	A	A	A	Yes
Bra1.27	4113	C	T	T	Yes
Bra1.27	4144	G	G	G	Yes
Bra1.27	4146	T	T	T	Yes
Bra1.27	4165	G	G	T	No
Bra1.27	4829	T	C	C	Yes
Bra1.27	4844	G	G	G	Yes
Bra1.27	4845	A	A	A	Yes
Bra1.27	4868	A	A	A	Yes
Bra1.27	4922	C	C	C	Yes
Bra1.27	5201	A	A	A	Yes
Bra1.27	5243	C	C	T	No
Bra1.27	5249	A	A	A	Yes
Bra1.27	5282	A	A	A	Yes
Bra1.27	5405	A	T	T	Yes
Bra1.27	5435	C	C	C	Yes
Bra1.27	5549	G	G	G	Yes
Bra1.27	5914	A	A	A	Yes
Bra1.27	5969	C	C	C	Yes
Bra1.27	5990	T	T	T	Yes
Bra1.27	6060	G	G	G	Yes
Bra1.27	6746	T	T	T	Yes
Bra1.27	6748	A	G	G	Yes
Bra1.27	6766	C	C	C	Yes
Bra1.27	6875	T	A	A	Yes
Bra1.27	6898	G	G	G	Yes
Bra1.27	6919	A	A	A	Yes
Bra1.27	6934	G	A	A	Yes
Bra1.27	6961	C	G	G	Yes
Bra1.27	7049	G	T	T	Yes
Bra1.27	7057	T	T	T	Yes
Bra1.27	7136	T	G	G	Yes
Bra1.27	7138	G	A	A	Yes
Bra1.27	7204	A	A	A	Yes
Bra1.27	7231	C	C	C	Yes
Bra1.27	7235	G	A	A	Yes
Bra1.27	7263	A	C	C	Yes
Bra1.27	7378	T	C	C	Yes
Bra1.27	7414	A	A	A	Yes
Bra1.27	7465	C	C	C	Yes
Bra1.27	7474	G	A	A	Yes
Bra1.27	9060	A	A	A	Yes
Bra1.27	9378	G	T	T	Yes
Bra1.27	9390	C	C	C	Yes
Bra1.27	9408	T	T	T	Yes
Bra1.27	9804	G	A	A	Yes
Bra1.27	10059	T	T	T	Yes
Bra1.27	10111	G	C	C	Yes
Bra1.27	10116	C	C	C	Yes
Bra1.27	10121	C	G	G	Yes
Bra1.27	10123	A	A	A	Yes
Bra1.27	10142	T	T	A	No
Bra1.27	10175	A	T	T	Yes
Bra1.27	10176	T	T	T	Yes
Bra1.27	10285	G	G	G	Yes
Bra1.27	10349	A	A	A	Yes
Bra1.27	10351	G	G	G	Yes
Bra1.27	10495	G	G	G	Yes
Bra1.27	11457	T	A	A	Yes
Bra1.27	12867	A	A	A	Yes
Bra1.27	12942	C	G	G	Yes
Bra1.27	13008	T	T	T	Yes
Bra1.27	13239	C	C	C	Yes
Bra1.27	13252	C	C	C	Yes
Bra1.27	13275	A	C	C	Yes
Bra1.27	13287	C	C	C	Yes
Bra1.27	13294	A	A	A	Yes
Bra1.27	13335	G	G	G	Yes
Bra1.27	13350	G	G	G	Yes
Bra1.27	13361	T	T	T	Yes
Bra1.27	13364	T	C	C	Yes
Bra1.27	13404	A	G	G	Yes
Bra1.27	13419	C	C	C	Yes
Bra1.27	13470	A	G	G	Yes
Bra1.27	13495	C	C	C	Yes
Bra1.27	13602	G	G	G	Yes
Bra1.27	13626	G	G	G	Yes
Bra1.27	13635	C	C	C	Yes
Bra1.27	13689	C	C	C	Yes
Bra1.27	14216	T	C	C	Yes
Bra1.27	14228	T	T	T	Yes
Bra1.27	14282	T	T	T	Yes
Bra1.27	14348	G	G	G	Yes
Bra1.27	14372	A	G	G	Yes
Bra1.27	14402	A	A	A	Yes
Bra1.27	14519	G	A	A	Yes
Bra1.27	14642	G	G	G	Yes
Bra1.27	14658	C	T	T	Yes
Bra1.27	14666	T	T	T	Yes
Bra1.27	14717	G	G	G	Yes
Bra1.27	14735	T	G	G	Yes
Bra1.27	14905	A	G	G	Yes
Bra1.27	14910	C	C	C	Yes
Bra1.27	14927	G	C	C	Yes
Bra1.27	14930	A	A	A	Yes
Bra1.27	14943	T	T	T	Yes
Bra1.27	15005	G	G	G	Yes
Bra1.27	15011	A	A	A	Yes
Bra1.27	15026	G	G	G	Yes
Bra1.27	15080	G	G	G	Yes
Bra1.27	16252	C	C	C	Yes
Bra1.27	16315	A	A	A	Yes
Bra1.27	16316	C	C	C	Yes
Bra1.27	21810	T	T	T	Yes
Bra1.27	21855	C	C	C	Yes
Bra1.27	22099	G	G	G	Yes
Bra1.27	22108	T	T	T	Yes
Bra1.27	22131	C	G	G	Yes
Bra1.27	22146	G	T	T	Yes
Bra1.27	22203	T	C	C	Yes
Bra1.27	23060	A	T	T	Yes
Bra1.27	23480	T	T	T	Yes
Bra1.27	23796	T	T	T	Yes
Bra1.27	24623	T	G	G	Yes
Bra1.27	24851	G	A	A	Yes
Bra1.27	24875	C	T	T	Yes
Bra1.27	24911	A	A	A	Yes
Bra1.27	25200	T	T	T	Yes
Bra1.27	25217	A	A	A	Yes
Bra1.27	25243	T	T	C	No
Bra1.27	25279	T	T	T	Yes
Bra1.27	25553	A	A	A	Yes
Bra1.27	25661	A	A	A	Yes
Bra1.27	25770	A	A	A	Yes
Bra1.27	26290	T	G	G	Yes
Bra1.27	26326	C	C	C	Yes
Bra1.27	26494	G	G	G	Yes
Bra1.27	26552	G	C	C	Yes
Bra1.27	26555	G	G	G	Yes
Bra1.27	26662	G	G	G	Yes
Bra1.27	26668	G	C	C	Yes
Bra1.27	26809	A	C	C	Yes
Bra1.27	26812	G	T	T	Yes
Bra1.27	26841	C	C	C	Yes
Bra1.27	26863	A	G	G	Yes
Bra1.27	27301	A	A	A	Yes
Bra1.27	27867	C	G	G	Yes
Bra1.27	27878	C	C	A	No
Bra1.27	28050	C	T	T	Yes
Bra1.27	28055	C	G	G	Yes
Bra1.27	28059	C	G	G	Yes
Bra1.27	28083	C	C	C	Yes
Bra1.27	28089	G	G	G	Yes
Bra1.27	28113	A	A	A	Yes
Bra1.27	28122	T	A	A	Yes
Bra1.27	28137	A	A	A	Yes
Bra1.27	28146	T	T	T	Yes
Bra1.27	28239	A	A	A	Yes
Bra1.27	28275	C	C	C	Yes
Bra1.27	28287	T	T	T	Yes
Bra1.27	28296	T	T	T	Yes
Bra1.27	28329	T	G	G	Yes
Bra1.27	28338	A	A	A	Yes
Bra1.27	28343	A	A	A	Yes
Bra1.27	28350	T	A	A	Yes
Bra1.27	28377	G	A	A	Yes
Bra1.27	28434	C	C	C	Yes
Bra1.27	28471	T	C	C	Yes
Bra1.27	28581	A	C	C	Yes
Bra1.27	28674	A	G	G	Yes
Bra1.27	28701	T	T	T	Yes
Bra1.27	28746	A	A	A	Yes
Bra1.27	28776	T	T	T	Yes
Bra1.27	28791	A	A	A	Yes
Bra1.27	29075	C	C	C	Yes
Bra1.27	29084	A	A	A	Yes
Bra1.27	29093	T	A	A	Yes
Bra1.27	29108	T	T	T	Yes
Bra1.27	29150	G	G	G	Yes
Bra1.27	29165	C	G	G	Yes
Bra1.27	29189	G	G	G	Yes
Bra1.27	29207	G	A	A	Yes
Bra1.27	29233	T	A	A	Yes
Bra1.27	29315	A	C	C	Yes
Bra1.27	29351	T	A	A	Yes
Bra1.27	29357	T	T	T	Yes
Bra1.27	29537	A	G	G	Yes
Bra1.27	29540	C	C	C	Yes
Bra1.27	29555	C	C	C	Yes
Bra1.27	29624	T	C	C	Yes
Bra1.27	29651	A	T	T	Yes
Bra1.27	29657	A	T	T	Yes
Bra1.27	29664	C	C	C	Yes
Bra1.27	29714	A	A	A	Yes
Bra1.27	29715	A	G	G	Yes
Bra1.27	29724	T	C	C	Yes
Bra1.27	29840	A	C	C	Yes
Bra1.27	29885	T	C	C	Yes
Bra1.27	29954	T	T	T	Yes
Bra1.27	30143	A	A	A	Yes
Bra1.27	30154	G	G	G	Yes
Bra1.27	30215	T	T	T	Yes
Bra1.27	30224	T	T	T	Yes
Bra1.27	30230	G	G	G	Yes
Bra1.27	30322	A	A	A	Yes
Bra1.27	30340	A	A	A	Yes
Bra1.27	30383	A	A	A	Yes
Bra1.27	30431	T	T	T	Yes
Bra1.27	30473	G	G	G	Yes
Bra1.27	30488	T	T	T	Yes
Bra1.27	30512	T	C	C	Yes
Bra1.27	32145	C	C	C	Yes
Bra1.27	32151	A	A	A	Yes
Bra1.27	32175	C	T	T	Yes
Bra1.27	32214	T	T	T	Yes
Bra1.27	32226	G	A	A	Yes
Bra1.27	32235	T	T	T	Yes
Bra1.27	32425	T	T	T	Yes
Bra1.27	32427	G	A	A	Yes
Bra1.27	32439	A	A	G	No
Bra1.27	32463	C	C	C	Yes
Bra1.27	32466	T	C	C	Yes
Bra1.27	32509	T	T	T	Yes
Bra1.27	32514	T	T	T	Yes
Bra1.27	32517	C	T	T	Yes
Bra1.27	32718	G	G	G	Yes
Bra1.27	32857	T	T	T	Yes
Bra1.27	32883	G	A	A	Yes
Bra1.27	32892	G	G	G	Yes
Bra1.27	32985	G	T	T	Yes
Bra1.27	32998	A	A	A	Yes
Bra1.27	33012	C	C	C	Yes
Bra1.27	33033	G	A	A	Yes
Bra1.27	35384	A	A	A	Yes
Bra1.27	37777	A	T	T	Yes
Bra1.27	38876	G	T	T	Yes
Bra1.27	38882	A	A	A	Yes
Bra1.27	39365	C	C	C	Yes
Bra1.27	39520	A	C	C	Yes
Bra1.27	39942	T	T	T	Yes
Bra1.27	40633	C	C	C	Yes
Bra1.27	40742	T	T	T	Yes
Bra1.27	40859	G	A	A	Yes
Bra1.27	40880	C	C	C	Yes
Bra1.27	41288	C	C	C	Yes
Bra1.27	41297	G	G	G	Yes
Bra1.27	41408	G	G	G	Yes
Bra1.27	41426	A	G	G	Yes
Bra1.27	41522	C	C	C	Yes
Bra1.27	41576	G	G	G	Yes
Bra1.27	41585	G	G	G	Yes
Bra1.27	41789	T	T	T	Yes
Bra1.27	41802	A	A	A	Yes
Bra1.27	41846	C	C	C	Yes
Bra1.27	41876	T	T	T	Yes
Bra1.27	41887	A	A	A	Yes
Bra1.27	41908	A	A	A	Yes
Bra1.27	41925	T	T	T	Yes
Bra1.27	41941	C	C	C	Yes
Bra1.27	41960	T	T	T	Yes
Bra1.27	41971	T	T	T	Yes
Bra1.27	41978	A	A	C	No
Bra1.27	42471	G	G	G	Yes
Bra1.27	42498	A	A	A	Yes
Bra1.27	42511	C	G	G	Yes
Bra1.27	42565	C	C	C	Yes
Bra1.27	42581	G	C	C	Yes
Bra1.27	42598	C	C	C	Yes
Bra1.27	42659	C	A	A	Yes
Bra1.27	42760	T	T	T	Yes
Bra1.27	42802	A	A	A	Yes
Bra1.27	42844	A	A	A	Yes
Bra1.27	42862	T	A	A	Yes
Bra1.27	42877	C	T	T	Yes
Bra1.27	42886	T	A	A	Yes
Bra1.27	42955	T	C	C	Yes
Bra1.27	42964	A	A	A	Yes
Bra1.27	43003	C	C	C	Yes
Bra1.27	43144	G	C	C	Yes
Bra1.27	43162	G	A	A	Yes
Bra1.27	43177	T	C	C	Yes
Bra1.27	43198	A	A	A	Yes
Bra1.27	43213	A	A	A	Yes
Bra1.27	47399	T	T	T	Yes
Bra1.27	47420	C	C	C	Yes
Bra1.27	47477	C	C	C	Yes
Bra1.27	47946	C	C	C	Yes
Bra1.27	47951	T	T	T	Yes
Bra1.27	48164	G	G	G	Yes
Bra1.27	48191	G	A	A	Yes
Bra1.27	48197	G	G	G	Yes
Bra1.27	48287	C	G	G	Yes
Bra1.27	48314	C	C	C	Yes
Bra1.27	48832	T	C	C	Yes
Bra1.27	50397	G	T	T	Yes
Bra1.27	50411	T	G	G	Yes
Bra1.27	52040	T	T	T	Yes
Bra1.27	52076	A	A	A	Yes
Bra1.27	52109	A	A	A	Yes
Bra1.27	52124	T	T	T	Yes
Bra1.27	52139	G	G	G	Yes
Bra1.27	52142	A	A	A	Yes
Bra1.27	52418	T	A	A	Yes
Bra1.27	52440	C	C	C	Yes
Bra1.27	52466	C	C	C	Yes
Bra1.27	52550	C	C	C	Yes
Bra1.27	52649	T	T	T	Yes
Bra1.27	52733	C	T	T	Yes
Bra1.27	53006	A	A	A	Yes
Bra1.27	53066	T	A	A	Yes
Bra1.27	53750	T	G	G	Yes
Bra1.27	53773	G	G	G	Yes
Bra1.27	53776	C	T	T	Yes
Bra1.27	55316	C	T	T	Yes
Bra1.27	55321	A	A	A	Yes
Bra1.27	55742	T	C	G	No
Bra1.27	55748	T	T	T	Yes
Bra1.27	55773	C	C	T	No
Bra1.27	55787	G	A	G	No
Bra1.27	55811	A	A	A	Yes
Bra1.27	55841	T	C	C	Yes
Bra1.27	55856	T	T	T	Yes
Bra1.27	55877	T	G	G	Yes
Bra1.27	55880	C	C	C	Yes
Bra1.27	55898	C	T	T	Yes
Bra1.27	56048	T	T	T	Yes
Bra1.27	56079	N	G	G	Yes
Bra1.27	58391	G	T	T	Yes
Bra1.27	58658	T	T	T	Yes
Bra1.27	58682	T	T	T	Yes
Bra1.27	58988	G	T	T	Yes
Bra1.27	58997	G	T	T	Yes
Bra1.27	59000	A	A	A	Yes
Bra1.27	59012	A	A	A	Yes
Bra1.27	59014	A	A	A	Yes
Bra1.27	59042	T	C	C	Yes
Bra1.27	59078	C	C	C	Yes
Bra1.27	59093	A	A	A	Yes
Bra1.27	59102	A	A	A	Yes
Bra1.27	59458	T	T	T	Yes
Bra1.27	59459	C	C	C	Yes
Bra1.27	59473	G	A	A	Yes
Bra1.27	59632	C	T	T	Yes
Bra1.27	61220	C	T	T	Yes
Bra1.27	61223	C	G	G	Yes
Bra1.27	61232	A	A	A	Yes
Bra1.27	61337	T	T	T	Yes
Bra1.27	61358	C	T	T	Yes
Bra1.27	61868	T	T	T	Yes
Bra1.27	61911	C	A	A	Yes
Bra1.27	61970	C	C	C	Yes
Bra1.27	61982	G	G	G	Yes
Bra1.27	63366	G	G	G	Yes
Bra1.27	63375	T	T	T	Yes
Bra1.27	63435	A	C	C	Yes
Bra1.27	63436	C	C	C	Yes
Bra1.27	63437	C	C	C	Yes
Bra1.27	63486	A	G	G	Yes
Bra1.27	63513	A	A	A	Yes
Bra1.27	63516	A	T	T	Yes
Bra1.27	63558	G	A	A	Yes
Bra1.27	63581	A	A	A	Yes
Bra1.27	63601	C	C	C	Yes
Bra1.27	63602	T	T	T	Yes
Bra1.27	63618	C	C	C	Yes
Bra1.27	63624	A	A	A	Yes
Bra1.27	63646	A	A	A	Yes
Bra1.27	63663	A	A	A	Yes
Bra1.27	63678	C	C	C	Yes
Bra1.27	63712	A	A	A	Yes
Bra1.27	63756	T	T	T	Yes
Bra1.27	63768	G	G	G	Yes
Bra1.27	63787	C	C	C	Yes
Bra1.27	63799	A	A	A	Yes
Bra1.27	63824	T	T	T	Yes
Bra1.27	63831	T	T	T	Yes
Bra1.27	63852	G	T	T	Yes
Bra1.27	63995	G	A	A	Yes
Bra1.27	64003	A	T	T	Yes
Bra1.27	64041	T	T	T	Yes
Bra1.27	64046	G	G	G	Yes
Bra1.27	64056	A	A	A	Yes
Bra1.27	64065	A	A	A	Yes
Bra1.27	64086	T	T	T	Yes
Bra1.27	64091	A	A	A	Yes
Bra1.27	64134	G	T	T	Yes
Bra1.27	64140	G	G	G	Yes
Bra1.27	64152	G	G	G	Yes
Bra1.27	64177	T	T	T	Yes
Bra1.27	64194	G	C	C	Yes
Bra1.27	64243	C	C	C	Yes
Bra1.27	64269	G	G	G	Yes
Bra1.27	64275	T	T	T	Yes
Bra1.27	64502	G	G	G	Yes
Bra1.27	64507	A	A	A	Yes
Bra1.27	64563	T	T	T	Yes
Bra1.27	64569	G	T	T	Yes
Bra1.27	64575	A	T	T	Yes
Bra1.27	64642	G	G	G	Yes
Bra1.27	64695	C	C	C	Yes
Bra1.27	64714	G	G	G	Yes
Bra1.27	64715	C	A	A	Yes
Bra1.27	72376	C	C	C	Yes
Bra1.27	72385	C	C	C	Yes
Bra1.27	72502	A	A	A	Yes
Bra1.27	72551	C	C	C	Yes
Bra1.27	72553	T	T	T	Yes
Bra1.27	72570	A	G	G	Yes
Bra1.27	72595	G	G	G	Yes
Bra1.27	72601	G	G	A	No
Bra1.27	72664	G	G	G	Yes
Bra1.27	72667	G	G	G	Yes
Bra1.27	72700	G	G	G	Yes
Bra1.27	72937	T	T	T	Yes
Bra1.27	72979	C	C	C	Yes
Bra1.27	73024	A	A	A	Yes
Bra1.27	73169	A	A	A	Yes
Bra1.27	73255	G	G	G	Yes
Bra1.27	73512	N	A	A	Yes
Bra1.27	73542	T	T	T	Yes
Bra1.27	73626	T	T	T	Yes
Bra1.27	73629	T	T	T	Yes
Bra1.27	73665	T	T	T	Yes
Bra1.27	73680	C	C	C	Yes
Bra1.27	73704	T	T	T	Yes
Bra1.27	73707	G	G	G	Yes
Bra1.27	73791	C	C	C	Yes
Bra1.27	73893	T	T	T	Yes
Bra1.27	73914	A	A	A	Yes
Bra1.27	73918	T	T	T	Yes
Bra1.27	73952	G	G	G	Yes
Bra1.27	73968	G	G	G	Yes
Bra1.27	74957	A	A	A	Yes
Bra1.27	75338	A	A	C	No
Bra1.27	75368	C	C	C	Yes
Bra1.27	75384	G	G	G	Yes
Bra1.27	75391	T	T	T	Yes
Bra1.27	75437	G	G	G	Yes
Bra1.27	75821	T	T	T	Yes
Bra1.27	75824	G	G	G	Yes
Bra1.27	75983	C	C	C	Yes
Bra1.27	76001	G	G	G	Yes
Bra1.27	76061	G	G	G	Yes
Bra1.27	76063	A	A	A	Yes
Bra1.27	76685	C	T	T	Yes
Bra1.27	76705	C	C	C	Yes
Bra1.27	76870	C	C	C	Yes
Bra1.27	76900	C	C	C	Yes
Bra1.27	76942	C	T	T	Yes
Bra1.27	76951	T	T	T	Yes
Bra1.27	77002	T	T	T	Yes
Bra1.27	77017	C	C	C	Yes
Bra1.27	77068	C	C	C	Yes
Bra1.27	77083	C	C	C	Yes
Bra1.27	77086	C	C	C	Yes
Bra1.27	81772	A	G	G	Yes
Bra1.27	81808	T	T	T	Yes
Bra1.27	81823	C	C	C	Yes
Bra1.27	81859	T	T	T	Yes
Bra1.27	81865	G	G	G	Yes
Bra1.27	90207	G	G	G	Yes
Bra1.27	90398	G	A	A	Yes
Bra1.27	90554	T	T	T	Yes
Bra1.27	90566	C	C	C	Yes
Bra1.27	90596	T	T	T	Yes
Bra1.27	90621	G	G	G	Yes
Bra1.27	90740	T	C	C	Yes
Bra1.27	90761	T	T	T	Yes
Bra1.27	90764	C	C	C	Yes
Bra1.27	90765	A	A	A	Yes
Bra1.27	90774	T	T	T	Yes
Bra1.27	90785	C	C	C	Yes
Bra1.27	90813	A	A	A	Yes
Bra1.27	90828	C	C	C	Yes
Bra1.27	95032	G	G	G	Yes
Bra1.27	95037	G	C	C	Yes
Bra1.27	95160	T	C	C	Yes
Bra1.27	95389	C	C	C	Yes
Bra1.27	95757	A	A	A	Yes
Bra1.27	95778	T	A	A	Yes
Bra1.27	95914	C	C	C	Yes
Bra1.27	95937	G	G	G	Yes
Bra1.27	95958	G	A	A	Yes
Bra1.27	95973	A	G	G	Yes
Bra1.27	95982	T	A	A	Yes
Bra1.27	95986	T	T	T	Yes
Bra1.27	96000	G	G	G	Yes
Bra1.27	96067	A	A	A	Yes
Bra1.27	96155	G	G	G	Yes
Bra1.27	96189	A	G	G	Yes
Bra1.27	96941	T	A	A	Yes
Bra1.27	96981	C	A	A	Yes
Bra1.27	97145	G	G	G	Yes
Bra1.27	97223	A	A	A	Yes
Bra1.27	97250	A	A	A	Yes
Bra1.27	97922	C	T	T	Yes
Bra1.27	97931	G	G	G	Yes
Bra1.27	97935	T	T	T	Yes
Bra1.27	98066	C	T	T	Yes
Bra1.27	107024	T	A	A	Yes
Bra1.27	107063	A	A	A	Yes
Bra1.27	109018	C	C	C	Yes
Bra1.27	109024	T	C	C	Yes
Bra1.27	109027	C	C	T	No
Bra1.27	111358	C	C	C	Yes
Bra1.27	111370	C	C	C	Yes
Bra1.27	111396	G	G	G	Yes
Bra1.27	111505	T	T	T	Yes
Bra1.27	111700	G	T	T	Yes
Bra1.27	111706	G	G	G	Yes
Bra1.27	111757	T	T	T	Yes
Bra1.27	111778	A	A	A	Yes
Bra1.27	111811	C	C	T	No
Bra1.27	111835	T	T	T	Yes
Bra1.27	111841	A	A	A	Yes
Bra1.27	111928	C	C	C	Yes
Bra1.27	111931	G	C	C	Yes
Bra1.27	111934	T	T	T	Yes
Bra1.27	111955	T	T	T	Yes
Bra1.27	112015	T	T	T	Yes
Bra1.27	112075	T	T	T	Yes
Bra1.27	112078	C	T	T	Yes
Bra1.27	112811	G	G	G	Yes
Bra1.27	113145	C	C	C	Yes
Bra1.27	113611	T	T	T	Yes
Bra1.27	113614	C	C	C	Yes
Bra1.27	113632	C	C	C	Yes
Bra1.27	113695	C	C	C	Yes
Bra1.27	113731	T	G	G	Yes
Bra1.27	113746	A	A	A	Yes
Bra1.27	113916	A	G	G	Yes
Bra1.27	113965	T	T	T	Yes
Bra1.27	113969	A	A	A	Yes
Bra1.27	113983	T	A	A	Yes
Bra1.27	114005	G	G	G	Yes
Bra1.27	114013	C	A	A	Yes
Bra1.27	114043	C	C	C	Yes
Bra1.27	114097	A	A	A	Yes
Bra1.27	114151	T	A	A	Yes
Bra1.27	114283	C	C	C	Yes
Bra1.27	114322	G	G	G	Yes
Bra1.27	114367	C	C	C	Yes
Bra1.27	114382	T	T	C	No
Bra1.27	114397	C	C	C	Yes
Bra1.27	114451	T	T	T	Yes
Bra1.27	114463	T	T	T	Yes
Bra1.27	114472	C	C	C	Yes
Bra1.27	114475	T	T	T	Yes
Bra1.27	114484	G	G	G	Yes
Bra1.27	114562	G	G	G	Yes
Bra1.27	114574	G	G	G	Yes
Bra1.27	115134	C	C	C	Yes
Bra1.27	115206	C	C	A	No
Bra1.27	115209	A	A	A	Yes
Bra1.27	115251	T	C	C	Yes
Bra1.27	121399	T	T	T	Yes
Bra1.27	121401	G	A	A	Yes
Bra1.27	121674	A	A	A	Yes
Bra1.27	121813	C	C	C	Yes
Bra1.27	121896	G	G	G	Yes
Bra1.27	121965	T	C	C	Yes
Bra1.27	121980	G	T	T	Yes
Bra1.27	122011	T	T	T	Yes
Bra1.27	122013	G	G	G	Yes
Bra1.27	122199	T	T	T	Yes
Bra1.27	122283	C	C	C	Yes
Bra1.27	123074	C	T	T	Yes
Bra1.27	123221	C	T	T	Yes
Bra1.27	123273	C	C	C	Yes
Bra1.27	130273	G	G	G	Yes
Bra1.27	130290	A	A	A	Yes
Bra1.27	131472	C	C	C	Yes
Bra1.27	131501	G	G	G	Yes
Bra1.27	131721	G	G	G	Yes
Bra1.27	133898	C	C	C	Yes
Bra1.27	134129	T	T	T	Yes
Bra1.27	134147	G	G	G	Yes
Bra1.27	134158	A	T	T	Yes
Bra1.27	134177	G	G	G	Yes
Bra1.27	134197	G	G	G	Yes
Bra1.27	134507	G	T	T	Yes
Bra1.27	134672	A	A	A	Yes
Bra1.27	134681	T	T	T	Yes
Bra1.27	134767	G	C	C	Yes
Bra1.27	134768	T	T	C	No
Bra1.27	134780	G	G	G	Yes
Bra1.27	134912	C	T	T	Yes
Bra1.27	135179	G	A	A	Yes
Bra1.27	135189	C	T	T	Yes
Bra1.27	135209	T	T	T	Yes
Bra1.27	135221	G	A	A	Yes
Bra1.27	135227	G	A	A	Yes
Bra1.27	135251	T	C	C	Yes
Bra1.27	135374	G	C	C	Yes
Bra1.27	135453	T	C	C	Yes
Bra1.27	135482	T	C	A	No
Bra1.27	135530	A	A	A	Yes
Bra1.27	135533	A	A	A	Yes
Bra1.27	138877	A	A	A	Yes
Bra1.27	138952	G	G	G	Yes
Bra1.27	139141	A	A	A	Yes
Bra1.27	139153	A	A	A	Yes
Bra1.27	139162	C	T	T	Yes
Bra1.27	139549	A	A	A	Yes
Bra1.27	139571	C	C	C	Yes
Bra1.27	139591	A	A	A	Yes
Bra1.27	139612	A	A	A	Yes
Bra1.27	139642	T	T	T	Yes
Bra1.27	139651	G	G	G	Yes
Bra1.27	139697	C	C	C	Yes
Bra1.27	139720	A	A	A	Yes
Bra1.27	139807	A	A	A	Yes
Bra1.27	139810	C	G	G	Yes
Bra1.27	139834	G	A	A	Yes
Bra1.27	139837	T	T	T	Yes
Bra1.27	139858	T	T	T	Yes
Bra1.27	139859	C	C	C	Yes
Bra1.27	139873	C	C	C	Yes
Bra1.27	139892	A	T	T	Yes
Bra1.27	139915	T	T	T	Yes
Bra1.27	139975	A	G	G	Yes
Bra1.27	140086	C	C	C	Yes
Bra1.27	140106	G	G	G	Yes
Bra1.27	156449	G	T	T	Yes
Bra1.27	156482	T	T	T	Yes
Bra1.27	156512	G	A	A	Yes
Bra1.27	156523	G	G	G	Yes
Bra1.27	156617	C	C	C	Yes
Bra1.27	156632	A	C	C	Yes
Bra1.27	156635	G	A	A	Yes
Bra1.27	156639	A	A	A	Yes
Bra1.27	156752	A	A	A	Yes
Bra1.27	156806	C	C	C	Yes
Bra1.27	156809	C	C	C	Yes
Bra1.27	156827	G	G	G	Yes
Bra1.27	156878	A	A	A	Yes
Bra1.27	157190	T	G	G	Yes
Bra1.27	157194	G	G	G	Yes
Bra1.27	157365	G	G	G	Yes
Bra1.27	157376	A	G	G	Yes
Bra1.27	159127	G	G	G	Yes
Bra1.27	159128	A	A	A	Yes
Bra1.27	159154	T	T	T	Yes
Bra1.27	159164	C	C	C	Yes
Bra1.27	159526	C	C	C	Yes
Bra1.27	159547	G	G	C	No
Bra1.27	159583	G	G	G	Yes
Bra1.27	159700	G	G	G	Yes
Bra1.27	159745	A	A	A	Yes
Bra1.27	159891	A	A	A	Yes
Bra1.27	159917	A	A	A	Yes
Bra1.27	160018	T	T	T	Yes
Bra1.27	160028	T	T	T	Yes
Bra1.27	160042	A	A	A	Yes
Bra1.27	160069	T	T	T	Yes
Bra1.27	160082	T	T	T	Yes
Bra1.27	160323	A	G	G	Yes
Bra1.27	160335	A	A	A	Yes
Bra1.27	160348	T	T	T	Yes
Bra1.27	160354	G	G	T	No
Bra1.27	160360	G	G	G	Yes
Bra1.27	160444	G	G	G	Yes
Bra1.27	160447	T	T	T	Yes
Bra1.27	160473	A	A	A	Yes
Bra1.27	160492	C	A	A	Yes
Bra1.27	160636	G	G	G	Yes
Bra1.27	160675	G	A	A	Yes
Bra1.27	160942	C	C	C	Yes
Bra1.27	160948	G	G	G	Yes
Bra1.27	160963	G	T	T	Yes
Bra1.27	160990	T	T	T	Yes
Bra1.27	161161	T	T	T	Yes
Bra1.27	161248	A	G	G	Yes
Bra1.27	161287	T	C	C	Yes
Bra1.27	161419	C	T	T	Yes
Bra1.27	161449	T	T	T	Yes
Bra1.27	161479	T	T	T	Yes
Bra1.27	161686	C	T	T	Yes
Bra1.27	161986	A	A	A	Yes
Bra1.27	162046	T	A	A	Yes
Bra1.27	162064	G	C	C	Yes
Bra1.27	162094	C	C	C	Yes
Bra1.27	162118	A	A	A	Yes
Bra1.27	162139	G	G	G	Yes
Bra1.27	162179	C	G	G	Yes
Bra1.27	162319	T	A	A	Yes
Bra1.27	162397	T	T	T	Yes
Bra1.27	162421	A	A	A	Yes
Bra1.27	162430	C	C	C	Yes
Bra1.27	162452	T	T	T	Yes
Bra1.27	162493	A	A	A	Yes
Bra1.27	162553	T	T	T	Yes
Bra1.27	162565	T	T	T	Yes
Bra1.27	162590	A	A	A	Yes
Bra1.27	165362	T	T	T	Yes
Bra1.27	165371	C	A	A	Yes
Bra1.27	165581	T	T	T	Yes
Bra1.27	165650	T	T	T	Yes
Bra1.27	165656	C	C	C	Yes
Bra1.27	165689	C	C	C	Yes
Bra1.27	165701	C	C	C	Yes
Bra1.27	165755	T	T	T	Yes
Bra1.27	165776	T	C	C	Yes
Bra1.27	165791	T	T	C	No
Bra1.27	165830	T	T	T	Yes
Bra1.27	165833	C	C	C	Yes
Bra1.27	165863	C	G	G	Yes
Bra1.27	165878	T	A	A	Yes
Bra1.27	165914	G	G	G	Yes
Bra1.27	165965	C	C	C	Yes
Bra1.27	165968	A	A	A	Yes
Bra1.27	170617	A	G	G	Yes
Bra1.27	170659	A	A	A	Yes
Bra1.27	170662	C	C	C	Yes
Bra1.27	170683	G	G	G	Yes
Bra1.27	170695	G	A	A	Yes
Bra1.27	170704	T	T	T	Yes
Bra1.27	170710	G	C	G	No
Bra1.27	170800	T	G	G	Yes
Bra1.27	170806	C	C	C	Yes
Bra1.27	170816	C	T	T	Yes
Bra1.27	170857	C	C	C	Yes
Bra1.27	170887	C	C	C	Yes
Bra1.27	170908	T	G	G	Yes
Bra1.27	170977	C	T	T	Yes
Bra1.27	170980	G	A	A	Yes
Bra1.27	171222	T	T	T	Yes
Bra1.27	171324	G	T	T	Yes
Bra1.27	171444	G	C	C	Yes
Bra1.27	171450	C	T	T	Yes
Bra1.27	171468	G	T	T	Yes
Bra1.27	171471	C	C	C	Yes
Bra1.27	171510	T	C	C	Yes
Bra1.27	171543	C	C	C	Yes
Bra1.27	171618	T	A	A	Yes
Bra1.27	171651	C	C	C	Yes
Bra1.27	171720	T	T	T	Yes
Bra1.27	171765	T	C	C	Yes
Bra1.27	171849	C	C	C	Yes
Bra1.27	171882	A	T	T	Yes
Bra1.27	171885	T	T	T	Yes
Bra1.27	171987	T	C	C	Yes
Bra1.27	172047	G	G	G	Yes
Bra1.27	172065	C	T	T	Yes
Bra1.27	172080	T	T	T	Yes
Bra1.27	172131	T	T	T	Yes
Bra1.27	172200	G	G	G	Yes
Bra1.27	172248	T	C	C	Yes
Bra1.27	172314	C	C	C	Yes
Bra1.27	172344	A	A	A	Yes
Bra1.27	172360	A	A	A	Yes
Bra1.27	172410	A	A	A	Yes
Bra1.27	172429	T	T	T	Yes
Bra1.27	172491	A	T	T	Yes
Bra1.27	172539	C	T	T	Yes
Bra1.27	172587	G	C	C	Yes
Bra1.27	172632	A	A	A	Yes
Bra1.27	172641	A	G	G	Yes
Bra1.27	172650	C	T	T	Yes
Bra1.27	172677	C	C	C	Yes
Bra1.27	172923	G	G	G	Yes
Bra1.27	172949	C	A	A	Yes
Bra1.27	173089	A	A	A	Yes
Bra1.27	173100	C	C	C	Yes
Bra1.27	173115	C	T	T	Yes
Bra1.27	173130	A	G	G	Yes
Bra1.27	173137	A	A	A	Yes
Bra1.27	173151	C	C	C	Yes
Bra1.27	173265	G	A	A	Yes
Bra1.27	174926	C	C	C	Yes
Bra1.27	175403	G	G	G	Yes
Bra1.27	175571	T	T	T	Yes
Bra1.27	175574	A	G	G	Yes
Bra1.27	176006	T	A	A	Yes
Bra1.27	176339	T	C	C	Yes
Bra1.27	176342	T	T	T	Yes
Bra1.27	176837	A	A	A	Yes
Bra1.27	177233	C	T	T	Yes
Bra1.27	177245	C	A	A	Yes
Bra1.27	177251	A	T	T	Yes
Bra1.27	177278	G	G	G	Yes
Bra1.27	182344	T	C	C	Yes
Bra1.27	182348	G	G	G	Yes
Bra1.27	182386	T	A	A	Yes
Bra1.27	182422	T	A	A	Yes
Bra1.27	182428	A	A	A	Yes
Bra1.27	182495	C	C	C	Yes
Bra1.27	182500	G	G	T	No
Bra1.27	182527	C	C	C	Yes
Bra1.27	182529	A	A	A	Yes
Bra1.27	182567	C	G	G	Yes
Bra1.27	182576	C	T	T	Yes
Bra1.27	182587	A	A	A	Yes
Bra1.27	182617	T	T	T	Yes
Bra1.27	189625	A	T	T	Yes
Bra1.27	189635	T	C	C	Yes
Bra1.27	189645	G	A	A	Yes
Bra1.27	189658	T	T	T	Yes
Bra1.27	191405	A	A	A	Yes
Bra1.27	191420	A	A	A	Yes
Bra1.27	191510	G	G	G	Yes
Bra1.27	191522	G	G	G	Yes
Bra1.27	191631	G	G	G	Yes
Bra1.27	191732	A	A	A	Yes
Bra1.27	191735	G	G	G	Yes
Bra1.27	192703	A	A	A	Yes
Bra1.27	192715	G	G	G	Yes
Bra1.27	192736	A	G	G	Yes
Bra1.27	192743	G	G	G	Yes
Bra1.27	192776	A	A	A	Yes
Bra1.27	192804	G	G	G	Yes
Bra1.27	192865	T	T	T	Yes
Bra1.27	193310	G	G	G	Yes
Bra1.27	193335	T	T	T	Yes
Bra1.27	193581	T	T	T	Yes
Bra1.27	193587	A	A	A	Yes
Bra1.27	193668	T	T	T	Yes
Bra1.27	193729	A	G	G	Yes
Bra1.27	193752	C	C	C	Yes
Bra1.27	193773	T	C	C	Yes
Bra1.27	193791	G	G	G	Yes
Bra1.27	196249	C	T	T	Yes
Bra1.27	196253	A	A	A	Yes
Bra1.27	196321	C	G	G	Yes
Bra1.27	196333	T	A	A	Yes
Bra1.27	196342	T	T	T	Yes
Bra1.27	196360	A	A	A	Yes
Bra1.27	196384	G	A	A	Yes
Bra1.27	196386	G	G	G	Yes
Bra1.27	196441	T	A	A	Yes
Bra1.27	196489	A	T	T	Yes
Bra1.27	196519	T	A	A	Yes
Bra1.27	196522	T	C	C	Yes
Bra1.27	196552	T	C	C	Yes
Bra1.27	196573	C	A	A	Yes
Bra1.27	196636	C	C	C	Yes
Bra1.27	196645	C	C	T	No
Bra1.27	196663	A	T	T	Yes
Bra1.27	196711	G	G	G	Yes
Bra1.27	196738	A	A	A	Yes
Bra1.27	196774	T	T	T	Yes
Bra1.27	197136	T	C	C	Yes
Bra1.27	197244	T	T	T	Yes
Bra1.27	197253	T	T	T	Yes
Bra1.27	197295	T	T	T	Yes
Bra1.27	197301	A	C	C	Yes
Bra1.27	197460	A	G	G	Yes
Bra1.27	197527	A	A	A	Yes
Bra1.27	197541	C	T	T	Yes
Bra1.27	197611	C	T	T	Yes
Bra1.27	202983	C	C	C	Yes
Bra1.27	204249	T	T	C	No
Bra1.27	204267	G	G	G	Yes
Bra1.27	204300	C	A	A	Yes
Bra1.27	204327	T	T	T	Yes
Bra1.27	204488	G	G	G	Yes
Bra1.27	204699	C	C	C	Yes
Bra1.27	204864	T	A	A	Yes
Bra1.27	204912	T	C	C	Yes
Bra1.27	204919	A	A	A	Yes
Bra1.27	204996	C	C	C	Yes
Bra1.27	205063	T	C	C	Yes
Bra1.27	205140	T	T	T	Yes
Bra1.27	205149	T	T	T	Yes
Bra1.27	205167	T	T	T	Yes
Bra1.27	208180	G	A	A	Yes
Bra1.27	208183	G	T	T	Yes
Bra1.27	208203	C	C	C	Yes
Bra1.27	208255	T	A	A	Yes
Bra1.27	212115	T	T	T	Yes
Bra1.27	212127	G	G	G	Yes
Bra1.27	212166	C	C	C	Yes
Bra1.27	212190	A	A	A	Yes
Bra1.27	212232	T	C	C	Yes
Bra1.27	212241	T	T	T	Yes
Bra1.27	214046	A	A	A	Yes
Bra1.27	214051	T	C	C	Yes
Bra1.27	214055	G	G	G	Yes
Bra1.27	214096	G	G	G	Yes
Bra1.27	214171	T	T	T	Yes
Bra1.27	214208	T	T	T	Yes
Bra1.27	214334	G	G	G	Yes
Bra1.27	214375	A	A	A	Yes
Bra1.27	214379	A	A	G	No
Bra1.27	214540	C	C	C	Yes
Bra1.27	214541	A	A	A	Yes
Bra1.27	214585	G	G	G	Yes
Bra1.27	214675	C	C	C	Yes
Bra1.27	214723	G	G	G	Yes
Bra1.27	214747	A	A	A	Yes
Bra1.27	214812	C	C	C	Yes
Bra1.27	214840	T	T	T	Yes
Bra1.27	214843	A	A	A	Yes
Bra1.27	214883	G	G	G	Yes
Bra1.27	214909	T	T	T	Yes
Bra1.27	215012	C	T	T	Yes
Bra1.27	215019	T	G	G	Yes
Bra1.27	215224	A	T	T	Yes
Bra1.27	215395	T	T	T	Yes
Bra1.27	215409	A	A	A	Yes
Bra1.27	215473	T	T	T	Yes
Bra1.27	215645	G	C	C	Yes
Bra1.27	215669	A	T	T	Yes
Bra1.27	215674	A	A	A	Yes
Bra1.27	215695	G	G	G	Yes
Bra1.27	216020	A	A	A	Yes
Bra1.27	216128	A	A	A	Yes
Bra1.27	216166	G	T	T	Yes
Bra1.27	216178	G	G	G	Yes
Bra1.27	216184	G	T	T	Yes
Bra1.27	216244	C	C	C	Yes
Bra1.27	216405	G	T	T	Yes
Bra1.27	216414	T	T	T	Yes
Bra1.27	216453	C	T	T	Yes
Bra1.27	216454	A	A	A	Yes
Bra1.27	216470	G	T	T	Yes
Bra1.27	216472	A	A	A	Yes
Bra1.27	216475	T	T	T	Yes
Bra1.27	216517	C	C	C	Yes
Bra1.27	216595	C	C	T	No
Bra1.27	216604	C	C	C	Yes
Bra1.27	216640	A	G	G	Yes
Bra1.27	216712	T	T	T	Yes
Bra1.27	216737	A	A	A	Yes
Bra1.27	216772	A	A	A	Yes
Bra1.27	216775	A	A	A	Yes
Bra1.27	216850	A	A	A	Yes
Bra1.27	216865	A	G	G	Yes
Bra1.27	216917	C	T	T	Yes
Bra1.27	217033	C	C	C	Yes
Bra1.27	217045	C	T	T	Yes
Bra1.27	217060	A	A	A	Yes
Bra1.27	217078	G	G	G	Yes
Bra1.27	217081	G	G	G	Yes
Bra1.27	217105	G	T	T	Yes
Bra1.27	217153	A	G	G	Yes
Bra1.27	217196	T	C	C	Yes
Bra1.27	217201	C	C	C	Yes
Bra1.27	217210	T	A	A	Yes
Bra1.27	217252	A	A	A	Yes
Bra1.27	217296	T	C	C	Yes
Bra1.27	217297	C	T	T	Yes
Bra1.27	217298	C	T	T	Yes
Bra1.27	217308	C	G	G	Yes
Bra1.27	217318	C	T	T	Yes
Bra1.27	217326	A	A	A	Yes
Bra1.27	217387	C	C	C	Yes
Bra1.27	217402	C	T	T	Yes
Bra1.27	217414	G	G	G	Yes
Bra1.27	217528	A	A	A	Yes
Bra1.27	217540	T	T	T	Yes
Bra1.27	217556	A	A	A	Yes
Bra1.27	217717	A	T	T	Yes
Bra1.27	217777	A	G	G	Yes
Bra1.27	217779	A	A	A	Yes
Bra1.27	217791	T	T	T	Yes
Bra1.27	217802	C	A	A	Yes
Bra1.27	217822	A	A	A	Yes
Bra1.27	217834	T	T	T	Yes
Bra1.27	217966	T	T	T	Yes
Bra1.27	217980	C	A	A	Yes
Bra1.27	218044	A	A	A	Yes
Bra1.27	218176	C	C	C	Yes
Bra1.27	218206	G	G	G	Yes
Bra1.27	218209	A	C	C	Yes
Bra1.27	218247	T	T	T	Yes
Bra1.27	218256	A	A	A	Yes
Bra1.27	218356	T	T	T	Yes
Bra1.27	218374	A	A	A	Yes
Bra1.27	218390	G	G	G	Yes
Bra1.27	218395	T	T	A	No
Bra1.27	218400	G	G	G	Yes
Bra1.27	218425	A	A	A	Yes
Bra1.27	218485	A	G	G	Yes
Bra1.27	218536	A	A	A	Yes
Bra1.27	220004	C	T	T	Yes
Bra1.27	220646	T	T	T	Yes
Bra1.27	220652	C	C	C	Yes
Bra1.27	221090	G	G	G	Yes
Bra1.27	221210	G	G	G	Yes
Bra1.27	221273	T	A	A	Yes
Bra1.27	221286	T	T	T	Yes
Bra1.27	221291	C	C	C	Yes
Bra1.27	221324	A	G	G	Yes
Bra1.27	221426	C	C	C	Yes
Bra1.27	221450	C	T	T	Yes
Bra1.27	221474	G	G	G	Yes
Bra1.27	221600	T	T	T	Yes
Bra1.27	221603	T	T	T	Yes
Bra1.27	221627	G	G	G	Yes
Bra1.27	221669	G	G	G	Yes
Bra1.27	221681	T	T	T	Yes
Bra1.27	221699	G	G	G	Yes
Bra1.27	221708	T	T	T	Yes
Bra1.27	221714	A	A	A	Yes
Bra1.27	233827	C	T	T	Yes
Bra1.27	233848	G	G	G	Yes
Bra1.27	233861	T	T	T	Yes
Bra1.27	233872	T	T	T	Yes
Bra1.27	240675	G	A	A	Yes
Bra1.27	241037	C	C	C	Yes
Bra1.27	241197	G	G	G	Yes
Bra1.27	241220	T	T	T	Yes
Bra1.27	241295	C	T	T	Yes
Bra1.27	245182	T	T	T	Yes
Bra1.27	245194	T	C	C	Yes
Bra1.27	245200	C	C	C	Yes
Bra1.27	245206	T	T	T	Yes
Bra1.27	245242	G	A	A	Yes
Bra1.27	245245	T	T	T	Yes
Bra1.27	245269	T	C	C	Yes
Bra1.27	245473	C	C	C	Yes
Bra1.27	245594	A	G	G	Yes
Bra1.27	245603	A	A	A	Yes
Bra1.27	245611	T	C	C	Yes
Bra1.27	245638	G	G	G	Yes
Bra1.27	245653	A	A	A	Yes
Bra1.27	245708	C	C	C	Yes
Bra1.27	245710	A	A	A	Yes
Bra1.27	245797	T	T	T	Yes
Bra1.27	245800	T	T	T	Yes
Bra1.27	245920	C	A	A	Yes
Bra1.27	245938	T	C	C	Yes
Bra1.27	245953	G	G	G	Yes
Bra1.27	245962	T	T	T	Yes
Bra1.27	245977	T	T	T	Yes
Bra1.27	246004	A	A	A	Yes
Bra1.27	246010	G	A	A	Yes
Bra1.27	246013	C	C	C	Yes
Bra1.27	246172	T	A	A	Yes
Bra1.27	246262	G	G	G	Yes
Bra1.27	246265	C	C	C	Yes
Bra1.27	246301	T	T	T	Yes
Bra1.27	246325	T	T	T	Yes
Bra1.27	246372	G	A	A	Yes
Bra1.27	246816	T	T	T	Yes
Bra1.27	246825	G	C	C	Yes
Bra1.27	246840	G	C	C	Yes
Bra1.27	246843	G	A	A	Yes
Bra1.27	247453	A	A	A	Yes
Bra1.27	247479	C	C	C	Yes
Bra1.27	247501	G	G	G	Yes
Bra1.27	247528	C	G	G	Yes
Bra1.27	247548	A	G	G	Yes
Bra1.27	247549	C	C	C	Yes
Bra1.27	247593	A	A	A	Yes
Bra1.27	247605	G	G	G	Yes
Bra1.27	247692	C	C	C	Yes
Bra1.27	247749	C	C	C	Yes
Bra1.27	247971	A	A	A	Yes
Bra1.27	248073	G	G	G	Yes
Bra1.27	248097	A	A	A	Yes
Bra1.27	248103	G	A	A	Yes
Bra1.27	248136	T	T	T	Yes
Bra1.27	249118	C	C	C	Yes
Bra1.27	249123	A	G	G	Yes
Bra1.27	249124	T	T	T	Yes
Bra1.27	249218	T	T	T	Yes
Bra1.27	252773	G	C	C	Yes
Bra1.27	252832	G	G	G	Yes
Bra1.27	252844	G	A	A	Yes
Bra1.27	252862	C	C	C	Yes
Bra1.27	252892	G	A	A	Yes
Bra1.27	252982	A	A	A	Yes
Bra1.27	253153	G	A	A	Yes
Bra1.27	253201	C	C	C	Yes
Bra1.27	253267	A	C	C	Yes
Bra1.27	253340	A	C	C	Yes
Bra1.27	253351	A	A	A	Yes
Bra1.27	253636	T	C	C	Yes
Bra1.27	253651	A	A	A	Yes
Bra1.27	253661	T	T	T	Yes
Bra1.27	253666	A	A	A	Yes
Bra1.27	253690	G	G	G	Yes
Bra1.27	258901	A	A	A	Yes
Bra1.27	258920	C	C	C	Yes
Bra1.27	258973	A	A	A	Yes
Bra1.27	258985	T	T	T	Yes
Bra1.27	258991	T	T	T	Yes
Bra1.27	259042	T	T	T	Yes
Bra1.27	259044	G	G	G	Yes
Bra1.27	259093	T	T	T	Yes
Bra1.27	266341	T	T	T	Yes
Bra1.27	266371	C	C	C	Yes
Bra1.27	267049	C	C	C	Yes
Bra1.27	274286	C	C	C	Yes
Bra1.27	274305	G	G	G	Yes
Bra1.27	274319	G	G	G	Yes
Bra1.27	274340	A	A	A	Yes
Bra1.27	274346	T	C	C	Yes
Bra1.27	274418	C	T	T	Yes
Bra1.27	274498	T	T	T	Yes
Bra1.27	274571	A	A	A	Yes
Bra1.27	274652	G	G	G	Yes
Bra1.27	274664	T	T	T	Yes
Bra1.27	274691	G	G	A	No
Bra1.27	274827	A	A	A	Yes
Bra1.27	274910	T	C	C	Yes
Bra1.27	275723	T	T	A	No
Bra1.27	275726	A	A	A	Yes
Bra1.27	275736	T	T	T	Yes
Bra1.27	275807	A	G	G	Yes
Bra1.27	275838	T	T	T	Yes
Bra1.27	275869	T	T	T	Yes
Bra1.27	275909	C	C	C	Yes
Bra1.27	275998	G	G	G	Yes
Bra1.27	276005	T	T	T	Yes
Bra1.27	276026	G	G	G	Yes
Bra1.27	276086	T	C	C	Yes
Bra1.27	276192	G	G	G	Yes
Bra1.27	276206	C	C	C	Yes
Bra1.27	276230	G	G	G	Yes
Bra1.27	276272	C	T	T	Yes
Bra1.27	276284	C	C	C	Yes
Bra1.27	276307	G	A	A	Yes
Bra1.27	276368	G	G	G	Yes
Bra1.27	276371	A	A	A	Yes
Bra1.27	276386	A	T	T	Yes
Bra1.27	276398	G	A	A	Yes
Bra1.27	276473	A	A	A	Yes
Bra1.27	276485	A	A	A	Yes
Bra1.27	276536	T	T	T	Yes
Bra1.27	276589	A	A	A	Yes
Bra1.27	276590	A	A	A	Yes
Bra1.27	276695	T	T	T	Yes
Bra1.27	276761	C	C	C	Yes
Bra1.27	276794	G	G	G	Yes
Bra1.27	276809	C	C	C	Yes
Bra1.27	276854	A	A	A	Yes
Bra1.27	276857	A	A	A	Yes
Bra1.27	277324	G	G	G	Yes
Bra1.27	277334	G	G	G	Yes
Bra1.27	277381	T	T	T	Yes
Bra1.27	277520	A	A	A	Yes
Bra1.27	277528	T	C	C	Yes
Bra1.27	280342	T	T	T	Yes
Bra1.27	280343	C	C	C	Yes
Bra1.27	280384	A	A	A	Yes
Bra1.27	280459	G	G	G	Yes
Bra1.27	280522	C	T	T	Yes
Bra1.27	280528	T	T	T	Yes
Bra1.27	280642	A	A	A	Yes
Bra1.27	280687	G	G	G	Yes
Bra1.27	280822	C	C	C	Yes
Bra1.27	280831	G	A	A	Yes
Bra1.27	280876	T	A	A	Yes
Bra1.27	280879	G	G	G	Yes
Bra1.27	280884	G	G	G	Yes
Bra1.27	283538	T	C	C	Yes
Bra1.27	283595	A	G	G	Yes
Bra1.27	283601	T	T	T	Yes
Bra1.27	283604	G	G	G	Yes
Bra1.27	286170	C	C	C	Yes
Bra1.27	286238	G	G	G	Yes
Bra1.27	286265	C	T	T	Yes
Bra1.27	286295	G	C	C	Yes
Bra1.27	286334	A	A	A	Yes
Bra1.27	286382	T	T	T	Yes
Bra1.27	286400	A	C	C	Yes
Bra1.27	286427	T	T	T	Yes
Bra1.27	286430	G	A	A	Yes
Bra1.27	286499	C	T	T	Yes
Bra1.27	286505	C	T	T	Yes
Bra1.27	286521	T	T	T	Yes
Bra1.27	286544	G	G	G	Yes
Bra1.27	286559	T	T	T	Yes
Bra1.27	286601	G	G	G	Yes
Bra1.27	286604	T	G	G	Yes
Bra1.27	286628	T	T	T	Yes
Bra1.27	286655	G	A	A	Yes
Bra1.27	286679	A	A	A	Yes
Bra1.27	286697	C	C	C	Yes
Bra1.27	286727	T	T	T	Yes
Bra1.27	286981	T	T	T	Yes
Bra1.27	286987	G	G	G	Yes
Bra1.27	286990	C	T	T	Yes
Bra1.27	287230	A	A	A	Yes
Bra1.27	287296	G	G	G	Yes
Bra1.27	287611	A	A	A	Yes
Bra1.27	287634	G	T	T	Yes
Bra1.27	287655	C	C	C	Yes
Bra1.27	287715	T	C	C	Yes
Bra1.27	287742	C	C	C	Yes
Bra1.27	287784	A	A	A	Yes
Bra1.27	288102	A	T	T	Yes
Bra1.27	288141	C	C	C	Yes
Bra1.27	289975	T	T	T	Yes
Bra1.27	290038	C	G	T	No
Bra1.27	290041	T	T	T	Yes
Bra1.27	290347	C	C	C	Yes
Bra1.27	290356	G	G	G	Yes
Bra1.27	290359	T	C	C	Yes
Bra1.27	290392	A	A	A	Yes
Bra1.27	290401	T	C	C	Yes
Bra1.27	290402	T	T	T	Yes
Bra1.27	290404	G	G	G	Yes
Bra1.27	290428	C	C	C	Yes
Bra1.27	290434	T	T	T	Yes
Bra1.27	290461	T	C	C	Yes
Bra1.27	290548	G	G	G	Yes
Bra1.27	290560	A	A	A	Yes
Bra1.27	290605	C	C	C	Yes
Bra1.27	290623	A	A	A	Yes
Bra1.27	290626	T	T	T	Yes
Bra1.27	290689	T	T	T	Yes
Bra1.27	290719	A	A	A	Yes
Bra1.27	290731	A	A	A	Yes
Bra1.27	290845	C	A	A	Yes
Bra1.27	290872	C	C	C	Yes
Bra1.27	290908	C	T	T	Yes
Bra1.27	290932	C	C	C	Yes
Bra1.27	290935	T	T	T	Yes
Bra1.27	290941	A	G	G	Yes
Bra1.27	291109	C	C	C	Yes
Bra1.27	291247	T	T	T	Yes
Bra1.27	291250	T	T	T	Yes
Bra1.27	291265	C	T	T	Yes
Bra1.27	291307	C	C	C	Yes
Bra1.27	291346	T	T	T	Yes
Bra1.27	291388	A	C	C	Yes
Bra1.27	291562	G	T	T	Yes
Bra1.27	291574	C	A	A	Yes
Bra1.27	291583	C	G	G	Yes
Bra1.27	291598	G	T	T	Yes
Bra1.27	291921	A	A	A	Yes
Bra1.27	291933	G	A	A	Yes
Bra1.27	291975	T	T	C	No
Bra1.27	292008	T	T	T	Yes
Bra1.27	292092	T	A	A	Yes
Bra1.27	292131	T	T	T	Yes
Bra1.27	292173	C	C	C	Yes
Bra1.27	292209	G	T	T	Yes
Bra1.27	292254	T	T	T	Yes
Bra1.27	292318	T	C	C	Yes
Bra1.27	292332	A	G	G	Yes
Bra1.27	292363	A	A	A	Yes
Bra1.27	292368	T	A	A	Yes
Bra1.27	292377	T	T	T	Yes
Bra1.27	292447	A	A	A	Yes
Bra1.27	292453	T	C	C	Yes
Bra1.27	292483	T	T	T	Yes
Bra1.27	292488	G	C	C	Yes
Bra1.27	292503	A	A	A	Yes
Bra1.27	292524	C	C	C	Yes
Bra1.27	292530	A	A	A	Yes
Bra1.27	292679	C	T	T	Yes
Bra1.27	292685	T	C	C	Yes
Bra1.27	296226	C	C	C	Yes
Bra1.27	296319	T	A	A	Yes
Bra1.27	296562	C	T	T	Yes
Bra1.27	296940	T	T	T	Yes
Bra1.27	296967	T	C	C	Yes
Bra1.27	296995	A	C	C	Yes
Bra1.27	297012	G	G	G	Yes
Bra1.27	297219	G	A	A	Yes
Bra1.27	297346	G	T	T	Yes
Bra1.27	297384	G	A	A	Yes
Bra1.27	297390	G	G	A	No
Bra1.27	297465	T	T	T	Yes
Bra1.27	297655	C	C	C	Yes
Bra1.27	297681	A	G	G	Yes
Bra1.27	297870	G	A	A	Yes
Bra1.27	297903	T	T	T	Yes
Bra1.27	301067	G	G	G	Yes
Bra1.27	301086	T	T	T	Yes
Bra1.27	301104	T	T	T	Yes
Bra1.27	301236	C	C	C	Yes
Bra1.27	301251	A	A	A	Yes
Bra1.27	301381	C	C	C	Yes
Bra1.27	301560	G	A	A	Yes
Bra1.27	301575	G	A	A	Yes
Bra1.27	301596	C	C	C	Yes
Bra1.27	301674	C	T	T	Yes
Bra1.27	301679	G	A	A	Yes
Bra1.27	301683	A	A	A	Yes
Bra1.27	301809	C	T	T	Yes
Bra1.27	323761	C	C	C	Yes
Bra1.27	323764	C	A	A	Yes
Bra1.27	324716	C	C	C	Yes
Bra1.27	324720	G	T	T	Yes
Bra1.27	324728	T	T	T	Yes
Bra1.27	324732	G	G	A	No
Bra1.27	324755	G	G	G	Yes
Bra1.27	324773	C	C	C	Yes
Bra1.27	327259	T	T	T	Yes
Bra1.27	327288	G	A	A	Yes
Bra1.27	327318	G	A	A	Yes
Bra1.27	327477	A	T	T	Yes
Bra1.27	327513	T	C	C	Yes
Bra1.27	327568	G	G	G	Yes
Bra1.27	327573	A	T	T	Yes
Bra1.27	327591	T	G	G	Yes
Bra1.27	327627	T	T	T	Yes
Bra1.27	327644	G	G	G	Yes
Bra1.27	327667	C	T	T	Yes
Bra1.27	327678	A	C	C	Yes
Bra1.27	327726	A	G	G	Yes
Bra1.27	327738	A	G	G	Yes
Bra1.27	327840	G	T	T	Yes
Bra1.27	327882	G	A	A	Yes
Bra1.27	329108	T	T	T	Yes
Bra1.27	329113	G	C	C	Yes
Bra1.27	329125	C	A	A	Yes
Bra1.27	329131	G	G	G	Yes
Bra1.27	329134	C	T	T	Yes
Bra1.27	329146	G	G	G	Yes
Bra1.27	329164	C	C	C	Yes
Bra1.27	329191	A	A	A	Yes
Bra1.27	329197	A	G	G	Yes
Bra1.27	329200	C	G	G	Yes
Bra1.27	329479	T	T	T	Yes
Bra1.27	329923	T	T	T	Yes
Bra1.27	329944	C	T	T	Yes
Bra1.27	329947	A	C	C	Yes
Bra1.27	331998	C	T	T	Yes
Bra1.27	332034	G	A	A	Yes
Bra1.27	332071	C	T	T	Yes
Bra1.27	333935	G	G	G	Yes
Bra1.27	334197	C	T	T	Yes
Bra1.27	334305	G	A	A	Yes
Bra1.27	334507	G	G	G	Yes
Bra1.27	334512	G	A	A	Yes
Bra1.27	334547	G	G	G	Yes
Bra1.27	334556	C	C	C	Yes
Bra1.27	335195	A	A	A	Yes
Bra1.27	335220	C	C	C	Yes
Bra1.27	335222	G	G	G	Yes
Bra1.27	335662	G	A	A	Yes
Bra1.27	335725	C	C	C	Yes
Bra1.27	335728	A	A	A	Yes
Bra1.27	336952	C	C	C	Yes
Bra1.27	337021	C	G	G	Yes
Bra1.27	337153	A	T	T	Yes
Bra1.27	337672	G	A	A	Yes
Bra1.27	337675	G	G	G	Yes
Bra1.27	337681	G	G	G	Yes
Bra1.27	337687	G	G	G	Yes
Bra1.27	338103	G	G	G	Yes
Bra1.27	338115	T	T	T	Yes
Bra1.27	339191	A	T	T	Yes
Bra1.27	339192	C	T	T	Yes
Bra1.27	339209	A	A	G	No
Bra1.27	339210	A	A	A	Yes
Bra1.27	339302	T	C	C	Yes
Bra1.27	339605	A	A	A	Yes
Bra1.27	339611	C	C	C	Yes
Bra1.27	352423	A	A	A	Yes
Bra1.27	352441	T	T	T	Yes
Bra1.27	352546	A	A	A	Yes
Bra1.27	352593	A	G	G	Yes
Bra1.27	352606	G	A	A	Yes
Bra1.27	352609	T	C	C	Yes
Bra1.27	352621	T	C	C	Yes
Bra1.27	352627	G	G	G	Yes
Bra1.27	352648	G	A	A	Yes
Bra1.27	352675	C	C	C	Yes
Bra1.27	352972	T	C	C	Yes
Bra1.27	352981	C	C	C	Yes
Bra1.27	353104	T	T	T	Yes
Bra1.27	353236	T	C	C	Yes
Bra1.27	353239	T	A	A	Yes
Bra1.27	353242	A	G	G	Yes
Bra1.27	353272	G	G	G	Yes
Bra1.27	353284	A	A	A	Yes
Bra1.27	353491	C	C	C	Yes
Bra1.27	353506	G	G	G	Yes
Bra1.27	353557	C	A	A	Yes
Bra1.27	353614	A	A	A	Yes
Bra1.27	353650	A	C	C	Yes
Bra1.27	355262	C	T	T	Yes
Bra1.27	355709	A	A	A	Yes
Bra1.27	356920	G	G	G	Yes
Bra1.27	356956	A	T	T	Yes
Bra1.27	360043	C	C	C	Yes
Bra1.27	360322	G	A	A	Yes
Bra1.27	360402	A	A	A	Yes
Bra1.27	360699	T	T	T	Yes
Bra1.27	361156	T	T	T	Yes
Bra1.27	361211	A	T	T	Yes
Bra1.27	362077	C	T	T	Yes
Bra1.27	362098	C	C	C	Yes
Bra1.27	362101	G	G	G	Yes
Bra1.27	362105	T	C	C	Yes
Bra1.27	362125	T	C	C	Yes
Bra1.27	362133	C	T	T	Yes
Bra1.27	362134	A	A	A	Yes
Bra1.27	362266	G	A	A	Yes
Bra1.27	362289	A	G	G	Yes
Bra1.27	362302	G	G	G	Yes
Bra1.27	362328	C	A	A	Yes
Bra1.27	362365	T	T	T	Yes
Bra1.27	362468	G	G	G	Yes
Bra1.27	362491	G	G	G	Yes
Bra1.27	367233	C	C	C	Yes
Bra1.27	367260	T	G	G	Yes
Bra1.27	376878	G	T	T	Yes
Bra1.27	376923	C	C	C	Yes
Bra1.27	377774	C	T	T	Yes
Bra1.27	377777	C	C	C	Yes
Bra1.27	377789	A	A	A	Yes
Bra1.27	377804	A	A	A	Yes
Bra1.27	377831	C	G	G	Yes
Bra1.27	377915	T	C	C	Yes
Bra1.27	377930	C	C	C	Yes
Bra1.27	377990	T	T	T	Yes
Bra1.27	378008	T	T	T	Yes
Bra1.27	378038	C	C	C	Yes
Bra1.27	378044	T	T	T	Yes
Bra1.27	378068	T	T	T	Yes
Bra1.27	378224	G	A	A	Yes
Bra1.27	378236	T	T	T	Yes
Bra1.27	378344	C	C	C	Yes
Bra1.27	378413	C	T	T	Yes
Bra1.27	378434	T	T	T	Yes
Bra1.27	378446	A	T	T	Yes
Bra1.27	378455	T	T	T	Yes
Bra1.27	378566	G	T	T	Yes
Bra1.27	378578	C	T	T	Yes
Bra1.27	378587	T	T	T	Yes
Bra1.27	378596	A	A	A	Yes
Bra1.27	378611	A	G	G	Yes
Bra1.27	378617	C	C	C	Yes
Bra1.27	378758	A	G	G	Yes
Bra1.27	378763	A	A	A	Yes
Bra1.27	378776	T	T	T	Yes
Bra1.27	378785	C	C	C	Yes
Bra1.27	378791	C	G	G	Yes
Bra1.27	378800	C	T	T	Yes
Bra1.27	378821	T	T	T	Yes
Bra1.27	378858	A	G	G	Yes
Bra1.27	378860	T	T	T	Yes
Bra1.27	378866	C	G	G	Yes
Bra1.27	378878	A	A	A	Yes
Bra1.27	378932	T	T	T	Yes
Bra1.27	379678	G	G	G	Yes
Bra1.27	379709	C	C	C	Yes
Bra1.27	381213	A	A	A	Yes
Bra1.27	381225	T	G	G	Yes
Bra1.27	381244	T	T	T	Yes
Bra1.27	381254	T	C	C	Yes
Bra1.27	381263	G	T	T	Yes
Bra1.27	381327	T	T	T	Yes
Bra1.27	381339	G	G	G	Yes
Bra1.27	381350	C	C	C	Yes
Bra1.27	381356	A	A	A	Yes
Bra1.27	381557	G	G	G	Yes
Bra1.27	381574	A	T	T	Yes
Bra1.27	381588	A	G	G	Yes
Bra1.27	381615	A	C	C	Yes
Bra1.27	381773	A	A	A	Yes
Bra1.27	381805	T	A	A	Yes
Bra1.27	381810	C	T	T	Yes
Bra1.27	381812	C	C	C	Yes
Bra1.27	381825	C	C	C	Yes
Bra1.27	381846	C	C	C	Yes
Bra1.27	381858	G	G	G	Yes
Bra1.27	381863	G	G	G	Yes
Bra1.27	381866	A	G	G	Yes
Bra1.27	381917	C	C	C	Yes
Bra1.27	381921	A	G	G	Yes
Bra1.27	381996	C	T	T	Yes
Bra1.27	382011	G	G	G	Yes
Bra1.27	382012	A	A	A	Yes
Bra1.27	391666	C	C	C	Yes
Bra1.27	394091	A	A	A	Yes
Bra1.27	399300	T	C	C	Yes
Bra1.27	399327	T	C	C	Yes
Bra1.27	399366	A	A	A	Yes
Bra1.27	399375	T	C	C	Yes
Bra1.27	399421	G	C	C	Yes
Bra1.27	399711	T	C	C	Yes
Bra1.27	399733	G	G	G	Yes
Bra1.27	399798	A	G	G	Yes
Bra1.27	399885	A	A	A	Yes
Bra1.27	399912	G	A	A	Yes
Bra1.27	399930	A	A	A	Yes
Bra1.27	399945	A	A	A	Yes
Bra1.27	400113	C	T	T	Yes
Bra1.27	406388	A	A	A	Yes
Bra1.27	413726	C	T	T	Yes
Bra1.27	414358	A	A	A	Yes
Bra1.27	414873	G	A	A	Yes
Bra1.27	414884	C	C	C	Yes
Bra1.27	414886	G	T	T	Yes
Bra1.27	414952	A	C	C	Yes
Bra1.27	414962	C	C	C	Yes
Bra1.27	414965	T	C	C	Yes
Bra1.27	414966	G	G	G	Yes
Bra1.27	414982	G	T	T	Yes
Bra1.27	414990	C	C	C	Yes
Bra1.27	421390	A	A	A	Yes
Bra1.27	421417	T	T	T	Yes
Bra1.27	421468	C	A	A	Yes
Bra1.27	421690	C	C	C	Yes
Bra1.27	429798	C	G	G	Yes
Bra1.27	429834	G	G	G	Yes
Bra1.27	429861	A	G	G	Yes
Bra1.27	429879	A	A	A	Yes
Bra1.27	429882	G	G	C	No
Bra1.27	429930	T	C	C	Yes
Bra1.27	429933	A	C	C	Yes
Bra1.27	429942	T	T	T	Yes
Bra1.27	430176	T	C	C	Yes
Bra1.27	430182	T	T	T	Yes
Bra1.27	430194	G	G	G	Yes
Bra1.27	430224	G	T	T	Yes
Bra1.27	430356	T	T	T	Yes
Bra1.27	430363	A	G	G	Yes
Bra1.27	430365	C	A	A	Yes
Bra1.27	430398	A	A	A	Yes
Bra1.27	430410	T	T	T	Yes
Bra1.27	430443	A	A	A	Yes
Bra1.27	430686	T	C	C	Yes
Bra1.27	430728	G	G	G	Yes
Bra1.27	433191	C	C	C	Yes
Bra1.27	433197	G	C	C	Yes
Bra1.27	433221	T	T	T	Yes
Bra1.27	433275	G	G	G	Yes
Bra1.27	433281	G	G	G	Yes
Bra1.27	433386	T	A	A	Yes
Bra1.27	433470	A	A	A	Yes
Bra1.27	433500	G	C	C	Yes
Bra1.27	433503	A	G	G	Yes
Bra1.27	433518	T	A	A	Yes
Bra1.27	433536	A	A	A	Yes
Bra1.27	433560	T	T	T	Yes
Bra1.27	433566	T	C	C	Yes
Bra1.27	433599	C	C	C	Yes
Bra1.27	433638	G	A	A	Yes
Bra1.27	433645	G	G	G	Yes
Bra1.27	433692	G	T	T	Yes
Bra1.27	433719	A	A	A	Yes
Bra1.27	433734	A	G	G	Yes
Bra1.27	433749	A	G	G	Yes
Bra1.27	433758	T	T	T	Yes
Bra1.27	433765	C	T	T	Yes
Bra1.27	433806	A	A	A	Yes
Bra1.27	433810	A	G	G	Yes
Bra1.27	433824	C	T	T	Yes
Bra1.27	435484	T	T	T	Yes
Bra1.27	435511	G	C	C	Yes
Bra1.27	435514	T	T	T	Yes
Bra1.27	436036	A	G	G	Yes
Bra1.27	436208	A	A	A	Yes
Bra1.27	436219	T	A	A	Yes
Bra1.27	436228	T	T	T	Yes
Bra1.27	436231	C	C	C	Yes
Bra1.27	436243	C	A	A	Yes
Bra1.27	436270	T	T	T	Yes
Bra1.27	436273	C	C	C	Yes
Bra1.27	436297	A	C	C	Yes
Bra1.27	436306	G	A	A	Yes
Bra1.27	436318	G	T	A	No
Bra1.27	436504	A	G	G	Yes
Bra1.27	436510	A	A	A	Yes
Bra1.27	436514	A	G	G	Yes
Bra1.27	436642	T	T	T	Yes
Bra1.27	436645	A	A	A	Yes
Bra1.27	440395	G	G	G	Yes
Bra1.27	440425	T	T	T	Yes
Bra1.27	440467	T	T	T	Yes
Bra1.27	440503	C	T	T	Yes
Bra1.27	440509	C	C	C	Yes
Bra1.27	440599	T	C	C	Yes
Bra1.27	440614	C	T	T	Yes
Bra1.27	441333	T	C	C	Yes
Bra1.27	442688	T	T	T	Yes
Bra1.27	442749	A	C	C	Yes
Bra1.27	442762	G	A	A	Yes
Bra1.27	442764	T	T	T	Yes
Bra1.27	442904	A	A	A	Yes
Bra1.27	442954	A	A	A	Yes
Bra1.27	442962	A	A	A	Yes
Bra1.27	443026	T	T	T	Yes
Bra1.27	443054	G	G	G	Yes
Bra1.27	446672	T	T	T	Yes
Bra1.27	446792	C	C	C	Yes
Bra1.27	446819	A	T	T	Yes
Bra1.27	446850	G	G	G	Yes
Bra1.27	446879	T	T	T	Yes
Bra1.27	446909	C	G	G	Yes
Bra1.27	446915	T	T	T	Yes
Bra1.27	451359	C	C	C	Yes
Bra1.27	451377	A	G	G	Yes
Bra1.27	451398	T	G	G	Yes
Bra1.27	451419	T	T	T	Yes
Bra1.27	451440	A	G	G	Yes
Bra1.27	451485	C	C	C	Yes
Bra1.27	451698	C	A	A	Yes
Bra1.27	451764	C	C	C	Yes
Bra1.27	451772	C	A	A	Yes
Bra1.27	453429	C	C	C	Yes
Bra1.27	453491	C	C	C	Yes
Bra1.27	453600	C	T	T	Yes
Bra1.27	453603	T	T	T	Yes
Bra1.27	453609	A	A	A	Yes
Bra1.27	453631	A	A	A	Yes
Bra1.27	453655	T	C	C	Yes
Bra1.27	453747	T	T	T	Yes
Bra1.27	453789	G	A	A	Yes
Bra1.27	453792	G	G	G	Yes
Bra1.27	453795	G	A	A	Yes
Bra1.27	453895	A	A	A	Yes
Bra1.27	453906	T	T	T	Yes
Bra1.27	453913	G	C	C	Yes
Bra1.27	453930	C	A	A	Yes
Bra1.27	462123	C	C	C	Yes
Bra1.27	462142	C	C	C	Yes
Bra1.27	462190	C	C	C	Yes
Bra1.27	462192	A	A	A	Yes
Bra1.27	462198	G	G	G	Yes
Bra1.27	462217	G	A	A	Yes
Bra1.27	462252	A	A	A	Yes
Bra1.27	462288	A	T	T	Yes
Bra1.27	462301	A	G	G	Yes
Bra1.27	462315	T	T	T	Yes
Bra1.27	462359	T	C	C	Yes
Bra1.27	462372	G	G	G	Yes
Bra1.27	462390	T	T	T	Yes
Bra1.27	462399	C	C	C	Yes
Bra1.27	462489	A	A	A	Yes
Bra1.27	462648	G	A	A	Yes
Bra1.27	462666	A	A	A	Yes
Bra1.27	462669	A	G	G	Yes
Bra1.27	462681	T	T	T	Yes
Bra1.27	462707	G	G	G	Yes
Bra1.27	462711	G	G	G	Yes
Bra1.27	463005	G	T	T	Yes
Bra1.27	463024	A	A	A	Yes
Bra1.27	463730	A	A	A	Yes
Bra1.27	463736	A	A	A	Yes
Bra1.27	463742	A	A	G	No
Bra1.27	463778	A	A	A	Yes
Bra1.27	464272	C	T	T	Yes
Bra1.27	464281	C	C	C	Yes
Bra1.27	464944	G	G	G	Yes
Bra1.27	465001	T	T	T	Yes
Bra1.27	465007	T	T	T	Yes
Bra1.27	465010	T	C	C	Yes
Bra1.27	465041	G	A	A	Yes
Bra1.27	465043	C	C	C	Yes
Bra1.27	465172	G	G	G	Yes
Bra1.27	465175	T	T	T	Yes
Bra1.27	465196	G	G	G	Yes
Bra1.27	465262	T	T	T	Yes
Bra1.27	465280	T	T	T	Yes
Bra1.27	465427	A	G	G	Yes
Bra1.27	465439	C	C	C	Yes
Bra1.27	465456	T	T	C	No
Bra1.27	465457	C	C	C	Yes
Bra1.27	465676	C	C	C	Yes
Bra1.27	465709	C	A	A	Yes
Bra1.27	465755	C	C	C	Yes
Bra1.27	465757	G	G	G	Yes
Bra1.27	465811	A	G	G	Yes
Bra1.27	465933	A	A	A	Yes
Bra1.27	465934	G	G	G	Yes
Bra1.27	465968	A	C	C	Yes
Bra1.27	465985	C	A	A	Yes
Bra1.27	465990	A	A	A	Yes
Bra1.27	466063	T	C	C	Yes
Bra1.27	466174	A	A	A	Yes
Bra1.27	466300	A	A	A	Yes
Bra1.27	466312	G	G	G	Yes
Bra1.27	466327	G	A	A	Yes
Bra1.27	466346	T	C	C	Yes
Bra1.27	466348	C	C	C	Yes
Bra1.27	466372	T	C	C	Yes
Bra1.27	466390	T	T	T	Yes
Bra1.27	466397	T	T	T	Yes
Bra1.27	466411	C	C	C	Yes
Bra1.27	466417	T	A	A	Yes
Bra1.27	466454	G	G	G	Yes
Bra1.27	472952	G	G	G	Yes
Bra1.27	472954	C	G	G	Yes
Bra1.27	472957	G	A	A	Yes
Bra1.27	472982	G	G	G	Yes
Bra1.27	473008	T	C	C	Yes
Bra1.27	473432	G	A	A	Yes
Bra1.27	474243	T	T	T	Yes
Bra1.27	474244	A	A	A	Yes
Bra1.27	474262	T	C	C	Yes
Bra1.27	474292	C	C	C	Yes
Bra1.27	474366	T	C	C	Yes
Bra1.27	474380	G	G	G	Yes
Bra1.27	474384	G	G	G	Yes
Bra1.27	474444	T	T	T	Yes
Bra1.27	474450	G	G	G	Yes
Bra1.27	474453	A	A	A	Yes
Bra1.27	474486	G	G	G	Yes
Bra1.27	474552	T	C	C	Yes
Bra1.27	474555	C	C	C	Yes
Bra1.27	474594	T	T	T	Yes
Bra1.27	474693	T	T	T	Yes
Bra1.27	474696	T	C	C	Yes
Bra1.27	474699	G	A	A	Yes
Bra1.27	474747	T	T	T	Yes
Bra1.27	474768	T	T	T	Yes
Bra1.27	474789	C	T	T	Yes
Bra1.27	474954	A	A	A	Yes
Bra1.27	475071	C	C	C	Yes
Bra1.27	475176	A	A	A	Yes
Bra1.27	475180	A	A	A	Yes
Bra1.27	475218	G	C	C	Yes
Bra1.27	475227	C	T	T	Yes
Bra1.27	475299	T	C	C	Yes
Bra1.27	475308	C	C	C	Yes
Bra1.27	475361	N	A	A	Yes
Bra1.27	475622	G	A	A	Yes
Bra1.27	475646	A	A	A	Yes
Bra1.27	475682	A	G	G	Yes
Bra1.27	475696	C	A	A	Yes
Bra1.27	475697	T	T	T	Yes
Bra1.27	475785	G	G	G	Yes
Bra1.27	475793	T	A	A	Yes
Bra1.27	476155	G	A	A	Yes
Bra1.27	476162	G	A	A	Yes
Bra1.27	476174	T	T	T	Yes
Bra1.27	476399	A	T	T	Yes
Bra1.27	476815	A	G	G	Yes
Bra1.27	476968	A	A	A	Yes
Bra1.27	477232	A	T	T	Yes
Bra1.27	477298	A	T	T	Yes
Bra1.27	477303	A	G	G	Yes
Bra1.27	477503	A	G	G	Yes
Bra1.27	483820	G	G	G	Yes
Bra1.27	483829	C	C	C	Yes
Bra1.27	483832	T	C	C	Yes
Bra1.27	483973	G	G	G	Yes
Bra1.27	484027	T	T	T	Yes
Bra1.27	484087	C	C	C	Yes
Bra1.27	484093	C	T	T	Yes
Bra1.27	484243	C	C	C	Yes
Bra1.27	484384	C	C	C	Yes
Bra1.27	484399	T	T	T	Yes
Bra1.27	484752	T	C	C	Yes
Bra1.27	485127	T	T	T	Yes
Bra1.27	485148	G	A	A	Yes
Bra1.27	485232	T	T	T	Yes
Bra1.27	485238	C	C	C	Yes
Bra1.27	485253	G	T	T	Yes
Bra1.27	485262	G	G	G	Yes
Bra1.27	485307	C	C	C	Yes
Bra1.27	485316	C	T	T	Yes
Bra1.27	485322	A	A	A	Yes
Bra1.27	485334	T	T	T	Yes
Bra1.27	485385	C	G	G	Yes
Bra1.27	485391	G	G	G	Yes
Bra1.27	485889	T	T	T	Yes
Bra1.27	486279	G	T	T	Yes
Bra1.27	486294	T	T	T	Yes
Bra1.27	486499	G	G	G	Yes
Bra1.27	486534	A	A	A	Yes
Bra1.27	486570	T	T	T	Yes
Bra1.27	486582	T	C	C	Yes
Bra1.27	486602	G	G	G	Yes
Bra1.27	486608	T	C	C	Yes
Bra1.27	486753	A	T	T	Yes
Bra1.27	486759	A	A	A	Yes
Bra1.27	487700	C	C	C	Yes
Bra1.27	495540	C	C	C	Yes
Bra1.27	495579	T	T	T	Yes
Bra1.27	495621	C	T	T	Yes
Bra1.27	495627	C	C	C	Yes
Bra1.27	495669	T	T	T	Yes
Bra1.27	495693	A	A	A	Yes
Bra1.27	495696	C	C	C	Yes
Bra1.27	495720	A	A	A	Yes
Bra1.27	495744	G	G	G	Yes
Bra1.27	495774	C	C	C	Yes
Bra1.27	495795	C	T	T	Yes
Bra1.27	495819	T	A	A	Yes
Bra1.27	495905	G	A	A	Yes
Bra1.27	495915	A	A	A	Yes
Bra1.27	495924	G	T	T	Yes
Bra1.27	495943	A	A	A	Yes
Bra1.27	495966	A	A	A	Yes
Bra1.27	496095	T	T	T	Yes
Bra1.27	496099	G	G	G	Yes
Bra1.27	496182	G	T	T	Yes
Bra1.27	496784	A	T	T	Yes
Bra1.27	496964	A	A	A	Yes
Bra1.27	497201	T	T	T	Yes
Bra1.27	497996	A	A	A	Yes
Bra1.27	498124	T	C	C	Yes
Bra1.27	498148	G	G	G	Yes
Bra1.27	498160	T	T	T	Yes
Bra1.27	498166	C	C	C	Yes
Bra1.27	498178	G	G	G	Yes
Bra1.27	498424	T	T	T	Yes
Bra1.27	498747	A	C	C	Yes
Bra1.27	498783	T	T	T	Yes
Bra1.27	498796	A	C	C	Yes
Bra1.27	498840	A	G	G	Yes
Bra1.27	498939	G	A	A	Yes
Bra1.27	498951	C	C	C	Yes
Bra1.27	498990	C	C	C	Yes
Bra1.27	499182	A	A	C	No
Bra1.27	499200	A	A	A	Yes
Bra1.27	499218	G	G	G	Yes
Bra1.27	499269	C	C	C	Yes
Bra1.27	499281	T	T	T	Yes
Bra1.27	499302	G	G	G	Yes
Bra1.27	499317	G	A	G	No
Bra1.27	499371	C	C	C	Yes
Bra1.27	499389	T	T	T	Yes
Bra1.27	499401	A	A	A	Yes
Bra1.27	503791	T	T	T	Yes
Bra1.27	504277	A	A	A	Yes
Bra1.27	504286	C	C	C	Yes
Bra1.27	505469	G	A	A	Yes
Bra1.27	505553	C	C	C	Yes
Bra1.27	505596	C	C	C	Yes
Bra1.27	505637	G	A	A	Yes
Bra1.27	505655	T	T	T	Yes
Bra1.27	505670	A	A	A	Yes
Bra1.27	505706	T	T	T	Yes
Bra1.27	506898	A	T	T	Yes
Bra1.27	506926	G	G	G	Yes
Bra1.27	506944	G	T	T	Yes
Bra1.27	509371	T	G	G	Yes
Bra1.27	509377	A	A	A	Yes
Bra1.27	509468	C	C	C	Yes
Bra1.27	509469	T	A	A	Yes
Bra1.27	509488	G	G	G	Yes
Bra1.27	509551	A	G	G	Yes
Bra1.27	509552	T	G	G	Yes
Bra1.27	509569	A	G	G	Yes
Bra1.27	509596	T	C	C	Yes
Bra1.27	509621	G	G	G	Yes
Bra1.27	509623	A	G	A	No
Bra1.27	509635	G	G	G	Yes
Bra1.27	509656	A	G	G	Yes
Bra1.27	509665	T	C	C	Yes
Bra1.27	509734	G	A	A	Yes
Bra1.27	509758	G	G	G	Yes
Bra1.27	509767	T	T	T	Yes
Bra1.27	509800	T	T	T	Yes
Bra1.27	509814	C	C	G	No
Bra1.27	509818	T	A	A	Yes
Bra1.27	509899	T	T	T	Yes
Bra1.27	509908	G	G	G	Yes
Bra1.27	509950	G	G	G	Yes
Bra1.27	509953	G	G	G	Yes
Bra1.27	510001	C	T	T	Yes
Bra1.27	510016	C	C	C	Yes
Bra1.27	511707	G	G	G	Yes
Bra1.27	512562	T	T	T	Yes
Bra1.27	512571	C	C	C	Yes
Bra1.27	512766	T	T	T	Yes
Bra1.27	513444	C	C	C	Yes
Bra1.27	513630	A	G	G	Yes
Bra1.27	513663	G	G	G	Yes
Bra1.27	513777	T	T	T	Yes
Bra1.27	513801	T	T	T	Yes
Bra1.27	513831	G	G	G	Yes
Bra1.27	513930	C	T	C	No
Bra1.27	513939	G	G	G	Yes
Bra1.27	513957	A	A	A	Yes
Bra1.27	514143	A	G	G	Yes
Bra1.27	520653	G	G	G	Yes
Bra1.27	520715	T	G	G	Yes
Bra1.27	520718	A	A	A	Yes
Bra1.27	520892	C	T	T	Yes
Bra1.27	520973	A	G	G	Yes
Bra1.27	520979	T	T	T	Yes
Bra1.27	520988	G	G	G	Yes
Bra1.27	520994	T	T	T	Yes
Bra1.27	521018	T	T	T	Yes
Bra1.27	521033	T	T	T	Yes
Bra1.27	521048	G	A	A	Yes
Bra1.27	521075	T	T	T	Yes
Bra1.27	521090	T	G	G	Yes
Bra1.27	523872	C	C	C	Yes
Bra1.27	523906	A	A	A	Yes
Bra1.27	523995	G	G	G	Yes
Bra1.27	524010	G	A	A	Yes
Bra1.27	524116	G	G	G	Yes
Bra1.27	524118	G	G	G	Yes
Bra1.27	524214	T	T	T	Yes
Bra1.27	524220	C	T	T	Yes
Bra1.27	524313	A	G	G	Yes
Bra1.27	524352	C	C	C	Yes
Bra1.27	524382	G	G	G	Yes
Bra1.27	524412	G	G	G	Yes
Bra1.27	524421	A	G	G	Yes
Bra1.27	524424	T	T	T	Yes
Bra1.27	524427	T	C	C	Yes
Bra1.27	524502	T	T	T	Yes
Bra1.27	524532	A	T	T	Yes
Bra1.27	524556	C	G	A	No
Bra1.27	524583	T	T	T	Yes
Bra1.27	524586	G	G	G	Yes
Bra1.27	524598	C	T	T	Yes
Bra1.27	524619	A	A	A	Yes
Bra1.27	524620	G	G	G	Yes
Bra1.27	524625	T	C	C	Yes
Bra1.27	524676	A	A	A	Yes
Bra1.27	524715	A	A	A	Yes
Bra1.27	524826	A	A	A	Yes
Bra1.27	524904	G	G	G	Yes
Bra1.27	524973	A	A	A	Yes
Bra1.27	525004	A	A	A	Yes
Bra1.27	525013	C	C	C	Yes
Bra1.27	525020	C	C	C	Yes
Bra1.27	525526	T	T	T	Yes
Bra1.27	525545	C	A	A	Yes
Bra1.27	525554	T	C	C	Yes
Bra1.27	525557	C	A	A	Yes
Bra1.27	525595	C	G	G	Yes
Bra1.27	525596	C	C	C	Yes
Bra1.27	525662	A	A	A	Yes
Bra1.27	525689	A	A	A	Yes
Bra1.27	525707	G	G	G	Yes
Bra1.27	525761	T	T	T	Yes
Bra1.27	525791	A	A	A	Yes
Bra1.27	525800	T	T	T	Yes
Bra1.27	525836	G	A	A	Yes
Bra1.27	525842	A	A	A	Yes
Bra1.27	525878	G	A	A	Yes
Bra1.27	525995	T	C	C	Yes
Bra1.27	526025	A	G	G	Yes
Bra1.27	526127	T	T	T	Yes
Bra1.27	526151	T	T	T	Yes
Bra1.27	526181	T	T	T	Yes
Bra1.27	526199	A	A	A	Yes
Bra1.27	526211	C	C	C	Yes
Bra1.27	526226	G	A	A	Yes
Bra1.27	526241	A	G	G	Yes
Bra1.27	526260	G	G	G	Yes
Bra1.27	526301	A	A	A	Yes
Bra1.27	531788	T	A	A	Yes
Bra1.27	531980	C	C	C	Yes
Bra1.27	532121	G	G	G	Yes
Bra1.27	532322	G	G	G	Yes
Bra1.27	532547	T	T	T	Yes
Bra1.27	543987	C	C	C	Yes
Bra1.27	544083	G	G	G	Yes
Bra1.27	544329	T	T	T	Yes
Bra1.27	544386	C	C	C	Yes
Bra1.27	544419	A	A	A	Yes
Bra1.27	544426	C	C	C	Yes
Bra1.27	544451	C	C	C	Yes
Bra1.27	544574	A	A	A	Yes
Bra1.27	544608	G	G	G	Yes
Bra1.27	544621	A	A	A	Yes
Bra1.27	544701	A	G	G	Yes
Bra1.27	544776	G	G	G	Yes
Bra1.27	544818	T	C	C	Yes
Bra1.27	544821	C	A	A	Yes
Bra1.27	545582	T	T	T	Yes
Bra1.27	545599	A	G	G	Yes
Bra1.27	545921	T	T	T	Yes
Bra1.27	545933	G	G	G	Yes
Bra1.27	545942	T	T	T	Yes
Bra1.27	545951	C	T	T	Yes
Bra1.27	558116	A	G	G	Yes
Bra1.27	558380	G	G	G	Yes
Bra1.27	558388	A	T	T	Yes
Bra1.27	558539	G	G	G	Yes
Bra1.27	558566	C	C	C	Yes
Bra1.27	558791	G	G	G	Yes
Bra1.27	558803	A	A	A	Yes
Bra1.27	561173	T	T	T	Yes
Bra1.27	561179	A	G	G	Yes
Bra1.27	561185	A	G	G	Yes
Bra1.27	561188	A	A	A	Yes
Bra1.27	561205	C	T	T	Yes
Bra1.27	562381	C	T	T	Yes
Bra1.27	562707	G	G	G	Yes
Bra1.27	563058	G	A	A	Yes
Bra1.27	563288	A	A	A	Yes
Bra1.27	563290	C	C	C	Yes
Bra1.27	563383	A	G	G	Yes
Bra1.27	563394	C	A	A	Yes
Bra1.27	563398	A	A	A	Yes
Bra1.27	563427	G	C	C	Yes
Bra1.27	563609	A	T	T	Yes
Bra1.27	563610	G	G	G	Yes
[truncated: 63,536 more rows]
