# Supplementary material for: HANDS2: accurate assignment of homoeallelic base-identity in allopolyploids despite missing data
Source: Sci Rep. 2016 Jul 5;6:29234. doi: 10.1038/srep29234 (PMC4932600; doi:10.1038/srep29234)
Supplement: Supplementary Table S9 [file srep29234-s10.xls]

## Sheet: Table S9
Table S9. Positions shared between subgenomes A in B. napus and B. juncea, and B. rapa.
Reference	Position	Reference Base	B. napus (Subgenome A)	B. juncea (Subgenome A)	Shared base between two subgenomes	Shared base between two A subgenomes and B. rapa
Bra1.27	3527	G	A	A	Yes	No
Bra1.27	3538	A	T	T	Yes	No
Bra1.27	3543	T	C	C	Yes	No
Bra1.27	3549	C	C	C	Yes	Yes
Bra1.27	3699	T	T	T	Yes	Yes
Bra1.27	3798	G	G	G	Yes	Yes
Bra1.27	3975	C	T	T	Yes	No
Bra1.27	4050	C	C	C	Yes	Yes
Bra1.27	4113	C	C	C	Yes	Yes
Bra1.27	4137	C	C	C	Yes	Yes
Bra1.27	4176	T	T	T	Yes	Yes
Bra1.27	4206	G	G	G	Yes	Yes
Bra1.27	4212	T	T	T	Yes	Yes
Bra1.27	4224	A	A	A	Yes	Yes
Bra1.27	4284	A	A	A	Yes	Yes
Bra1.27	4622	C	C	C	Yes	Yes
Bra1.27	4637	C	T	T	Yes	No
Bra1.27	4691	C	T	T	Yes	No
Bra1.27	4742	T	G	G	Yes	No
Bra1.27	4751	C	A	A	Yes	No
Bra1.27	4763	A	A	A	Yes	Yes
Bra1.27	4914	T	C	C	Yes	No
Bra1.27	4970	A	G	G	Yes	No
Bra1.27	4991	G	A	A	Yes	No
Bra1.27	5009	T	T	T	Yes	Yes
Bra1.27	5094	T	C	C	Yes	No
Bra1.27	5096	G	A	A	Yes	No
Bra1.27	5348	G	G	G	Yes	Yes
Bra1.27	5363	T	G	G	Yes	No
Bra1.27	5636	G	A	A	Yes	No
Bra1.27	5637	A	A	A	Yes	Yes
Bra1.27	5654	T	T	T	Yes	Yes
Bra1.27	5669	A	A	A	Yes	Yes
Bra1.27	5765	A	A	A	Yes	Yes
Bra1.27	5793	A	A	A	Yes	Yes
Bra1.27	5794	A	A	A	Yes	Yes
Bra1.27	6194	T	T	T	Yes	Yes
Bra1.27	6197	A	A	A	Yes	Yes
Bra1.27	6209	C	C	C	Yes	Yes
Bra1.27	6269	G	G	G	Yes	Yes
Bra1.27	6368	A	A	A	Yes	Yes
Bra1.27	6982	G	G	G	Yes	Yes
Bra1.27	7136	T	T	G	No	No
Bra1.27	7138	G	G	A	No	No
Bra1.27	7174	T	T	T	Yes	Yes
Bra1.27	7396	T	T	T	Yes	Yes
Bra1.27	9130	C	G	C	No	No
Bra1.27	9374	G	G	G	Yes	Yes
Bra1.27	9495	T	T	T	Yes	Yes
Bra1.27	9509	A	A	A	Yes	Yes
Bra1.27	9564	A	A	A	Yes	Yes
Bra1.27	9583	G	G	G	Yes	Yes
Bra1.27	9616	C	C	T	No	No
Bra1.27	9657	A	A	A	Yes	Yes
Bra1.27	9742	T	T	T	Yes	Yes
Bra1.27	9771	C	C	C	Yes	Yes
Bra1.27	9825	C	C	C	Yes	Yes
Bra1.27	9927	C	C	C	Yes	Yes
Bra1.27	10173	G	T	T	Yes	No
Bra1.27	10212	T	C	C	Yes	No
Bra1.27	10263	A	A	A	Yes	Yes
Bra1.27	10272	G	T	T	Yes	No
Bra1.27	10443	A	A	A	Yes	Yes
Bra1.27	10576	C	C	C	Yes	Yes
Bra1.27	11638	G	G	G	Yes	Yes
Bra1.27	11642	A	A	A	Yes	Yes
Bra1.27	11714	G	G	G	Yes	Yes
Bra1.27	11822	T	T	T	Yes	Yes
Bra1.27	11878	T	T	T	Yes	Yes
Bra1.27	11887	G	G	G	Yes	Yes
Bra1.27	11915	C	C	C	Yes	Yes
Bra1.27	12888	T	T	T	Yes	Yes
Bra1.27	12942	C	C	C	Yes	Yes
Bra1.27	13026	G	G	G	Yes	Yes
Bra1.27	13050	A	A	A	Yes	Yes
Bra1.27	13212	C	C	C	Yes	Yes
Bra1.27	13230	A	A	A	Yes	Yes
Bra1.27	13575	A	A	A	Yes	Yes
Bra1.27	13677	G	G	G	Yes	Yes
Bra1.27	13740	T	T	T	Yes	Yes
Bra1.27	14120	C	C	C	Yes	Yes
Bra1.27	14357	A	A	A	Yes	Yes
Bra1.27	14372	A	A	A	Yes	Yes
Bra1.27	14399	T	T	T	Yes	Yes
Bra1.27	14417	G	G	G	Yes	Yes
Bra1.27	14501	C	C	C	Yes	Yes
Bra1.27	14711	A	A	A	Yes	Yes
Bra1.27	14735	T	T	T	Yes	Yes
Bra1.27	14777	G	G	G	Yes	Yes
Bra1.27	15047	A	A	A	Yes	Yes
Bra1.27	16084	A	A	A	Yes	Yes
Bra1.27	16417	C	C	C	Yes	Yes
Bra1.27	16431	G	G	G	Yes	Yes
Bra1.27	16435	A	A	A	Yes	Yes
Bra1.27	17457	C	C	C	Yes	Yes
Bra1.27	17478	C	C	C	Yes	Yes
Bra1.27	18825	A	A	A	Yes	Yes
Bra1.27	18827	A	A	A	Yes	Yes
Bra1.27	18932	C	C	C	Yes	Yes
Bra1.27	20419	T	T	T	Yes	Yes
Bra1.27	21161	G	G	G	Yes	Yes
Bra1.27	21184	C	C	C	Yes	Yes
Bra1.27	21305	G	G	G	Yes	Yes
Bra1.27	21316	G	G	G	Yes	Yes
Bra1.27	21331	G	G	G	Yes	Yes
Bra1.27	21831	G	G	G	Yes	Yes
Bra1.27	21867	G	G	G	Yes	Yes
Bra1.27	22131	C	C	C	Yes	Yes
Bra1.27	22146	G	G	G	Yes	Yes
Bra1.27	22263	A	A	A	Yes	Yes
Bra1.27	22347	T	T	T	Yes	Yes
Bra1.27	22353	C	C	C	Yes	Yes
Bra1.27	23240	T	T	T	Yes	Yes
Bra1.27	23727	C	C	C	Yes	Yes
Bra1.27	23729	A	A	A	Yes	Yes
Bra1.27	23795	C	C	C	Yes	Yes
Bra1.27	23903	G	G	G	Yes	Yes
Bra1.27	23936	C	C	C	Yes	Yes
Bra1.27	24005	T	T	T	Yes	Yes
Bra1.27	24026	C	C	C	Yes	Yes
Bra1.27	24039	A	A	A	Yes	Yes
Bra1.27	24059	A	A	A	Yes	Yes
Bra1.27	24063	C	C	C	Yes	Yes
Bra1.27	24079	G	G	G	Yes	Yes
Bra1.27	24161	C	C	C	Yes	Yes
Bra1.27	24194	G	G	G	Yes	Yes
Bra1.27	24290	C	C	C	Yes	Yes
Bra1.27	24310	C	C	C	Yes	Yes
Bra1.27	24332	T	T	T	Yes	Yes
Bra1.27	24419	A	A	A	Yes	Yes
Bra1.27	24423	C	C	C	Yes	Yes
Bra1.27	24571	G	G	G	Yes	Yes
Bra1.27	24589	T	T	T	Yes	Yes
Bra1.27	24637	C	C	C	Yes	Yes
Bra1.27	24692	A	A	A	Yes	Yes
Bra1.27	24729	C	C	C	Yes	Yes
Bra1.27	24758	A	A	A	Yes	Yes
Bra1.27	24839	A	A	A	Yes	Yes
Bra1.27	25015	A	A	A	Yes	Yes
Bra1.27	25016	A	A	A	Yes	Yes
Bra1.27	25398	A	A	A	Yes	Yes
Bra1.27	25547	A	A	A	Yes	Yes
Bra1.27	25607	A	A	A	Yes	Yes
Bra1.27	26053	A	A	A	Yes	Yes
Bra1.27	26123	C	C	C	Yes	Yes
Bra1.27	26182	C	C	C	Yes	Yes
Bra1.27	26192	A	A	A	Yes	Yes
Bra1.27	26236	C	C	C	Yes	Yes
Bra1.27	26251	C	C	C	Yes	Yes
Bra1.27	26290	T	T	T	Yes	Yes
Bra1.27	26425	T	T	T	Yes	Yes
Bra1.27	26464	T	T	T	Yes	Yes
Bra1.27	26497	C	C	C	Yes	Yes
Bra1.27	26571	G	G	G	Yes	Yes
Bra1.27	26587	G	G	G	Yes	Yes
Bra1.27	26863	A	A	A	Yes	Yes
Bra1.27	27061	A	A	A	Yes	Yes
Bra1.27	28314	A	A	A	Yes	Yes
Bra1.27	28530	A	A	A	Yes	Yes
Bra1.27	28653	G	G	G	Yes	Yes
Bra1.27	29060	G	G	G	Yes	Yes
Bra1.27	29186	G	G	G	Yes	Yes
Bra1.27	29207	G	G	G	Yes	Yes
Bra1.27	29243	G	G	G	Yes	Yes
Bra1.27	29311	C	C	C	Yes	Yes
Bra1.27	29351	T	T	T	Yes	Yes
Bra1.27	29397	C	C	C	Yes	Yes
Bra1.27	29430	C	C	C	Yes	Yes
Bra1.27	29465	C	C	C	Yes	Yes
Bra1.27	29483	T	T	T	Yes	Yes
Bra1.27	29543	T	T	T	Yes	Yes
Bra1.27	29603	T	T	T	Yes	Yes
Bra1.27	29621	C	C	C	Yes	Yes
Bra1.27	29669	C	C	C	Yes	Yes
Bra1.27	29690	C	C	C	Yes	Yes
Bra1.27	29694	T	T	T	Yes	Yes
Bra1.27	29726	T	T	T	Yes	Yes
Bra1.27	30021	G	G	G	Yes	Yes
Bra1.27	30027	G	G	G	Yes	Yes
Bra1.27	30031	C	C	C	Yes	Yes
Bra1.27	30050	C	C	C	Yes	Yes
Bra1.27	30120	C	C	C	Yes	Yes
Bra1.27	30264	G	G	G	Yes	Yes
Bra1.27	30449	T	T	T	Yes	Yes
Bra1.27	32190	C	C	C	Yes	Yes
Bra1.27	32274	G	G	G	Yes	Yes
Bra1.27	32310	G	G	G	Yes	Yes
Bra1.27	32403	T	T	T	Yes	Yes
Bra1.27	32598	C	C	C	Yes	Yes
Bra1.27	32637	T	T	T	Yes	Yes
Bra1.27	32640	G	G	G	Yes	Yes
Bra1.27	32664	T	T	T	Yes	Yes
Bra1.27	32666	T	T	T	Yes	Yes
Bra1.27	32679	G	G	G	Yes	Yes
Bra1.27	32806	A	A	A	Yes	Yes
Bra1.27	32808	G	G	G	Yes	Yes
Bra1.27	32841	G	G	G	Yes	Yes
Bra1.27	32985	G	G	G	Yes	Yes
Bra1.27	33033	G	G	G	Yes	Yes
Bra1.27	38452	A	A	A	Yes	Yes
Bra1.27	38523	T	T	T	Yes	Yes
Bra1.27	38876	G	G	G	Yes	Yes
Bra1.27	38889	G	G	G	Yes	Yes
Bra1.27	38954	G	G	G	Yes	Yes
Bra1.27	38962	G	G	G	Yes	Yes
Bra1.27	39152	T	T	T	Yes	No
Bra1.27	39185	C	C	C	Yes	Yes
Bra1.27	39341	C	C	C	Yes	Yes
Bra1.27	39343	A	A	A	Yes	Yes
Bra1.27	39394	A	A	A	Yes	Yes
Bra1.27	39717	A	A	A	Yes	Yes
Bra1.27	39818	G	G	G	Yes	Yes
Bra1.27	40077	C	C	C	Yes	Yes
Bra1.27	40080	T	T	T	Yes	Yes
Bra1.27	40088	A	A	A	Yes	Yes
Bra1.27	40118	A	A	A	Yes	Yes
Bra1.27	40148	G	G	G	Yes	Yes
Bra1.27	40178	T	T	T	Yes	Yes
Bra1.27	40306	A	A	A	Yes	Yes
Bra1.27	40330	G	G	G	Yes	Yes
Bra1.27	40484	T	T	T	Yes	Yes
Bra1.27	40715	G	G	G	Yes	Yes
Bra1.27	41165	T	T	T	Yes	Yes
Bra1.27	41321	T	T	T	Yes	Yes
Bra1.27	41330	A	A	A	Yes	Yes
Bra1.27	41342	C	C	C	Yes	Yes
Bra1.27	41663	C	C	C	Yes	Yes
Bra1.27	42002	G	G	G	Yes	Yes
Bra1.27	42645	T	T	T	Yes	Yes
Bra1.27	42700	T	T	T	Yes	Yes
Bra1.27	42731	G	G	G	Yes	Yes
Bra1.27	42937	A	A	A	Yes	Yes
Bra1.27	43162	G	G	G	Yes	Yes
Bra1.27	43590	C	C	C	Yes	Yes
Bra1.27	43608	G	G	G	Yes	Yes
Bra1.27	43697	C	C	C	Yes	Yes
Bra1.27	44337	C	C	C	Yes	Yes
Bra1.27	44644	T	T	T	Yes	Yes
Bra1.27	46916	G	G	G	Yes	Yes
Bra1.27	47072	C	C	C	Yes	Yes
Bra1.27	47093	C	C	C	Yes	Yes
Bra1.27	47105	C	C	C	Yes	Yes
Bra1.27	47280	C	C	C	Yes	Yes
Bra1.27	47374	T	T	T	Yes	Yes
Bra1.27	47447	G	G	G	Yes	Yes
Bra1.27	47465	G	G	G	Yes	Yes
Bra1.27	47642	T	T	T	Yes	Yes
Bra1.27	47657	T	T	T	Yes	Yes
Bra1.27	47670	A	A	A	Yes	Yes
Bra1.27	47681	A	A	A	Yes	Yes
Bra1.27	47708	C	C	C	Yes	Yes
Bra1.27	47793	A	A	A	Yes	Yes
Bra1.27	47909	C	T	C	No	No
Bra1.27	47951	T	C	T	No	No
Bra1.27	48212	G	G	G	Yes	Yes
Bra1.27	48302	A	A	A	Yes	Yes
Bra1.27	48919	T	T	T	Yes	Yes
Bra1.27	48985	C	C	C	Yes	Yes
Bra1.27	49365	A	A	A	Yes	Yes
Bra1.27	49392	T	T	T	Yes	Yes
Bra1.27	49407	A	A	A	Yes	Yes
Bra1.27	49943	C	T	C	No	No
Bra1.27	49946	C	A	C	No	No
Bra1.27	49958	C	C	C	Yes	Yes
Bra1.27	49994	A	A	A	Yes	Yes
Bra1.27	50459	G	G	G	Yes	Yes
Bra1.27	50675	A	T	A	No	No
Bra1.27	50702	A	A	A	Yes	Yes
Bra1.27	51915	C	C	C	Yes	Yes
Bra1.27	51933	A	A	A	Yes	Yes
Bra1.27	51945	C	C	C	Yes	Yes
Bra1.27	51957	G	G	G	Yes	Yes
Bra1.27	51985	T	T	T	Yes	Yes
Bra1.27	51992	C	C	C	Yes	Yes
Bra1.27	52214	A	A	A	Yes	Yes
Bra1.27	52262	A	A	A	Yes	Yes
Bra1.27	52340	G	G	G	Yes	Yes
Bra1.27	52400	A	A	A	Yes	Yes
Bra1.27	52508	G	G	G	Yes	Yes
Bra1.27	52556	G	G	G	Yes	Yes
Bra1.27	52616	A	A	A	Yes	Yes
Bra1.27	52646	C	C	C	Yes	Yes
Bra1.27	52700	A	A	A	Yes	Yes
Bra1.27	52994	G	G	G	Yes	Yes
Bra1.27	53087	A	A	A	Yes	Yes
Bra1.27	53102	G	G	G	Yes	Yes
Bra1.27	53108	T	T	T	Yes	Yes
Bra1.27	54263	G	G	G	Yes	Yes
Bra1.27	55778	T	T	T	Yes	Yes
Bra1.27	56788	C	C	C	Yes	Yes
Bra1.27	57468	T	C	T	No	No
Bra1.27	57492	G	G	C	No	No
Bra1.27	57519	T	A	C	No	No
Bra1.27	57672	G	T	G	No	No
Bra1.27	58235	G	G	G	Yes	Yes
Bra1.27	58340	G	G	G	Yes	Yes
Bra1.27	58568	A	A	A	Yes	Yes
Bra1.27	58682	T	C	T	No	No
Bra1.27	58694	T	T	T	Yes	Yes
Bra1.27	58760	T	T	T	Yes	Yes
Bra1.27	58832	G	T	T	Yes	No
Bra1.27	58943	C	G	G	Yes	Yes
Bra1.27	58946	T	T	T	Yes	Yes
Bra1.27	59063	T	A	A	Yes	No
Bra1.27	59138	G	G	G	Yes	No
Bra1.27	59157	A	A	A	Yes	No
Bra1.27	61274	G	G	G	Yes	No
Bra1.27	61322	G	G	G	Yes	Yes
Bra1.27	61328	C	C	C	Yes	Yes
Bra1.27	61490	C	C	C	Yes	Yes
Bra1.27	61496	G	C	C	Yes	No
Bra1.27	61553	G	G	G	Yes	Yes
Bra1.27	61577	C	C	C	Yes	Yes
Bra1.27	61622	C	C	C	Yes	Yes
Bra1.27	61640	T	T	T	Yes	Yes
Bra1.27	61655	C	C	C	Yes	Yes
Bra1.27	61670	C	C	C	Yes	Yes
Bra1.27	61692	C	C	C	Yes	Yes
Bra1.27	61736	T	T	T	Yes	Yes
Bra1.27	61760	A	A	A	Yes	Yes
Bra1.27	61796	T	T	T	Yes	Yes
Bra1.27	61871	C	C	C	Yes	Yes
Bra1.27	61958	C	T	T	Yes	No
Bra1.27	61964	A	G	G	Yes	No
Bra1.27	62063	C	C	C	Yes	Yes
Bra1.27	63513	A	A	A	Yes	Yes
Bra1.27	63522	A	A	A	Yes	Yes
Bra1.27	64003	A	A	A	Yes	Yes
Bra1.27	64125	T	T	T	Yes	Yes
Bra1.27	64287	G	G	G	Yes	Yes
Bra1.27	64524	C	C	C	Yes	Yes
Bra1.27	64721	G	G	G	Yes	Yes
Bra1.27	64986	A	A	A	Yes	Yes
Bra1.27	65001	C	C	C	Yes	Yes
Bra1.27	65870	G	G	G	Yes	Yes
Bra1.27	65912	C	C	C	Yes	Yes
Bra1.27	65957	C	C	C	Yes	Yes
Bra1.27	65975	G	G	G	Yes	Yes
Bra1.27	75851	C	C	C	Yes	Yes
Bra1.27	76617	A	A	A	Yes	Yes
Bra1.27	76834	G	G	G	Yes	Yes
Bra1.27	76942	C	C	C	Yes	Yes
Bra1.27	77056	T	T	T	Yes	Yes
Bra1.27	81739	T	T	T	Yes	Yes
Bra1.27	81766	C	C	C	Yes	Yes
Bra1.27	88963	T	T	T	Yes	Yes
Bra1.27	89230	C	C	C	Yes	Yes
Bra1.27	90713	T	T	T	Yes	Yes
Bra1.27	91294	G	G	G	Yes	No
Bra1.27	91319	C	C	C	Yes	No
Bra1.27	91579	C	C	C	Yes	No
Bra1.27	93383	A	A	A	Yes	Yes
Bra1.27	94938	G	G	G	Yes	Yes
Bra1.27	95034	G	G	G	Yes	Yes
Bra1.27	95061	A	A	A	Yes	Yes
Bra1.27	95315	G	C	G	No	No
Bra1.27	95667	G	G	G	Yes	Yes
Bra1.27	95670	A	A	A	Yes	Yes
Bra1.27	95673	G	G	G	Yes	Yes
Bra1.27	95718	C	C	C	Yes	Yes
Bra1.27	95760	A	A	A	Yes	Yes
Bra1.27	95860	T	T	T	Yes	Yes
Bra1.27	96004	T	T	T	Yes	Yes
Bra1.27	96249	G	G	G	Yes	Yes
Bra1.27	97003	C	C	C	Yes	Yes
Bra1.27	97097	G	G	G	Yes	Yes
Bra1.27	97277	C	C	C	Yes	Yes
Bra1.27	97301	G	G	G	Yes	Yes
Bra1.27	97311	T	T	T	Yes	Yes
Bra1.27	97349	C	C	C	Yes	Yes
Bra1.27	97391	G	G	G	Yes	Yes
Bra1.27	97571	G	G	G	Yes	Yes
Bra1.27	97727	G	G	G	Yes	Yes
Bra1.27	97730	C	C	C	Yes	Yes
Bra1.27	97883	G	G	G	Yes	Yes
Bra1.27	97949	C	T	C	No	No
Bra1.27	98075	A	A	A	Yes	Yes
Bra1.27	106994	C	C	C	Yes	Yes
Bra1.27	106997	T	T	T	Yes	Yes
Bra1.27	108746	C	C	C	Yes	Yes
Bra1.27	108814	G	G	G	Yes	Yes
Bra1.27	108841	C	C	C	Yes	Yes
Bra1.27	108868	T	T	T	Yes	Yes
Bra1.27	108874	T	T	T	Yes	Yes
Bra1.27	108994	T	T	T	Yes	Yes
Bra1.27	109024	T	T	C	No	No
Bra1.27	109027	C	C	G	No	No
Bra1.27	109045	T	T	T	Yes	Yes
Bra1.27	109057	G	G	G	Yes	Yes
Bra1.27	109096	T	T	T	Yes	Yes
Bra1.27	109624	C	C	C	Yes	Yes
Bra1.27	111395	T	T	T	Yes	Yes
Bra1.27	111406	G	G	G	Yes	Yes
Bra1.27	111434	G	G	G	Yes	Yes
Bra1.27	111646	T	T	T	Yes	Yes
Bra1.27	111655	A	A	A	Yes	Yes
Bra1.27	111703	T	T	T	Yes	Yes
Bra1.27	111715	T	T	T	Yes	Yes
Bra1.27	112856	C	C	C	Yes	Yes
Bra1.27	113099	G	G	G	Yes	Yes
Bra1.27	113102	C	C	C	Yes	Yes
Bra1.27	113129	T	T	T	Yes	Yes
Bra1.27	113130	C	C	C	Yes	Yes
Bra1.27	113297	T	T	T	Yes	Yes
Bra1.27	113521	C	C	C	Yes	Yes
Bra1.27	113597	C	C	C	Yes	Yes
Bra1.27	113872	T	T	T	Yes	Yes
Bra1.27	113916	A	A	A	Yes	Yes
Bra1.27	113962	A	A	A	Yes	Yes
Bra1.27	114196	A	A	A	Yes	Yes
Bra1.27	114217	T	T	T	Yes	Yes
Bra1.27	115195	T	T	T	Yes	Yes
Bra1.27	115213	T	T	T	Yes	Yes
Bra1.27	115251	T	T	T	Yes	Yes
Bra1.27	121320	C	C	C	Yes	Yes
Bra1.27	122187	C	C	C	Yes	Yes
Bra1.27	130489	G	G	G	Yes	Yes
Bra1.27	131544	G	C	C	Yes	No
Bra1.27	131551	T	T	T	Yes	Yes
Bra1.27	131670	G	G	G	Yes	Yes
Bra1.27	131679	A	G	G	Yes	No
Bra1.27	134427	C	C	C	Yes	Yes
Bra1.27	134555	G	G	C	No	No
Bra1.27	135008	T	A	T	No	No
Bra1.27	135038	T	T	A	No	No
Bra1.27	135485	G	G	G	Yes	Yes
Bra1.27	135500	T	T	T	Yes	Yes
Bra1.27	135569	C	C	C	Yes	Yes
Bra1.27	135629	A	A	A	Yes	Yes
Bra1.27	138161	C	C	C	Yes	Yes
Bra1.27	138197	C	C	C	Yes	Yes
Bra1.27	138221	C	C	C	Yes	Yes
Bra1.27	139009	G	G	C	No	No
Bra1.27	139048	A	A	A	Yes	Yes
Bra1.27	139081	C	C	C	Yes	Yes
Bra1.27	139285	T	T	T	Yes	Yes
Bra1.27	139309	T	T	T	Yes	Yes
Bra1.27	139519	G	G	G	Yes	Yes
Bra1.27	139759	C	G	C	No	No
Bra1.27	139809	C	C	C	Yes	Yes
Bra1.27	139834	G	G	G	Yes	Yes
Bra1.27	140152	T	T	T	Yes	Yes
Bra1.27	140155	T	T	T	Yes	Yes
Bra1.27	157912	C	C	T	No	No
Bra1.27	157915	C	T	T	Yes	No
Bra1.27	157918	G	C	C	Yes	No
Bra1.27	157921	G	C	C	Yes	No
Bra1.27	157945	C	T	T	Yes	No
Bra1.27	157969	C	C	C	Yes	Yes
Bra1.27	158218	G	T	T	Yes	No
Bra1.27	158239	A	T	T	Yes	No
Bra1.27	158242	A	A	A	Yes	Yes
Bra1.27	158299	C	C	C	Yes	Yes
Bra1.27	158350	G	G	G	Yes	Yes
Bra1.27	158448	G	G	G	Yes	Yes
Bra1.27	160052	T	T	A	No	No
Bra1.27	160057	C	C	T	No	No
Bra1.27	160302	T	T	T	Yes	Yes
Bra1.27	160585	T	T	T	Yes	Yes
Bra1.27	160677	G	G	G	Yes	Yes
Bra1.27	160750	A	A	A	Yes	Yes
Bra1.27	160792	G	G	G	Yes	Yes
Bra1.27	160852	T	T	T	Yes	Yes
Bra1.27	161108	T	T	T	Yes	Yes
Bra1.27	161173	C	C	C	Yes	Yes
Bra1.27	161224	G	G	G	Yes	Yes
Bra1.27	161317	A	A	A	Yes	Yes
Bra1.27	161329	C	C	C	Yes	Yes
Bra1.27	161374	C	C	C	Yes	Yes
Bra1.27	161380	T	T	T	Yes	Yes
Bra1.27	161440	T	T	T	Yes	Yes
Bra1.27	161486	C	C	C	Yes	Yes
Bra1.27	161686	C	C	T	No	No
Bra1.27	161749	T	T	T	Yes	Yes
Bra1.27	162040	T	T	T	Yes	Yes
Bra1.27	162046	T	T	T	Yes	Yes
Bra1.27	162202	A	A	A	Yes	Yes
Bra1.27	162233	C	C	C	Yes	Yes
Bra1.27	162263	T	T	T	Yes	Yes
Bra1.27	162269	C	C	C	Yes	Yes
Bra1.27	162319	T	T	A	No	No
Bra1.27	165761	T	T	C	No	No
Bra1.27	165776	T	T	T	Yes	Yes
Bra1.27	165803	T	G	G	Yes	No
Bra1.27	165839	T	T	T	Yes	Yes
Bra1.27	165845	G	G	G	Yes	Yes
Bra1.27	165878	T	T	T	Yes	Yes
Bra1.27	166909	T	T	T	Yes	Yes
Bra1.27	167113	G	G	G	Yes	Yes
Bra1.27	170659	A	A	A	Yes	Yes
Bra1.27	170710	G	G	G	Yes	Yes
Bra1.27	170758	A	G	A	No	No
Bra1.27	170977	C	C	C	Yes	Yes
Bra1.27	170980	G	G	G	Yes	Yes
Bra1.27	171429	T	G	T	No	No
Bra1.27	171435	C	C	C	Yes	Yes
Bra1.27	171495	G	G	G	Yes	Yes
Bra1.27	171504	C	C	C	Yes	Yes
Bra1.27	171633	T	C	T	No	No
Bra1.27	171789	G	G	G	Yes	Yes
Bra1.27	171849	C	T	C	No	No
Bra1.27	172128	G	T	G	No	No
Bra1.27	172134	T	T	T	Yes	Yes
Bra1.27	172284	A	A	A	Yes	Yes
Bra1.27	172293	G	G	G	Yes	Yes
Bra1.27	173786	C	C	C	Yes	Yes
Bra1.27	174860	G	G	G	Yes	Yes
Bra1.27	174935	T	T	T	Yes	Yes
Bra1.27	175028	G	G	G	Yes	Yes
Bra1.27	175031	G	G	G	Yes	Yes
Bra1.27	175058	T	T	T	Yes	Yes
Bra1.27	175412	A	A	A	Yes	Yes
Bra1.27	175442	A	A	G	No	No
Bra1.27	175920	G	G	G	Yes	Yes
Bra1.27	176096	A	T	T	Yes	No
Bra1.27	176453	A	G	A	No	No
Bra1.27	176573	G	A	G	No	No
Bra1.27	178776	G	G	G	Yes	Yes
Bra1.27	178928	C	C	C	Yes	Yes
Bra1.27	178935	G	G	G	Yes	Yes
Bra1.27	178957	A	A	A	Yes	Yes
Bra1.27	178998	C	C	C	Yes	Yes
Bra1.27	179013	T	T	T	Yes	Yes
Bra1.27	182314	G	G	G	Yes	Yes
Bra1.27	182362	G	A	G	No	No
Bra1.27	182371	T	T	T	Yes	Yes
Bra1.27	182683	G	G	G	Yes	Yes
Bra1.27	189217	T	T	T	Yes	Yes
Bra1.27	189235	C	G	G	Yes	No
Bra1.27	189241	T	C	C	Yes	No
Bra1.27	191325	A	C	A	No	No
Bra1.27	192184	T	T	T	Yes	Yes
Bra1.27	192202	T	T	T	Yes	Yes
Bra1.27	192204	G	G	G	Yes	Yes
Bra1.27	192228	C	A	A	Yes	No
Bra1.27	192385	T	T	T	Yes	No
Bra1.27	192402	A	G	G	Yes	No
Bra1.27	192499	C	T	T	Yes	No
Bra1.27	192520	C	C	C	Yes	Yes
Bra1.27	196312	A	A	A	Yes	Yes
Bra1.27	196317	C	C	C	Yes	Yes
Bra1.27	196321	C	C	C	Yes	Yes
Bra1.27	196384	G	G	A	No	No
Bra1.27	196573	C	C	C	Yes	Yes
Bra1.27	197139	G	G	G	Yes	Yes
Bra1.27	197217	C	C	C	Yes	Yes
Bra1.27	197238	A	A	A	Yes	Yes
Bra1.27	197328	C	C	C	Yes	Yes
Bra1.27	197460	A	A	A	Yes	Yes
Bra1.27	197526	C	C	C	Yes	Yes
Bra1.27	198368	C	C	C	Yes	Yes
Bra1.27	198395	T	T	T	Yes	Yes
Bra1.27	198410	G	G	G	Yes	Yes
Bra1.27	198491	T	T	T	Yes	Yes
Bra1.27	198548	G	G	G	Yes	Yes
Bra1.27	198632	C	C	C	Yes	Yes
Bra1.27	198701	T	T	T	Yes	Yes
Bra1.27	198762	A	A	A	Yes	Yes
Bra1.27	198809	C	C	C	Yes	Yes
Bra1.27	198860	C	C	C	Yes	Yes
Bra1.27	198995	C	C	C	Yes	Yes
Bra1.27	199109	G	G	G	Yes	Yes
Bra1.27	199184	A	A	A	Yes	Yes
Bra1.27	203947	T	T	T	Yes	Yes
Bra1.27	203952	C	T	C	No	No
Bra1.27	204243	A	A	A	Yes	Yes
Bra1.27	204300	C	C	C	Yes	Yes
Bra1.27	204327	T	A	T	No	No
Bra1.27	204339	C	T	C	No	No
Bra1.27	204345	C	A	C	No	No
Bra1.27	204381	C	C	C	Yes	Yes
Bra1.27	204420	C	C	C	Yes	Yes
Bra1.27	204426	C	C	C	Yes	Yes
Bra1.27	204498	G	G	G	Yes	Yes
Bra1.27	204525	G	G	A	No	No
Bra1.27	204618	G	G	G	Yes	Yes
Bra1.27	204633	A	A	A	Yes	Yes
Bra1.27	204639	C	C	C	Yes	Yes
Bra1.27	204642	C	C	C	Yes	Yes
Bra1.27	204660	T	T	T	Yes	Yes
Bra1.27	204885	G	G	G	Yes	Yes
Bra1.27	204897	C	C	C	Yes	Yes
Bra1.27	205008	G	G	G	Yes	Yes
Bra1.27	205032	G	G	G	Yes	Yes
Bra1.27	205056	G	G	G	Yes	Yes
Bra1.27	206168	C	C	C	Yes	Yes
Bra1.27	206189	G	G	G	Yes	Yes
Bra1.27	206195	T	T	T	Yes	Yes
Bra1.27	206261	C	C	C	Yes	Yes
Bra1.27	207490	A	A	A	Yes	Yes
Bra1.27	207493	G	G	G	Yes	Yes
Bra1.27	207598	C	C	C	Yes	Yes
Bra1.27	207634	T	T	T	Yes	Yes
Bra1.27	207883	A	T	A	No	No
Bra1.27	207964	C	T	C	No	No
Bra1.27	212061	T	T	C	No	No
Bra1.27	212088	A	A	A	Yes	Yes
Bra1.27	212661	G	G	G	Yes	Yes
Bra1.27	212666	T	T	T	Yes	Yes
Bra1.27	213098	T	C	C	Yes	No
Bra1.27	213152	A	T	T	Yes	No
Bra1.27	213164	C	C	C	Yes	Yes
Bra1.27	213278	G	G	G	Yes	Yes
Bra1.27	213302	G	G	G	Yes	Yes
Bra1.27	213311	G	G	G	Yes	Yes
Bra1.27	214073	C	C	C	Yes	Yes
Bra1.27	214105	T	T	T	Yes	Yes
Bra1.27	214111	T	T	T	Yes	Yes
Bra1.27	214162	G	G	G	Yes	Yes
Bra1.27	214399	C	C	C	Yes	Yes
Bra1.27	214513	A	G	G	Yes	No
Bra1.27	214525	G	G	G	Yes	Yes
Bra1.27	214558	G	A	A	Yes	No
Bra1.27	214789	G	T	T	Yes	No
Bra1.27	214792	A	G	G	Yes	No
Bra1.27	214812	C	C	C	Yes	Yes
Bra1.27	214824	G	T	T	Yes	No
Bra1.27	214825	C	G	G	Yes	No
Bra1.27	214909	T	A	A	Yes	No
Bra1.27	214928	A	A	A	Yes	Yes
Bra1.27	215018	G	G	G	Yes	Yes
Bra1.27	215464	T	T	T	Yes	Yes
Bra1.27	215493	C	C	C	Yes	Yes
Bra1.27	215511	G	G	G	Yes	Yes
Bra1.27	215531	C	C	C	Yes	Yes
Bra1.27	215561	G	G	G	Yes	Yes
Bra1.27	215632	A	A	A	Yes	Yes
Bra1.27	215698	T	T	T	Yes	Yes
Bra1.27	215725	A	A	A	Yes	Yes
Bra1.27	215846	G	G	G	Yes	Yes
Bra1.27	215969	G	G	G	Yes	Yes
Bra1.27	216040	C	C	C	Yes	Yes
Bra1.27	216095	A	A	A	Yes	Yes
Bra1.27	216109	G	G	G	Yes	No
Bra1.27	216212	G	G	G	Yes	Yes
Bra1.27	216320	G	G	G	Yes	Yes
Bra1.27	216333	T	T	T	Yes	Yes
Bra1.27	216487	C	C	C	Yes	Yes
Bra1.27	216570	A	A	A	Yes	Yes
Bra1.27	216604	C	T	T	Yes	No
Bra1.27	216806	A	A	A	Yes	Yes
Bra1.27	216807	A	A	A	Yes	Yes
Bra1.27	216844	T	T	T	Yes	Yes
Bra1.27	217006	A	A	A	Yes	Yes
Bra1.27	217045	C	C	C	Yes	Yes
Bra1.27	217318	C	C	C	Yes	Yes
Bra1.27	217375	A	A	A	Yes	Yes
Bra1.27	217456	C	C	C	Yes	Yes
Bra1.27	217498	T	T	T	Yes	Yes
Bra1.27	217510	C	T	T	Yes	No
Bra1.27	217691	A	T	T	Yes	No
Bra1.27	217790	T	T	T	Yes	Yes
Bra1.27	217945	G	G	G	Yes	Yes
Bra1.27	218287	T	G	G	Yes	No
Bra1.27	218344	A	A	A	Yes	Yes
Bra1.27	218529	A	A	A	Yes	Yes
Bra1.27	219899	C	T	C	No	No
Bra1.27	219902	A	A	A	Yes	Yes
Bra1.27	219908	A	A	A	Yes	Yes
Bra1.27	219917	C	T	C	No	No
Bra1.27	219965	A	A	A	Yes	Yes
Bra1.27	220067	G	G	G	Yes	Yes
Bra1.27	220187	G	G	G	Yes	Yes
Bra1.27	220400	G	G	G	Yes	Yes
Bra1.27	220640	T	C	C	Yes	No
Bra1.27	220649	G	A	A	Yes	No
Bra1.27	220832	C	C	C	Yes	Yes
Bra1.27	220874	T	T	T	Yes	Yes
Bra1.27	220925	C	C	C	Yes	Yes
Bra1.27	220949	T	T	T	Yes	Yes
Bra1.27	221066	C	A	A	Yes	No
Bra1.27	221177	T	T	T	Yes	Yes
Bra1.27	221376	C	C	C	Yes	Yes
Bra1.27	221510	T	T	T	Yes	Yes
Bra1.27	221528	G	G	G	Yes	Yes
Bra1.27	221540	C	C	C	Yes	Yes
Bra1.27	221570	C	C	C	Yes	Yes
Bra1.27	222579	C	C	C	Yes	Yes
Bra1.27	222603	G	G	G	Yes	Yes
Bra1.27	222633	A	G	G	Yes	No
Bra1.27	222666	C	C	C	Yes	Yes
Bra1.27	222693	A	A	A	Yes	Yes
Bra1.27	222807	T	T	T	Yes	Yes
Bra1.27	222819	G	C	G	No	No
Bra1.27	222849	A	G	G	Yes	No
Bra1.27	222864	C	C	C	Yes	Yes
Bra1.27	233242	T	T	T	Yes	Yes
Bra1.27	233425	A	A	A	Yes	Yes
Bra1.27	233467	T	T	T	Yes	Yes
Bra1.27	233488	C	C	C	Yes	Yes
Bra1.27	233528	C	C	C	Yes	Yes
Bra1.27	233668	G	G	G	Yes	Yes
Bra1.27	233671	C	C	C	Yes	Yes
Bra1.27	233746	T	T	T	Yes	Yes
Bra1.27	233947	T	T	T	Yes	Yes
Bra1.27	233980	A	A	G	No	No
Bra1.27	234022	A	A	A	Yes	Yes
Bra1.27	234058	A	A	T	No	No
Bra1.27	234190	T	C	T	No	No
Bra1.27	234319	C	T	T	Yes	No
Bra1.27	234370	A	A	A	Yes	Yes
Bra1.27	234373	A	A	A	Yes	Yes
Bra1.27	235827	G	G	G	Yes	Yes
Bra1.27	235890	T	T	T	Yes	Yes
Bra1.27	243714	G	G	G	Yes	Yes
Bra1.27	243741	A	G	G	Yes	No
Bra1.27	243770	C	T	T	Yes	No
Bra1.27	243789	A	T	T	Yes	No
Bra1.27	243891	T	T	T	Yes	Yes
Bra1.27	244197	G	G	G	Yes	Yes
Bra1.27	245074	C	C	C	Yes	Yes
Bra1.27	245086	C	C	C	Yes	Yes
Bra1.27	245260	A	A	A	Yes	Yes
Bra1.27	245269	T	T	T	Yes	Yes
Bra1.27	245452	T	T	T	Yes	Yes
Bra1.27	245467	A	A	T	No	No
Bra1.27	245512	T	T	T	Yes	Yes
Bra1.27	245515	C	C	C	Yes	Yes
Bra1.27	245524	T	T	T	Yes	Yes
Bra1.27	245653	A	T	T	Yes	No
Bra1.27	245764	T	T	T	Yes	Yes
Bra1.27	245779	C	C	C	Yes	Yes
Bra1.27	245878	C	C	C	Yes	Yes
Bra1.27	245881	A	A	A	Yes	Yes
Bra1.27	245882	C	C	C	Yes	Yes
Bra1.27	246058	T	A	A	Yes	No
Bra1.27	246064	C	T	T	Yes	No
Bra1.27	247528	C	C	C	Yes	Yes
Bra1.27	252747	A	A	A	Yes	Yes
Bra1.27	252820	C	C	C	Yes	Yes
Bra1.27	252829	A	G	G	Yes	No
Bra1.27	252877	T	T	T	Yes	Yes
Bra1.27	253027	C	C	C	Yes	Yes
Bra1.27	253033	C	C	C	Yes	Yes
Bra1.27	253048	A	A	A	Yes	Yes
Bra1.27	253106	C	C	C	Yes	Yes
Bra1.27	253108	G	G	G	Yes	Yes
Bra1.27	253120	T	T	T	Yes	Yes
Bra1.27	253351	A	T	A	No	No
Bra1.27	253369	T	G	T	No	No
Bra1.27	253464	G	A	G	No	No
Bra1.27	262606	C	C	C	Yes	Yes
Bra1.27	262777	T	T	T	Yes	Yes
Bra1.27	262783	T	T	T	Yes	Yes
Bra1.27	262801	C	C	C	Yes	Yes
Bra1.27	266272	A	A	A	Yes	Yes
Bra1.27	266322	C	T	T	Yes	No
Bra1.27	267063	C	C	C	Yes	Yes
Bra1.27	267132	A	A	A	Yes	Yes
Bra1.27	267960	G	G	G	Yes	Yes
Bra1.27	271880	T	T	T	Yes	Yes
Bra1.27	271883	A	A	G	No	No
Bra1.27	273848	C	C	C	Yes	Yes
Bra1.27	273923	A	A	A	Yes	Yes
Bra1.27	273983	A	A	A	Yes	Yes
Bra1.27	274418	C	C	T	No	No
Bra1.27	274544	G	G	G	Yes	Yes
Bra1.27	274682	T	T	T	Yes	Yes
Bra1.27	274722	C	C	C	Yes	Yes
Bra1.27	274979	A	A	A	Yes	Yes
Bra1.27	275010	A	A	A	Yes	Yes
Bra1.27	275090	C	C	C	Yes	Yes
Bra1.27	275581	A	A	A	Yes	Yes
Bra1.27	275714	C	C	C	Yes	Yes
Bra1.27	275825	T	T	T	Yes	Yes
Bra1.27	275953	T	T	T	Yes	Yes
Bra1.27	276272	C	C	C	Yes	Yes
Bra1.27	276398	G	G	A	No	No
Bra1.27	276510	A	A	A	Yes	Yes
Bra1.27	276881	G	G	G	Yes	Yes
Bra1.27	277117	A	A	A	Yes	No
Bra1.27	277167	G	G	G	Yes	No
Bra1.27	277212	G	G	G	Yes	No
Bra1.27	277243	A	A	A	Yes	No
Bra1.27	277271	G	G	G	Yes	No
Bra1.27	277272	A	A	A	Yes	No
Bra1.27	277340	C	C	C	Yes	No
Bra1.27	277567	C	C	C	Yes	Yes
Bra1.27	277570	C	C	C	Yes	Yes
Bra1.27	277591	A	A	C	No	No
Bra1.27	277633	G	G	G	Yes	Yes
Bra1.27	280123	C	C	C	Yes	Yes
Bra1.27	280330	A	A	A	Yes	Yes
Bra1.27	280445	A	A	A	Yes	Yes
Bra1.27	280510	C	C	C	Yes	Yes
Bra1.27	280552	C	C	C	Yes	Yes
Bra1.27	280588	G	G	G	Yes	Yes
Bra1.27	280606	T	T	T	Yes	Yes
Bra1.27	280741	G	G	G	Yes	Yes
Bra1.27	281083	C	C	C	Yes	Yes
Bra1.27	281110	G	G	G	Yes	Yes
Bra1.27	281125	A	A	A	Yes	Yes
Bra1.27	281243	A	A	A	Yes	Yes
Bra1.27	281245	T	T	T	Yes	Yes
Bra1.27	286244	T	T	T	Yes	Yes
Bra1.27	286265	C	C	C	Yes	Yes
Bra1.27	286295	G	G	G	Yes	Yes
Bra1.27	286296	C	C	C	Yes	Yes
Bra1.27	286412	G	G	A	No	No
Bra1.27	286475	C	C	C	Yes	Yes
Bra1.27	286505	C	C	C	Yes	Yes
Bra1.27	287706	G	G	G	Yes	Yes
Bra1.27	287707	T	T	T	Yes	Yes
Bra1.27	287784	A	C	A	No	No
Bra1.27	287856	T	T	T	Yes	Yes
Bra1.27	287886	A	A	A	Yes	Yes
Bra1.27	287895	C	C	C	Yes	Yes
Bra1.27	287979	T	T	T	Yes	Yes
Bra1.27	288015	C	C	C	Yes	Yes
Bra1.27	288021	A	A	A	Yes	Yes
Bra1.27	288024	G	G	G	Yes	Yes
Bra1.27	288084	C	C	C	Yes	Yes
Bra1.27	288102	A	C	A	No	No
Bra1.27	288141	C	C	C	Yes	Yes
Bra1.27	288282	G	G	G	Yes	Yes
Bra1.27	289948	C	C	C	Yes	Yes
Bra1.27	289995	C	C	C	Yes	Yes
Bra1.27	290200	T	T	T	Yes	Yes
Bra1.27	290257	T	T	C	No	No
Bra1.27	290320	T	T	T	Yes	Yes
Bra1.27	290401	T	T	C	No	No
Bra1.27	290497	C	C	A	No	No
Bra1.27	290539	C	C	C	Yes	Yes
Bra1.27	290540	T	T	T	Yes	Yes
Bra1.27	290755	G	G	T	No	No
Bra1.27	291091	C	C	C	Yes	Yes
Bra1.27	291145	C	C	C	Yes	Yes
Bra1.27	291148	T	T	T	Yes	Yes
Bra1.27	291196	T	T	T	Yes	Yes
Bra1.27	291265	C	C	C	Yes	Yes
Bra1.27	291343	G	G	G	Yes	Yes
Bra1.27	291502	G	G	G	Yes	Yes
Bra1.27	291562	G	G	G	Yes	Yes
Bra1.27	292002	C	C	T	No	No
Bra1.27	292017	A	A	G	No	No
Bra1.27	292020	G	G	A	No	No
Bra1.27	292095	C	C	T	No	No
Bra1.27	292209	G	G	G	Yes	Yes
Bra1.27	292232	T	T	T	Yes	Yes
Bra1.27	292332	A	A	G	No	No
Bra1.27	292425	C	C	C	Yes	Yes
Bra1.27	292430	A	A	A	Yes	Yes
Bra1.27	292608	G	G	G	Yes	Yes
Bra1.27	292648	G	A	A	Yes	No
Bra1.27	292683	G	G	G	Yes	Yes
Bra1.27	296769	G	G	G	Yes	Yes
Bra1.27	296793	G	G	G	Yes	Yes
Bra1.27	296865	T	T	T	Yes	Yes
Bra1.27	296868	G	G	G	Yes	Yes
Bra1.27	296910	T	T	T	Yes	Yes
Bra1.27	296967	T	T	C	No	No
Bra1.27	297150	C	C	C	Yes	Yes
Bra1.27	297167	T	T	T	Yes	Yes
Bra1.27	297186	G	G	G	Yes	Yes
Bra1.27	297306	G	G	G	Yes	Yes
Bra1.27	297432	G	G	G	Yes	Yes
Bra1.27	297676	A	A	A	Yes	Yes
Bra1.27	297691	T	T	T	Yes	Yes
Bra1.27	297822	G	G	G	Yes	Yes
Bra1.27	301137	G	G	G	Yes	Yes
Bra1.27	301176	C	C	C	Yes	Yes
Bra1.27	301209	C	C	C	Yes	Yes
Bra1.27	301212	T	A	C	No	No
Bra1.27	301317	C	C	C	Yes	Yes
Bra1.27	301534	A	A	A	Yes	Yes
Bra1.27	301590	T	G	G	Yes	No
Bra1.27	301629	T	T	T	Yes	Yes
Bra1.27	301674	C	C	C	Yes	Yes
Bra1.27	301679	G	G	G	Yes	Yes
Bra1.27	301749	G	T	T	Yes	No
Bra1.27	301825	A	C	C	Yes	No
Bra1.27	301827	G	A	A	Yes	No
Bra1.27	315536	G	G	G	Yes	Yes
Bra1.27	315764	G	G	G	Yes	Yes
Bra1.27	315770	C	C	C	Yes	Yes
Bra1.27	315878	A	A	A	Yes	Yes
Bra1.27	315884	G	G	G	Yes	Yes
Bra1.27	316205	T	T	T	Yes	Yes
Bra1.27	317090	A	A	A	Yes	Yes
Bra1.27	317130	T	T	T	Yes	Yes
Bra1.27	317345	G	G	G	Yes	Yes
Bra1.27	323350	A	A	A	Yes	Yes
Bra1.27	323398	T	T	T	Yes	Yes
Bra1.27	323470	T	T	T	Yes	Yes
Bra1.27	323764	C	C	C	Yes	Yes
Bra1.27	323854	G	G	G	Yes	Yes
Bra1.27	323902	G	G	G	Yes	Yes
Bra1.27	323911	A	A	A	Yes	Yes
Bra1.27	323963	T	T	T	Yes	Yes
Bra1.27	324079	C	T	C	No	No
Bra1.27	327318	G	G	G	Yes	Yes
Bra1.27	327360	T	T	T	Yes	Yes
Bra1.27	327366	C	C	C	Yes	Yes
Bra1.27	327444	C	C	C	Yes	Yes
Bra1.27	327456	A	A	A	Yes	Yes
Bra1.27	327459	T	T	T	Yes	Yes
Bra1.27	327462	T	T	T	Yes	Yes
Bra1.27	327504	C	C	C	Yes	Yes
Bra1.27	327573	A	A	T	No	No
Bra1.27	327609	T	T	T	Yes	Yes
Bra1.27	327706	C	C	C	Yes	Yes
Bra1.27	327714	A	A	A	Yes	Yes
Bra1.27	327828	T	T	T	Yes	Yes
Bra1.27	327855	C	C	C	Yes	Yes
Bra1.27	327960	C	C	C	Yes	Yes
Bra1.27	328008	C	C	C	Yes	Yes
Bra1.27	328024	G	G	G	Yes	Yes
Bra1.27	329134	C	C	T	No	No
Bra1.27	329360	C	C	C	Yes	Yes
Bra1.27	329386	C	C	C	Yes	Yes
Bra1.27	329395	C	C	C	Yes	Yes
Bra1.27	329560	A	A	A	Yes	Yes
Bra1.27	329578	G	G	G	Yes	Yes
Bra1.27	329584	T	T	T	Yes	Yes
Bra1.27	329608	G	T	G	No	No
Bra1.27	329620	T	T	T	Yes	Yes
Bra1.27	329623	C	C	C	Yes	Yes
Bra1.27	329624	T	T	T	Yes	Yes
Bra1.27	329842	T	T	T	Yes	Yes
Bra1.27	333745	A	A	A	Yes	Yes
Bra1.27	333746	T	T	T	Yes	Yes
Bra1.27	333821	C	C	C	Yes	Yes
Bra1.27	333830	G	G	G	Yes	Yes
Bra1.27	333983	G	G	G	Yes	Yes
Bra1.27	333992	C	C	C	Yes	Yes
Bra1.27	334133	A	A	A	Yes	Yes
Bra1.27	334136	G	G	G	Yes	Yes
Bra1.27	334183	C	C	C	Yes	Yes
Bra1.27	334387	C	C	C	Yes	Yes
Bra1.27	334390	T	T	T	Yes	Yes
Bra1.27	334418	C	C	C	Yes	Yes
Bra1.27	334433	C	C	C	Yes	Yes
Bra1.27	334440	G	G	G	Yes	Yes
Bra1.27	334451	A	A	A	Yes	Yes
Bra1.27	334457	G	G	G	Yes	Yes
Bra1.27	334466	G	G	G	Yes	Yes
Bra1.27	334574	C	C	C	Yes	Yes
Bra1.27	334616	T	T	T	Yes	Yes
Bra1.27	334770	T	T	T	Yes	Yes
Bra1.27	335136	C	C	C	Yes	Yes
Bra1.27	336313	G	G	G	Yes	Yes
Bra1.27	337027	A	A	A	Yes	Yes
Bra1.27	337088	C	C	C	Yes	Yes
Bra1.27	337090	G	G	G	Yes	Yes
Bra1.27	337112	T	T	C	No	No
Bra1.27	337159	G	G	G	Yes	Yes
Bra1.27	337180	G	A	G	No	No
Bra1.27	337270	C	C	C	Yes	Yes
Bra1.27	337646	T	C	C	Yes	No
Bra1.27	337729	G	G	G	Yes	Yes
Bra1.27	338076	A	A	T	No	No
Bra1.27	338530	A	A	A	Yes	Yes
Bra1.27	339166	G	G	G	Yes	Yes
Bra1.27	339191	A	A	A	Yes	Yes
Bra1.27	339192	C	C	C	Yes	Yes
Bra1.27	339209	A	A	A	Yes	Yes
Bra1.27	339281	G	G	G	Yes	Yes
Bra1.27	339353	G	A	A	Yes	No
Bra1.27	339354	T	T	T	Yes	Yes
Bra1.27	339356	A	A	A	Yes	Yes
Bra1.27	352559	T	T	T	Yes	Yes
Bra1.27	352856	T	T	T	Yes	Yes
Bra1.27	352858	A	A	A	Yes	Yes
Bra1.27	352870	C	C	C	Yes	Yes
Bra1.27	352891	A	A	A	Yes	Yes
Bra1.27	352942	A	A	A	Yes	Yes
Bra1.27	353029	C	C	C	Yes	Yes
Bra1.27	353080	A	A	A	Yes	Yes
Bra1.27	353176	C	C	C	Yes	Yes
Bra1.27	353188	A	A	A	Yes	Yes
Bra1.27	353206	G	G	G	Yes	Yes
Bra1.27	353236	T	T	T	Yes	Yes
Bra1.27	353239	T	T	T	Yes	Yes
Bra1.27	353299	T	T	T	Yes	Yes
Bra1.27	353419	A	A	A	Yes	Yes
Bra1.27	353431	G	G	G	Yes	Yes
Bra1.27	353446	G	G	G	Yes	Yes
Bra1.27	353461	T	T	T	Yes	Yes
Bra1.27	353542	G	G	G	Yes	Yes
Bra1.27	353567	T	T	T	Yes	Yes
Bra1.27	355295	A	A	A	Yes	Yes
Bra1.27	355310	C	C	C	Yes	Yes
Bra1.27	355370	G	G	G	Yes	Yes
Bra1.27	355406	G	G	G	Yes	Yes
Bra1.27	355500	C	C	C	Yes	Yes
Bra1.27	355607	G	G	G	Yes	Yes
Bra1.27	355649	C	C	C	Yes	Yes
Bra1.27	355672	A	A	A	Yes	Yes
Bra1.27	355673	G	G	G	Yes	Yes
Bra1.27	355742	G	G	G	Yes	Yes
Bra1.27	355763	G	G	G	Yes	Yes
Bra1.27	356743	T	T	T	Yes	Yes
Bra1.27	356879	A	A	C	No	No
Bra1.27	356884	T	C	C	Yes	No
Bra1.27	356890	T	T	T	Yes	Yes
Bra1.27	356986	A	A	A	Yes	Yes
Bra1.27	356987	T	T	T	Yes	Yes
Bra1.27	360635	T	T	G	No	No
Bra1.27	360658	C	C	T	No	No
Bra1.27	360757	T	T	G	No	No
Bra1.27	361060	G	G	G	Yes	Yes
Bra1.27	361385	T	T	T	Yes	Yes
Bra1.27	361483	T	T	T	Yes	Yes
Bra1.27	362077	C	C	C	Yes	Yes
Bra1.27	362149	A	A	A	Yes	Yes
Bra1.27	362179	T	T	T	Yes	Yes
Bra1.27	362180	T	T	T	Yes	Yes
Bra1.27	362311	A	A	A	Yes	Yes
Bra1.27	368054	A	G	G	Yes	No
Bra1.27	374088	T	G	T	No	No
Bra1.27	374205	A	G	G	Yes	No
Bra1.27	374286	C	C	C	Yes	Yes
Bra1.27	376824	T	C	C	Yes	No
Bra1.27	378038	C	T	C	No	No
Bra1.27	378086	T	C	T	No	No
Bra1.27	378110	C	G	C	No	No
Bra1.27	378149	T	T	T	Yes	Yes
Bra1.27	378185	A	T	A	No	No
Bra1.27	378288	C	C	C	Yes	Yes
Bra1.27	378323	T	T	T	Yes	Yes
Bra1.27	378344	C	T	C	No	No
Bra1.27	378449	G	G	G	Yes	Yes
Bra1.27	378551	A	A	A	Yes	Yes
Bra1.27	378587	T	C	T	No	No
Bra1.27	378662	C	C	C	Yes	Yes
Bra1.27	378698	G	C	G	No	No
Bra1.27	378860	T	C	T	No	No
Bra1.27	378941	T	T	T	Yes	Yes
Bra1.27	378953	C	C	C	Yes	Yes
Bra1.27	378995	T	C	T	No	No
Bra1.27	379061	G	A	G	No	No
Bra1.27	399150	G	A	G	No	No
Bra1.27	399219	C	C	C	Yes	Yes
Bra1.27	399220	T	T	T	Yes	Yes
Bra1.27	399224	A	A	A	Yes	Yes
Bra1.27	399225	A	A	A	Yes	Yes
Bra1.27	399244	G	G	G	Yes	Yes
Bra1.27	399513	C	C	C	Yes	Yes
Bra1.27	399754	T	T	T	Yes	Yes
Bra1.27	399801	A	G	A	No	No
Bra1.27	399880	A	A	A	Yes	Yes
Bra1.27	400011	G	G	G	Yes	Yes
Bra1.27	400101	G	G	G	Yes	Yes
Bra1.27	400110	T	T	T	Yes	Yes
Bra1.27	400284	T	T	T	Yes	Yes
Bra1.27	400347	C	C	C	Yes	Yes
Bra1.27	400868	T	T	T	Yes	Yes
Bra1.27	400898	G	G	G	Yes	Yes
Bra1.27	400922	T	T	T	Yes	Yes
Bra1.27	406170	T	T	T	Yes	Yes
Bra1.27	406178	C	C	C	Yes	Yes
Bra1.27	406331	T	T	T	Yes	Yes
Bra1.27	406428	A	G	G	Yes	Yes
Bra1.27	406478	A	G	G	Yes	Yes
Bra1.27	406565	T	T	T	Yes	Yes
Bra1.27	406596	C	A	A	Yes	Yes
Bra1.27	413385	C	C	C	Yes	Yes
Bra1.27	413616	T	T	T	Yes	Yes
Bra1.27	413660	G	G	G	Yes	Yes
Bra1.27	413726	C	C	T	No	No
Bra1.27	413774	G	G	G	Yes	Yes
Bra1.27	415074	A	A	A	Yes	Yes
Bra1.27	415173	G	G	T	No	No
Bra1.27	421432	T	G	T	No	No
Bra1.27	421438	C	T	C	No	No
Bra1.27	421453	A	A	A	Yes	Yes
Bra1.27	421468	C	C	C	Yes	Yes
Bra1.27	421495	T	T	T	Yes	Yes
Bra1.27	421510	T	T	T	Yes	Yes
Bra1.27	421513	A	A	A	Yes	Yes
Bra1.27	421540	T	T	T	Yes	Yes
Bra1.27	429764	C	C	C	Yes	Yes
Bra1.27	429777	G	G	G	Yes	Yes
Bra1.27	429855	C	C	C	Yes	Yes
Bra1.27	429996	G	G	G	Yes	Yes
Bra1.27	430020	T	T	T	Yes	Yes
Bra1.27	430031	T	T	T	Yes	Yes
Bra1.27	433228	T	T	T	Yes	Yes
Bra1.27	433362	G	G	G	Yes	Yes
Bra1.27	433410	T	T	T	Yes	Yes
Bra1.27	433411	C	C	C	Yes	Yes
Bra1.27	433446	A	A	A	Yes	Yes
Bra1.27	433500	G	G	C	No	No
Bra1.27	433518	T	T	A	No	No
Bra1.27	433567	C	C	C	Yes	Yes
Bra1.27	433746	G	G	G	Yes	Yes
Bra1.27	433749	A	A	G	No	No
Bra1.27	435851	G	G	G	Yes	Yes
Bra1.27	435853	T	T	T	Yes	Yes
Bra1.27	435961	C	C	C	Yes	Yes
Bra1.27	436030	T	T	T	Yes	Yes
Bra1.27	436041	G	G	G	Yes	Yes
Bra1.27	436085	C	C	C	Yes	Yes
Bra1.27	436156	T	T	T	Yes	Yes
Bra1.27	436162	G	G	G	Yes	Yes
Bra1.27	436171	A	A	A	Yes	Yes
Bra1.27	440416	A	A	A	Yes	Yes
Bra1.27	440539	A	C	C	Yes	Yes
Bra1.27	440572	T	T	T	Yes	Yes
Bra1.27	442622	G	G	G	Yes	Yes
Bra1.27	442629	G	G	G	Yes	Yes
Bra1.27	443038	T	T	T	Yes	Yes
Bra1.27	443076	A	A	A	Yes	Yes
Bra1.27	445921	C	C	C	Yes	Yes
Bra1.27	445926	A	A	A	Yes	Yes
Bra1.27	446076	G	G	G	Yes	Yes
Bra1.27	446079	A	C	C	Yes	No
Bra1.27	446238	T	T	T	Yes	Yes
Bra1.27	446244	G	G	G	Yes	Yes
Bra1.27	446298	T	T	T	Yes	Yes
Bra1.27	446660	C	C	C	Yes	Yes
Bra1.27	446735	C	C	C	Yes	Yes
Bra1.27	446780	T	C	C	Yes	No
Bra1.27	446804	A	G	A	No	No
Bra1.27	446852	T	G	G	Yes	No
Bra1.27	446909	C	C	C	Yes	Yes
Bra1.27	446910	A	A	A	Yes	Yes
Bra1.27	446942	C	T	T	Yes	No
Bra1.27	446969	G	G	G	Yes	Yes
Bra1.27	451398	T	T	T	Yes	Yes
Bra1.27	451497	A	A	A	Yes	Yes
Bra1.27	451522	A	A	A	Yes	Yes
Bra1.27	451560	G	G	G	Yes	Yes
Bra1.27	451576	G	G	G	Yes	Yes
Bra1.27	453308	A	A	A	Yes	Yes
Bra1.27	453318	T	T	T	Yes	Yes
Bra1.27	453324	G	G	G	Yes	Yes
Bra1.27	453353	G	G	G	Yes	Yes
Bra1.27	453375	C	C	C	Yes	Yes
Bra1.27	453422	T	T	T	Yes	Yes
Bra1.27	453501	A	A	G	No	No
Bra1.27	453600	C	C	C	Yes	Yes
Bra1.27	453756	T	T	T	Yes	Yes
Bra1.27	453876	A	T	T	Yes	No
Bra1.27	453982	A	A	A	Yes	Yes
Bra1.27	454012	G	G	G	Yes	Yes
Bra1.27	454077	T	T	T	Yes	Yes
Bra1.27	459829	T	T	A	No	No
Bra1.27	460021	C	C	T	No	No
Bra1.27	460411	A	A	A	Yes	No
Bra1.27	460495	C	C	C	Yes	No
Bra1.27	460525	A	A	A	Yes	No
Bra1.27	460872	A	G	G	Yes	No
Bra1.27	461979	G	T	A	No	No
Bra1.27	462243	C	C	C	Yes	Yes
Bra1.27	462339	G	G	G	Yes	Yes
Bra1.27	462541	A	A	A	Yes	Yes
Bra1.27	462544	A	A	A	Yes	Yes
Bra1.27	462555	T	T	T	Yes	Yes
Bra1.27	462582	C	C	C	Yes	Yes
Bra1.27	462590	G	G	G	Yes	Yes
Bra1.27	462591	T	T	T	Yes	Yes
Bra1.27	462597	T	T	T	Yes	Yes
Bra1.27	462645	T	T	T	Yes	Yes
Bra1.27	462684	T	C	C	Yes	No
Bra1.27	463634	C	C	C	Yes	Yes
Bra1.27	463700	T	T	T	Yes	Yes
Bra1.27	463721	A	G	G	Yes	No
Bra1.27	463793	A	A	A	Yes	Yes
Bra1.27	463814	G	A	G	No	No
Bra1.27	463853	T	T	T	Yes	Yes
Bra1.27	463856	A	A	A	Yes	Yes
Bra1.27	465073	G	G	G	Yes	Yes
Bra1.27	465232	A	A	A	Yes	Yes
Bra1.27	472384	G	G	G	Yes	Yes
Bra1.27	472512	G	G	G	Yes	Yes
Bra1.27	472525	A	A	A	Yes	Yes
Bra1.27	472594	T	G	G	Yes	No
Bra1.27	472654	G	T	T	Yes	No
Bra1.27	472729	C	C	C	Yes	Yes
Bra1.27	472738	A	A	A	Yes	Yes
Bra1.27	472846	A	C	C	Yes	No
Bra1.27	472864	T	C	C	Yes	No
Bra1.27	472912	A	A	A	Yes	Yes
Bra1.27	473033	C	G	G	Yes	No
Bra1.27	473076	T	T	T	Yes	Yes
Bra1.27	473201	T	T	T	Yes	Yes
Bra1.27	473213	T	C	C	Yes	No
Bra1.27	473227	C	A	A	Yes	No
Bra1.27	473386	C	A	A	Yes	No
Bra1.27	473449	C	T	T	Yes	No
Bra1.27	473473	T	C	C	Yes	No
Bra1.27	473501	A	A	A	Yes	Yes
Bra1.27	473512	C	C	C	Yes	Yes
Bra1.27	473514	C	C	C	Yes	Yes
Bra1.27	473516	A	A	A	Yes	Yes
Bra1.27	473605	C	C	C	Yes	Yes
Bra1.27	473635	T	A	T	No	No
Bra1.27	473647	T	T	C	No	No
Bra1.27	473689	T	T	T	Yes	Yes
Bra1.27	473732	A	G	G	Yes	No
Bra1.27	474699	G	G	G	Yes	Yes
Bra1.27	474723	G	C	G	No	No
Bra1.27	474726	C	C	C	Yes	Yes
Bra1.27	474822	C	C	C	Yes	Yes
Bra1.27	474828	A	A	A	Yes	Yes
Bra1.27	475269	T	C	C	Yes	Yes
Bra1.27	475293	C	T	T	Yes	Yes
Bra1.27	475580	A	A	A	Yes	Yes
Bra1.27	475640	G	G	G	Yes	Yes
Bra1.27	475682	A	A	A	Yes	Yes
Bra1.27	475736	G	G	G	Yes	Yes
Bra1.27	476048	G	G	G	Yes	Yes
Bra1.27	476057	A	A	T	No	No
Bra1.27	476204	C	C	T	No	No
Bra1.27	476399	A	A	T	No	No
Bra1.27	477097	C	C	C	Yes	Yes
Bra1.27	477100	T	T	T	Yes	Yes
Bra1.27	477109	G	G	G	Yes	Yes
Bra1.27	477232	A	A	A	Yes	Yes
Bra1.27	477254	C	C	C	Yes	Yes
Bra1.27	477259	T	T	T	Yes	Yes
Bra1.27	483165	A	A	A	Yes	Yes
Bra1.27	483173	T	T	T	Yes	Yes
Bra1.27	483228	C	C	C	Yes	Yes
Bra1.27	483288	C	C	C	Yes	Yes
Bra1.27	483353	A	A	A	Yes	Yes
Bra1.27	483449	A	A	A	Yes	Yes
Bra1.27	483503	G	G	G	Yes	Yes
Bra1.27	483952	A	A	A	Yes	Yes
Bra1.27	483955	C	C	C	Yes	Yes
Bra1.27	484746	C	C	C	Yes	Yes
Bra1.27	484839	T	A	A	Yes	No
Bra1.27	484848	A	A	A	Yes	Yes
Bra1.27	484857	C	C	C	Yes	Yes
Bra1.27	484869	T	T	T	Yes	Yes
Bra1.27	484927	C	C	C	Yes	Yes
Bra1.27	484929	T	T	T	Yes	Yes
Bra1.27	485148	G	G	G	Yes	Yes
Bra1.27	485253	G	G	G	Yes	Yes
Bra1.27	485281	G	G	G	Yes	Yes
Bra1.27	485316	C	C	T	No	No
Bra1.27	485385	C	C	G	No	No
Bra1.27	485679	T	T	T	Yes	Yes
Bra1.27	485738	T	T	T	Yes	Yes
Bra1.27	485760	G	G	G	Yes	Yes
Bra1.27	485893	G	G	G	Yes	Yes
Bra1.27	485917	C	C	C	Yes	Yes
Bra1.27	486120	T	T	T	Yes	Yes
Bra1.27	486201	A	A	A	Yes	Yes
Bra1.27	486261	C	C	C	Yes	Yes
Bra1.27	486400	C	C	C	Yes	Yes
Bra1.27	486615	C	C	C	Yes	Yes
Bra1.27	486753	A	A	A	Yes	Yes
Bra1.27	494426	G	G	G	Yes	Yes
Bra1.27	495672	C	C	C	Yes	Yes
Bra1.27	495741	T	T	T	Yes	Yes
Bra1.27	495861	G	G	G	Yes	Yes
Bra1.27	495894	T	T	T	Yes	Yes
Bra1.27	495927	C	C	C	Yes	Yes
Bra1.27	496799	A	A	A	Yes	Yes
Bra1.27	496970	C	C	C	Yes	Yes
Bra1.27	496985	C	C	C	Yes	Yes
Bra1.27	496989	T	T	T	Yes	Yes
Bra1.27	497707	C	A	A	Yes	No
Bra1.27	497737	A	A	A	Yes	Yes
Bra1.27	497788	C	C	A	No	No
Bra1.27	497974	G	G	G	Yes	Yes
Bra1.27	498019	G	A	A	Yes	No
Bra1.27	498085	A	A	A	Yes	Yes
Bra1.27	498089	T	T	T	Yes	Yes
Bra1.27	498184	A	A	A	Yes	Yes
Bra1.27	498415	T	T	T	Yes	Yes
Bra1.27	498747	A	A	G	No	No
Bra1.27	498750	A	A	A	Yes	Yes
Bra1.27	498996	A	T	A	No	No
Bra1.27	499054	T	T	T	Yes	Yes
Bra1.27	499059	A	A	A	Yes	Yes
Bra1.27	499107	G	G	G	Yes	Yes
Bra1.27	499123	G	G	G	Yes	Yes
Bra1.27	499137	A	A	A	Yes	Yes
Bra1.27	499224	T	C	C	Yes	No
Bra1.27	499317	G	G	G	Yes	Yes
Bra1.27	499404	T	T	C	No	No
Bra1.27	502210	A	A	A	Yes	Yes
Bra1.27	502346	A	A	A	Yes	Yes
Bra1.27	502418	G	G	G	Yes	Yes
Bra1.27	502475	G	G	G	Yes	Yes
Bra1.27	502502	C	C	C	Yes	Yes
Bra1.27	502631	T	T	T	Yes	Yes
Bra1.27	502685	G	G	A	No	No
Bra1.27	505469	G	G	G	Yes	Yes
Bra1.27	505487	T	T	T	Yes	Yes
Bra1.27	505532	C	C	C	Yes	Yes
Bra1.27	505607	G	G	G	Yes	Yes
Bra1.27	505781	T	T	T	Yes	Yes
Bra1.27	505799	C	C	C	Yes	Yes
Bra1.27	505820	C	C	C	Yes	Yes
Bra1.27	505832	A	A	A	Yes	Yes
Bra1.27	506482	T	T	T	Yes	Yes
Bra1.27	506548	C	C	C	Yes	Yes
Bra1.27	506583	C	C	C	Yes	Yes
Bra1.27	509440	C	C	C	Yes	Yes
Bra1.27	509455	G	G	G	Yes	Yes
Bra1.27	509459	A	A	A	Yes	Yes
Bra1.27	509460	A	A	A	Yes	Yes
Bra1.27	509596	T	T	T	Yes	Yes
Bra1.27	509653	C	C	C	Yes	Yes
Bra1.27	509704	C	C	C	Yes	Yes
Bra1.27	509722	G	G	G	Yes	Yes
Bra1.27	509736	A	A	A	Yes	Yes
Bra1.27	509749	T	T	T	Yes	Yes
Bra1.27	509845	G	G	G	Yes	Yes
Bra1.27	509875	T	T	T	Yes	Yes
Bra1.27	510288	A	C	C	Yes	No
Bra1.27	510393	C	C	C	Yes	Yes
Bra1.27	510846	G	G	G	Yes	Yes
Bra1.27	510852	G	G	A	No	No
Bra1.27	511038	A	A	A	Yes	Yes
Bra1.27	511143	T	T	T	Yes	Yes
Bra1.27	511148	A	A	A	Yes	Yes
Bra1.27	511282	T	T	T	Yes	Yes
Bra1.27	511397	G	G	G	Yes	Yes
Bra1.27	511401	T	T	T	Yes	Yes
Bra1.27	511419	C	C	C	Yes	Yes
Bra1.27	511458	C	C	C	Yes	Yes
Bra1.27	511635	A	A	A	Yes	Yes
Bra1.27	511647	G	G	G	Yes	Yes
Bra1.27	511689	G	G	G	Yes	Yes
Bra1.27	511824	G	G	G	Yes	Yes
Bra1.27	511868	T	T	T	Yes	Yes
Bra1.27	511899	A	A	A	Yes	Yes
Bra1.27	511926	T	T	T	Yes	Yes
Bra1.27	511956	G	G	G	Yes	Yes
Bra1.27	512016	G	G	G	Yes	Yes
Bra1.27	512019	C	C	C	Yes	Yes
Bra1.27	512091	C	C	C	Yes	Yes
Bra1.27	512347	A	A	A	Yes	Yes
Bra1.27	512395	T	T	T	Yes	Yes
Bra1.27	512404	A	A	A	Yes	Yes
Bra1.27	512430	C	C	C	Yes	Yes
Bra1.27	512481	G	G	G	Yes	Yes
Bra1.27	512503	G	G	G	Yes	Yes
Bra1.27	512525	A	A	A	Yes	Yes
Bra1.27	512745	A	A	A	Yes	Yes
Bra1.27	512884	T	T	T	Yes	Yes
Bra1.27	513015	A	A	A	Yes	Yes
Bra1.27	513264	C	C	C	Yes	Yes
Bra1.27	513279	C	C	C	Yes	Yes
Bra1.27	513285	T	T	T	Yes	Yes
Bra1.27	513537	G	G	A	No	No
Bra1.27	513630	A	A	A	Yes	Yes
Bra1.27	514068	C	C	T	No	No
Bra1.27	514293	G	G	G	Yes	Yes
Bra1.27	514377	G	G	G	Yes	Yes
Bra1.27	520817	T	T	T	Yes	Yes
Bra1.27	520946	C	C	C	Yes	Yes
Bra1.27	522811	T	T	T	Yes	Yes
Bra1.27	522814	G	G	G	Yes	Yes
Bra1.27	523717	A	A	A	Yes	Yes
Bra1.27	523806	A	A	A	Yes	Yes
Bra1.27	523833	T	C	C	Yes	No
Bra1.27	523839	G	G	G	Yes	Yes
Bra1.27	523980	C	C	C	Yes	Yes
Bra1.27	524090	C	C	C	Yes	Yes
Bra1.27	524222	C	C	C	Yes	Yes
Bra1.27	524315	T	A	A	Yes	No
Bra1.27	524361	G	G	G	Yes	Yes
Bra1.27	524556	C	C	C	Yes	Yes
Bra1.27	524619	A	A	A	Yes	Yes
Bra1.27	524694	G	G	G	Yes	Yes
Bra1.27	524697	C	C	C	Yes	Yes
Bra1.27	524724	T	T	T	Yes	Yes
Bra1.27	524770	A	A	A	Yes	Yes
Bra1.27	524787	T	T	T	Yes	Yes
Bra1.27	524856	A	A	A	Yes	Yes
Bra1.27	524943	A	A	A	Yes	Yes
Bra1.27	524980	G	G	G	Yes	Yes
Bra1.27	525150	A	A	A	Yes	Yes
Bra1.27	525175	C	C	C	Yes	Yes
Bra1.27	525180	C	C	C	Yes	Yes
Bra1.27	525713	C	T	T	Yes	No
Bra1.27	525725	T	T	T	Yes	Yes
Bra1.27	525758	G	G	G	Yes	Yes
Bra1.27	525849	C	C	C	Yes	Yes
Bra1.27	525902	T	T	T	Yes	Yes
Bra1.27	525974	A	A	A	Yes	Yes
Bra1.27	531635	A	A	A	Yes	Yes
Bra1.27	531686	C	C	C	Yes	Yes
Bra1.27	531863	C	C	C	Yes	Yes
Bra1.27	531884	G	G	G	Yes	Yes
Bra1.27	531903	C	C	C	Yes	Yes
Bra1.27	531908	A	A	A	Yes	Yes
Bra1.27	531920	A	C	A	No	No
Bra1.27	531929	A	A	A	Yes	Yes
Bra1.27	531971	C	C	C	Yes	Yes
Bra1.27	531974	G	G	G	Yes	Yes
Bra1.27	531989	C	C	C	Yes	Yes
Bra1.27	532115	T	C	T	No	No
Bra1.27	532151	A	A	A	Yes	Yes
Bra1.27	532196	T	T	T	Yes	Yes
Bra1.27	532304	C	C	C	Yes	Yes
Bra1.27	532349	T	T	T	Yes	Yes
Bra1.27	532364	G	G	G	Yes	Yes
Bra1.27	532392	G	C	C	Yes	No
Bra1.27	532529	C	T	T	Yes	No
Bra1.27	532566	C	C	C	Yes	Yes
Bra1.27	543636	C	C	C	Yes	Yes
Bra1.27	543711	G	G	G	Yes	Yes
Bra1.27	543762	G	G	G	Yes	Yes
Bra1.27	543945	T	T	T	Yes	Yes
Bra1.27	543987	C	C	C	Yes	Yes
Bra1.27	544026	C	T	C	No	No
Bra1.27	544062	C	C	C	Yes	Yes
Bra1.27	544290	T	T	T	Yes	Yes
Bra1.27	544326	T	T	T	Yes	Yes
Bra1.27	544635	G	G	G	Yes	Yes
Bra1.27	544638	G	G	G	Yes	Yes
Bra1.27	544707	T	T	T	Yes	Yes
Bra1.27	544729	C	C	C	Yes	Yes
Bra1.27	545768	A	A	A	Yes	Yes
Bra1.27	545771	C	C	C	Yes	Yes
Bra1.27	546787	C	C	C	Yes	Yes
Bra1.27	546961	T	T	T	Yes	Yes
Bra1.27	557384	C	C	C	Yes	Yes
Bra1.27	557408	A	A	A	Yes	Yes
Bra1.27	557882	C	C	C	Yes	Yes
Bra1.27	557966	T	T	T	Yes	Yes
Bra1.27	557972	T	T	T	Yes	Yes
Bra1.27	557984	T	T	T	Yes	Yes
Bra1.27	558422	T	T	T	Yes	Yes
Bra1.27	558461	A	A	A	Yes	Yes
Bra1.27	558589	C	C	C	Yes	Yes
Bra1.27	558729	T	T	C	No	No
Bra1.27	558749	T	C	T	No	No
Bra1.27	558968	T	T	T	Yes	Yes
Bra1.27	563721	C	C	C	Yes	Yes
Bra1.27	563726	T	T	T	Yes	Yes
Bra1.27	563996	C	C	C	Yes	Yes
Bra1.27	564032	C	C	C	Yes	Yes
Bra1.27	564101	T	T	C	No	No
Bra1.27	564134	C	C	C	Yes	Yes
Bra1.27	564161	G	G	G	Yes	Yes
Bra1.27	564215	T	T	T	Yes	Yes
Bra1.27	564218	C	C	C	Yes	Yes
Bra1.27	564242	G	G	G	Yes	Yes
Bra1.27	564937	A	G	A	No	No
Bra1.27	565036	T	T	T	Yes	Yes
Bra1.27	565144	T	T	T	Yes	Yes
Bra1.27	565222	T	G	G	Yes	No
Bra1.27	565319	G	G	G	Yes	Yes
Bra1.27	565541	C	T	T	Yes	No
Bra1.27	565627	A	A	A	Yes	Yes
Bra1.27	565954	T	T	T	Yes	Yes
Bra1.27	566023	A	A	A	Yes	Yes
Bra1.27	566059	G	G	G	Yes	Yes
Bra1.27	566080	T	T	T	Yes	Yes
Bra1.27	566081	C	C	C	Yes	Yes
Bra1.27	566083	T	T	T	Yes	Yes
Bra1.27	566134	A	A	A	Yes	Yes
Bra1.27	566166	A	A	A	Yes	Yes
Bra1.27	577773	A	A	A	Yes	Yes
Bra1.27	578024	C	C	C	Yes	Yes
Bra1.27	578099	C	C	C	Yes	Yes
Bra1.27	578114	C	C	C	Yes	Yes
Bra1.27	578558	G	G	G	Yes	Yes
Bra1.27	578600	C	A	A	Yes	No
Bra1.27	578651	G	G	G	Yes	Yes
Bra1.27	581163	T	T	T	Yes	Yes
Bra1.27	585910	C	C	C	Yes	Yes
Bra1.27	586132	T	T	T	Yes	Yes
Bra1.27	586165	C	C	C	Yes	Yes
Bra1.27	586708	T	T	T	Yes	Yes
Bra1.27	586778	C	C	C	Yes	Yes
Bra1.27	592117	G	A	G	No	No
Bra1.27	592186	T	T	T	Yes	Yes
Bra1.27	592273	G	G	G	Yes	Yes
Bra1.27	592279	T	T	T	Yes	Yes
Bra1.27	592321	G	G	G	Yes	Yes
Bra1.27	599751	T	T	T	Yes	Yes
Bra1.27	599783	A	T	A	No	No
Bra1.27	600562	C	A	A	Yes	No
Bra1.27	600688	T	T	T	Yes	Yes
Bra1.27	600699	G	A	A	Yes	No
Bra1.27	600718	G	G	G	Yes	Yes
Bra1.27	600802	G	A	G	No	No
Bra1.27	600814	C	C	C	Yes	Yes
Bra1.27	600847	T	C	T	No	No
Bra1.27	600862	A	C	A	No	No
Bra1.27	601288	T	T	T	Yes	Yes
Bra1.27	601366	C	C	C	Yes	Yes
Bra1.27	601420	T	T	T	Yes	Yes
Bra1.27	601468	T	C	C	Yes	No
Bra1.27	601481	C	C	C	Yes	Yes
Bra1.27	601600	T	C	C	Yes	No
Bra1.27	601615	A	G	A	No	No
Bra1.27	601690	C	C	C	Yes	Yes
Bra1.27	601719	T	C	C	Yes	No
Bra1.27	601798	C	C	C	Yes	Yes
Bra1.27	602295	G	G	G	Yes	Yes
Bra1.27	602412	G	T	T	Yes	No
Bra1.27	602430	G	A	A	Yes	No
Bra1.27	602493	G	G	G	Yes	Yes
Bra1.27	602661	A	A	A	Yes	Yes
Bra1.27	602668	C	C	A	No	No
Bra1.27	602676	A	G	G	Yes	No
Bra1.27	602721	C	T	C	No	No
Bra1.27	602785	T	T	T	Yes	Yes
Bra1.27	602821	C	C	C	Yes	Yes
Bra1.27	602943	A	T	A	No	No
Bra1.27	603076	A	T	G	No	No
Bra1.27	604137	A	A	A	Yes	Yes
Bra1.27	604227	T	T	T	Yes	Yes
Bra1.27	604445	A	A	A	Yes	Yes
Bra1.27	604506	G	A	G	No	No
Bra1.27	606110	C	A	A	Yes	No
Bra1.27	606146	A	A	A	Yes	Yes
Bra1.27	606150	A	A	A	Yes	Yes
Bra1.27	606463	C	T	T	Yes	No
Bra1.27	606515	T	T	T	Yes	Yes
Bra1.27	606548	G	G	G	Yes	Yes
Bra1.27	606641	T	T	T	Yes	Yes
Bra1.27	606719	G	G	G	Yes	Yes
Bra1.27	606731	C	C	C	Yes	Yes
Bra1.27	607650	C	A	A	Yes	No
Bra1.27	607691	C	C	C	Yes	Yes
Bra1.27	607722	A	A	A	Yes	Yes
Bra1.27	607766	T	G	G	Yes	No
Bra1.27	607842	A	A	A	Yes	Yes
Bra1.27	607889	C	T	T	Yes	No
Bra1.27	607910	A	A	A	Yes	Yes
Bra1.27	608063	A	C	C	Yes	No
Bra1.27	608077	C	A	A	Yes	No
Bra1.27	608115	A	A	A	Yes	Yes
Bra1.27	608177	C	C	C	Yes	Yes
Bra1.27	608195	A	A	A	Yes	Yes
Bra1.27	608246	C	G	C	No	No
Bra1.27	608261	G	T	G	No	No
Bra1.27	608402	T	T	T	Yes	Yes
Bra1.27	608416	C	C	C	Yes	Yes
Bra1.27	608444	C	A	A	Yes	No
Bra1.27	608644	A	A	A	Yes	Yes
Bra1.27	608663	G	G	G	Yes	Yes
Bra1.27	608762	C	C	C	Yes	Yes
Bra1.27	608768	C	C	C	Yes	Yes
Bra1.27	608771	C	C	C	Yes	Yes
Bra1.27	608804	C	C	C	Yes	Yes
Bra1.27	608840	T	C	C	Yes	No
Bra1.27	608853	A	C	C	Yes	No
Bra1.27	608912	G	G	G	Yes	Yes
Bra1.27	608953	A	A	G	No	No
Bra1.27	608972	T	T	T	Yes	Yes
Bra1.27	609047	G	G	G	Yes	Yes
Bra1.27	610623	G	T	T	Yes	No
Bra1.27	621868	A	A	A	Yes	Yes
Bra1.27	621922	T	T	T	Yes	Yes
Bra1.27	621989	C	C	C	Yes	Yes
Bra1.27	622465	G	G	G	Yes	Yes
Bra1.27	622570	A	A	A	Yes	Yes
Bra1.27	622699	G	G	G	Yes	Yes
Bra1.27	624026	A	A	A	Yes	Yes
Bra1.27	624116	C	C	C	Yes	Yes
Bra1.27	624161	T	T	T	Yes	Yes
Bra1.27	624200	C	C	C	Yes	Yes
Bra1.27	624267	C	C	C	Yes	Yes
Bra1.27	624324	A	A	A	Yes	Yes
Bra1.27	624470	A	A	A	Yes	Yes
Bra1.27	624533	C	C	C	Yes	Yes
Bra1.27	624539	G	G	G	Yes	Yes
Bra1.27	624620	A	A	A	Yes	Yes
Bra1.27	624635	C	C	C	Yes	Yes
Bra1.27	624686	T	T	T	Yes	Yes
Bra1.27	624842	G	G	G	Yes	Yes
Bra1.27	624848	C	C	C	Yes	Yes
Bra1.27	624905	G	G	G	Yes	Yes
Bra1.27	624908	A	A	A	Yes	Yes
Bra1.27	624977	A	A	A	Yes	Yes
Bra1.27	630215	C	C	T	No	No
Bra1.27	630251	C	C	C	Yes	Yes
Bra1.27	630274	G	G	G	Yes	Yes
Bra1.27	630632	A	T	A	No	No
Bra1.27	630701	T	T	T	Yes	Yes
Bra1.27	630728	A	G	A	No	No
Bra1.27	630774	C	C	C	Yes	Yes
Bra1.27	630881	G	G	G	Yes	Yes
Bra1.27	630890	C	T	C	No	No
Bra1.27	630920	A	A	A	Yes	Yes
Bra1.27	630929	G	T	G	No	No
Bra1.27	630962	C	T	C	No	No
Bra1.27	630974	C	T	C	No	No
Bra1.27	631004	A	A	A	Yes	Yes
Bra1.27	631007	C	C	C	Yes	Yes
Bra1.27	631082	C	C	C	Yes	Yes
Bra1.27	631319	G	G	G	Yes	Yes
Bra1.27	631348	G	A	A	Yes	No
Bra1.27	631460	A	A	A	Yes	Yes
Bra1.27	631463	T	T	T	Yes	Yes
Bra1.27	631771	C	C	C	Yes	Yes
Bra1.27	631867	C	C	C	Yes	Yes
Bra1.27	632449	G	G	G	Yes	Yes
Bra1.27	634825	A	G	G	Yes	No
Bra1.27	634843	T	T	T	Yes	Yes
Bra1.27	634855	A	A	A	Yes	Yes
Bra1.27	634861	A	A	A	Yes	Yes
Bra1.27	634921	T	C	C	Yes	No
Bra1.27	635083	T	T	T	Yes	Yes
Bra1.27	635090	C	C	T	No	No
Bra1.27	635107	T	A	A	Yes	No
Bra1.27	635182	C	C	C	Yes	Yes
Bra1.27	635203	G	G	G	Yes	Yes
Bra1.27	635305	C	C	C	Yes	Yes
Bra1.27	635362	G	G	G	Yes	Yes
Bra1.27	635374	C	C	C	Yes	Yes
Bra1.27	635731	T	T	T	Yes	Yes
Bra1.27	635752	A	G	A	No	No
Bra1.27	635806	C	T	C	No	No
Bra1.27	636079	T	T	T	Yes	Yes
Bra1.27	636109	C	C	C	Yes	Yes
Bra1.27	636169	C	C	C	Yes	Yes
Bra1.27	636262	G	G	G	Yes	Yes
Bra1.27	636277	G	G	G	Yes	Yes
Bra1.27	639533	G	G	G	Yes	Yes
Bra1.27	639718	G	G	G	Yes	Yes
Bra1.27	639745	C	C	C	Yes	Yes
Bra1.27	640078	T	T	T	Yes	Yes
Bra1.27	640093	T	T	T	Yes	Yes
Bra1.27	640099	T	T	T	Yes	Yes
Bra1.27	640102	C	C	C	Yes	Yes
Bra1.27	640135	C	C	T	No	No
Bra1.27	640144	A	A	C	No	No
Bra1.27	640207	G	G	A	No	No
Bra1.27	640324	A	A	A	Yes	Yes
Bra1.27	640420	G	G	G	Yes	Yes
Bra1.27	640447	T	T	T	Yes	Yes
Bra1.27	640630	T	T	G	No	No
Bra1.27	644350	T	C	T	No	No
Bra1.27	644497	C	C	C	Yes	Yes
Bra1.27	644539	C	C	C	Yes	Yes
Bra1.27	644593	T	T	T	Yes	Yes
Bra1.27	644707	T	T	T	Yes	Yes
Bra1.27	644800	T	A	T	No	No
Bra1.27	644824	C	G	C	No	No
Bra1.27	645076	G	G	G	Yes	Yes
Bra1.27	645181	C	C	C	Yes	Yes
Bra1.27	645223	C	C	C	Yes	Yes
Bra1.27	645238	T	T	T	Yes	Yes
Bra1.27	645275	A	A	A	Yes	Yes
Bra1.27	645403	C	C	C	Yes	Yes
Bra1.27	645409	A	A	A	Yes	Yes
Bra1.27	645509	C	C	C	Yes	Yes
Bra1.27	645566	G	G	G	Yes	Yes
Bra1.27	645614	G	G	G	Yes	Yes
Bra1.27	646149	C	C	C	Yes	Yes
Bra1.27	646359	G	G	G	Yes	Yes
Bra1.27	647235	T	C	C	Yes	No
Bra1.27	647367	A	A	G	No	No
Bra1.27	647487	A	A	A	Yes	Yes
Bra1.27	647615	T	T	T	Yes	Yes
Bra1.27	647751	T	T	T	Yes	Yes
Bra1.27	647777	G	G	G	Yes	Yes
Bra1.27	647838	G	G	G	Yes	Yes
Bra1.27	647842	G	G	G	Yes	Yes
Bra1.27	648014	G	G	G	Yes	Yes
Bra1.27	648095	C	C	C	Yes	Yes
Bra1.27	648169	A	A	A	Yes	Yes
Bra1.27	650768	T	T	T	Yes	Yes
Bra1.27	651438	T	T	T	Yes	Yes
Bra1.27	651467	T	T	T	Yes	Yes
Bra1.27	651493	T	T	T	Yes	Yes
Bra1.27	651622	A	A	A	Yes	Yes
Bra1.27	651764	G	G	G	Yes	Yes
Bra1.27	655426	A	A	A	Yes	Yes
Bra1.27	655435	G	G	G	Yes	Yes
Bra1.27	655478	A	A	A	Yes	Yes
Bra1.27	655540	A	A	A	Yes	Yes
Bra1.27	655570	T	T	T	Yes	Yes
Bra1.27	655612	A	A	A	Yes	Yes
Bra1.27	655636	C	C	C	Yes	Yes
Bra1.27	655750	T	T	T	Yes	Yes
Bra1.27	655796	C	C	C	Yes	Yes
Bra1.27	655810	A	A	A	Yes	Yes
Bra1.27	655843	A	A	A	Yes	Yes
Bra1.27	655915	C	C	C	Yes	Yes
Bra1.27	656071	A	A	A	Yes	Yes
Bra1.27	656176	C	C	C	Yes	Yes
Bra1.27	656230	C	C	C	Yes	Yes
Bra1.27	656280	C	C	C	Yes	Yes
Bra1.27	656281	C	C	C	Yes	Yes
Bra1.27	656290	A	A	A	Yes	Yes
Bra1.27	656383	C	C	C	Yes	Yes
Bra1.27	656453	T	T	T	Yes	Yes
Bra1.27	656460	T	T	T	Yes	Yes
Bra1.27	656476	A	A	A	Yes	Yes
Bra1.27	656523	T	T	T	Yes	Yes
Bra1.27	656524	A	A	A	Yes	Yes
Bra1.27	656530	A	A	A	Yes	Yes
Bra1.27	656614	C	C	C	Yes	Yes
Bra1.27	656637	C	C	C	Yes	Yes
Bra1.27	656657	G	G	G	Yes	Yes
Bra1.27	656667	G	G	G	Yes	Yes
Bra1.27	656668	T	T	T	Yes	Yes
Bra1.27	656674	A	A	A	Yes	Yes
Bra1.27	656718	C	C	C	Yes	Yes
Bra1.27	656824	C	C	C	Yes	Yes
Bra1.27	656883	A	A	A	Yes	Yes
Bra1.27	656938	T	T	T	Yes	Yes
Bra1.27	657199	T	T	T	Yes	Yes
Bra1.27	657268	A	A	A	Yes	Yes
Bra1.27	657307	G	G	G	Yes	Yes
Bra1.27	657319	G	G	G	Yes	Yes
Bra1.27	658008	G	G	G	Yes	Yes
Bra1.27	658467	T	T	T	Yes	Yes
Bra1.27	658536	A	A	G	No	No
Bra1.27	658617	T	T	A	No	No
Bra1.27	658782	C	C	C	Yes	Yes
Bra1.27	658806	A	A	A	Yes	Yes
Bra1.27	658896	G	G	G	Yes	Yes
Bra1.27	658935	G	G	G	Yes	Yes
Bra1.27	659128	G	G	G	Yes	Yes
Bra1.27	659193	C	C	C	Yes	Yes
Bra1.27	659642	T	T	T	Yes	Yes
Bra1.27	661309	T	T	T	Yes	Yes
Bra1.27	661378	C	C	C	Yes	Yes
Bra1.27	661635	A	A	A	Yes	Yes
Bra1.27	661636	C	C	C	Yes	Yes
Bra1.27	661665	G	G	G	Yes	Yes
Bra1.27	662839	G	T	T	Yes	No
Bra1.27	663439	G	A	A	Yes	No
Bra1.27	663442	T	C	C	Yes	No
Bra1.27	663451	C	T	T	Yes	No
Bra1.27	663460	T	A	A	Yes	No
Bra1.27	663558	A	A	A	Yes	Yes
Bra1.27	665743	A	T	T	Yes	No
Bra1.27	665767	C	C	C	Yes	Yes
Bra1.27	665839	T	T	T	Yes	Yes
Bra1.27	665854	A	A	A	Yes	Yes
Bra1.27	665971	C	T	T	Yes	No
Bra1.27	665983	C	C	C	Yes	Yes
Bra1.27	666007	T	C	C	Yes	No
Bra1.27	666157	T	G	G	Yes	No
Bra1.27	666163	G	G	G	Yes	Yes
Bra1.27	666250	T	T	T	Yes	Yes
Bra1.27	666301	G	G	G	Yes	Yes
Bra1.27	666304	C	C	C	Yes	Yes
Bra1.27	666307	T	T	T	Yes	Yes
Bra1.27	666391	A	A	A	Yes	Yes
Bra1.27	666433	C	C	C	Yes	Yes
Bra1.27	666508	A	A	A	Yes	Yes
Bra1.27	666586	C	C	C	Yes	Yes
Bra1.27	667017	A	A	A	Yes	Yes
Bra1.27	667065	T	T	T	Yes	Yes
Bra1.27	667113	G	C	C	Yes	No
Bra1.27	667149	G	A	A	Yes	No
Bra1.27	667188	T	T	T	Yes	No
Bra1.27	667215	C	C	C	Yes	No
Bra1.27	667260	G	G	G	Yes	Yes
Bra1.27	667581	G	G	A	No	No
Bra1.27	667677	A	A	A	Yes	Yes
Bra1.27	667818	T	T	A	No	No
Bra1.27	667899	C	C	C	Yes	Yes
Bra1.27	667902	A	A	A	Yes	Yes
Bra1.27	670077	A	A	A	Yes	Yes
Bra1.27	670255	G	G	G	Yes	Yes
Bra1.27	670399	A	A	A	Yes	Yes
Bra1.27	670420	C	C	C	Yes	Yes
Bra1.27	671382	G	G	G	Yes	Yes
Bra1.27	671390	G	G	G	Yes	Yes
Bra1.27	671421	T	T	T	Yes	Yes
Bra1.27	671502	A	A	A	Yes	Yes
Bra1.27	671550	C	T	T	Yes	No
Bra1.27	671619	G	G	G	Yes	Yes
Bra1.27	671952	G	C	G	No	No
Bra1.27	672818	C	C	C	Yes	Yes
Bra1.27	672833	T	T	T	Yes	Yes
Bra1.27	672938	A	A	A	Yes	Yes
Bra1.27	673004	C	C	C	Yes	Yes
Bra1.27	673055	G	G	G	Yes	Yes
Bra1.27	673070	T	T	T	Yes	Yes
Bra1.27	673121	T	T	T	Yes	Yes
Bra1.27	673229	C	C	C	Yes	Yes
Bra1.27	673367	T	T	T	Yes	Yes
Bra1.27	673565	T	T	T	Yes	Yes
Bra1.27	673601	G	G	G	Yes	Yes
Bra1.27	673613	T	T	T	Yes	Yes
Bra1.27	673700	C	C	C	Yes	Yes
Bra1.27	673862	T	T	C	No	No
Bra1.27	673883	C	C	A	No	No
Bra1.27	673913	C	C	C	Yes	Yes
Bra1.27	673934	T	T	T	Yes	Yes
Bra1.27	673961	A	A	A	Yes	Yes
Bra1.27	674000	G	G	G	Yes	Yes
Bra1.27	674105	C	C	C	Yes	Yes
Bra1.27	674129	G	G	G	Yes	Yes
Bra1.27	674174	G	G	G	Yes	Yes
Bra1.27	674324	G	G	G	Yes	Yes
Bra1.27	674369	G	G	G	Yes	Yes
Bra1.27	675034	A	A	A	Yes	Yes
Bra1.27	675046	A	A	A	Yes	Yes
Bra1.27	675055	A	A	A	Yes	Yes
Bra1.27	676349	C	C	C	Yes	Yes
Bra1.27	676373	T	C	C	Yes	No
Bra1.27	676391	C	C	C	Yes	Yes
Bra1.27	676601	T	A	T	No	No
Bra1.27	676670	T	T	T	Yes	Yes
Bra1.27	676694	C	C	C	Yes	Yes
Bra1.27	676975	C	C	C	Yes	Yes
Bra1.27	677023	C	C	C	Yes	Yes
Bra1.27	677077	T	T	T	Yes	Yes
Bra1.27	677167	G	G	G	Yes	Yes
Bra1.27	677215	T	T	T	Yes	Yes
Bra1.27	677377	A	A	A	Yes	Yes
Bra1.27	677569	C	C	C	Yes	Yes
Bra1.27	683466	C	C	C	Yes	Yes
Bra1.27	684735	C	T	T	Yes	No
Bra1.27	684906	C	C	T	No	No
Bra1.27	686231	G	G	G	Yes	Yes
Bra1.27	686315	C	C	C	Yes	Yes
Bra1.27	686543	T	C	C	Yes	No
Bra1.27	686834	A	A	A	Yes	Yes
Bra1.27	686846	C	C	C	Yes	Yes
Bra1.27	686882	G	G	G	Yes	Yes
Bra1.27	698801	T	T	T	Yes	Yes
Bra1.27	698804	A	A	A	Yes	Yes
Bra1.27	702857	T	T	T	Yes	Yes
Bra1.27	702977	C	C	C	Yes	Yes
Bra1.27	703358	G	G	A	No	No
Bra1.27	703635	A	G	G	Yes	Yes
Bra1.27	703997	C	C	C	Yes	Yes
Bra1.27	704057	G	G	G	Yes	Yes
Bra1.27	707984	G	G	G	Yes	Yes
Bra1.27	708068	G	T	G	No	No
Bra1.27	708125	C	C	C	Yes	Yes
Bra1.27	708152	C	C	C	Yes	Yes
Bra1.27	708227	A	A	A	Yes	Yes
Bra1.27	708237	A	A	A	Yes	Yes
Bra1.27	708242	T	T	T	Yes	Yes
Bra1.27	708497	A	A	A	Yes	Yes
Bra1.27	708542	G	G	G	Yes	Yes
Bra1.27	708779	A	A	A	Yes	Yes
Bra1.27	708785	G	G	A	No	No
Bra1.27	708998	C	C	C	Yes	Yes
Bra1.27	709055	A	A	A	Yes	Yes
Bra1.27	709776	A	G	G	Yes	No
Bra1.27	709792	G	G	G	Yes	Yes
Bra1.27	713305	C	C	C	Yes	Yes
Bra1.27	713402	G	G	G	Yes	Yes
Bra1.27	713449	G	G	G	Yes	Yes
Bra1.27	713458	A	A	A	Yes	Yes
Bra1.27	713587	G	G	G	Yes	Yes
Bra1.27	714402	G	T	G	No	No
Bra1.27	714408	C	T	C	No	No
Bra1.27	715805	T	T	T	Yes	Yes
Bra1.27	715877	C	C	C	Yes	Yes
Bra1.27	715892	T	T	T	Yes	Yes
Bra1.27	715988	A	A	A	Yes	Yes
Bra1.27	716018	C	C	C	Yes	Yes
Bra1.27	716045	C	C	C	Yes	Yes
Bra1.27	716054	C	C	C	Yes	Yes
Bra1.27	716202	A	A	A	Yes	Yes
Bra1.27	716237	G	G	G	Yes	Yes
Bra1.27	716251	C	C	C	Yes	Yes
Bra1.27	716303	G	G	G	Yes	Yes
Bra1.27	716354	C	C	C	Yes	Yes
Bra1.27	716357	A	A	A	Yes	Yes
Bra1.27	716436	T	T	T	Yes	Yes
Bra1.27	716447	A	A	A	Yes	Yes
Bra1.27	716573	G	G	G	Yes	Yes
Bra1.27	716687	T	T	T	Yes	Yes
Bra1.27	718473	A	A	A	Yes	Yes
Bra1.27	718484	T	T	T	Yes	Yes
Bra1.27	718500	T	T	T	Yes	Yes
Bra1.27	718502	C	C	C	Yes	Yes
Bra1.27	718577	G	G	G	Yes	Yes
Bra1.27	718847	G	G	G	Yes	Yes
Bra1.27	718857	T	T	T	Yes	Yes
Bra1.27	718861	G	G	G	Yes	Yes
Bra1.27	719018	A	A	A	Yes	Yes
Bra1.27	719074	G	G	G	Yes	Yes
Bra1.27	719110	C	C	C	Yes	Yes
Bra1.27	719362	A	A	A	Yes	Yes
Bra1.27	719444	T	T	T	Yes	Yes
Bra1.27	719491	C	C	C	Yes	Yes
Bra1.27	719497	C	C	C	Yes	Yes
Bra1.27	719767	G	G	G	Yes	Yes
Bra1.27	720022	G	G	G	Yes	Yes
Bra1.27	720094	A	A	A	Yes	Yes
Bra1.27	720202	C	T	C	No	No
Bra1.27	720238	G	C	G	No	No
Bra1.27	720242	C	C	C	Yes	Yes
Bra1.27	720262	T	T	T	Yes	Yes
Bra1.27	720692	G	G	G	Yes	Yes
Bra1.27	720853	C	C	C	Yes	Yes
Bra1.27	721052	C	C	C	Yes	Yes
Bra1.27	721116	G	G	G	Yes	Yes
Bra1.27	721149	G	G	G	Yes	Yes
Bra1.27	721151	G	G	G	Yes	Yes
Bra1.27	721167	T	T	T	Yes	Yes
Bra1.27	721179	T	T	T	Yes	Yes
Bra1.27	721190	G	G	G	Yes	Yes
Bra1.27	721254	T	T	T	Yes	Yes
Bra1.27	721311	T	T	T	Yes	Yes
Bra1.27	721314	T	C	C	Yes	No
Bra1.27	721512	A	A	A	Yes	Yes
Bra1.27	721557	C	C	C	Yes	Yes
Bra1.27	721584	T	T	T	Yes	Yes
Bra1.27	721761	T	T	T	Yes	Yes
Bra1.27	721795	T	T	T	Yes	Yes
Bra1.27	721812	A	A	A	Yes	Yes
Bra1.27	721869	C	C	C	Yes	Yes
Bra1.27	721906	G	G	G	Yes	Yes
Bra1.27	722013	A	A	A	Yes	Yes
Bra1.27	725957	G	C	C	Yes	Yes
Bra1.27	726952	C	C	C	Yes	Yes
Bra1.27	727148	G	G	G	Yes	Yes
Bra1.27	727179	C	C	C	Yes	Yes
Bra1.27	727293	T	T	T	Yes	Yes
Bra1.27	727317	C	C	C	Yes	Yes
Bra1.27	727360	G	G	G	Yes	Yes
Bra1.27	727367	G	G	G	Yes	Yes
Bra1.27	727422	A	A	A	Yes	Yes
Bra1.27	727534	T	T	T	Yes	Yes
Bra1.27	727597	T	T	T	Yes	Yes
Bra1.27	727602	T	T	T	Yes	Yes
Bra1.27	727644	T	T	T	Yes	Yes
Bra1.27	727677	A	A	A	Yes	Yes
Bra1.27	728098	C	C	C	Yes	Yes
Bra1.27	728234	G	G	G	Yes	Yes
Bra1.27	729784	A	A	A	Yes	Yes
Bra1.27	729915	A	A	A	Yes	Yes
Bra1.27	729930	T	T	T	Yes	Yes
Bra1.27	730089	C	C	C	Yes	Yes
Bra1.27	730245	T	T	T	Yes	Yes
Bra1.27	730257	T	T	T	Yes	Yes
Bra1.27	732425	A	A	A	Yes	Yes
Bra1.27	732452	G	G	G	Yes	Yes
Bra1.27	732458	A	A	A	Yes	Yes
Bra1.27	732620	A	A	A	Yes	Yes
Bra1.27	732635	T	T	T	Yes	Yes
Bra1.27	732680	G	G	G	Yes	Yes
Bra1.27	732881	C	C	C	Yes	Yes
Bra1.27	735057	T	T	T	Yes	Yes
Bra1.27	735266	G	G	G	Yes	Yes
Bra1.27	735359	A	A	A	Yes	Yes
Bra1.27	735783	G	G	G	Yes	Yes
Bra1.27	735794	A	A	A	Yes	Yes
Bra1.27	740285	A	A	A	Yes	Yes
Bra1.27	740537	T	T	T	Yes	Yes
Bra1.27	740645	T	T	T	Yes	Yes
Bra1.27	740669	A	A	A	Yes	Yes
Bra1.27	740729	G	G	G	Yes	Yes
Bra1.27	740789	A	A	A	Yes	Yes
Bra1.27	740795	G	G	G	Yes	Yes
Bra1.27	741194	G	G	G	Yes	Yes
Bra1.27	742591	T	T	T	Yes	Yes
Bra1.27	742692	G	G	G	Yes	Yes
Bra1.27	742695	T	T	T	Yes	Yes
Bra1.27	742830	T	T	T	Yes	Yes
Bra1.27	742845	G	G	G	Yes	Yes
Bra1.27	743079	A	G	G	Yes	No
Bra1.27	743115	T	A	A	Yes	No
Bra1.27	743127	C	A	A	Yes	No
Bra1.27	743130	A	C	C	Yes	No
Bra1.27	743208	C	T	T	Yes	No
Bra1.27	743283	A	A	A	Yes	Yes
Bra1.27	743337	T	T	T	Yes	Yes
Bra1.27	743340	C	C	C	Yes	Yes
Bra1.27	743451	A	A	A	Yes	Yes
Bra1.27	743458	C	C	C	Yes	Yes
Bra1.27	743466	G	G	G	Yes	Yes
Bra1.27	743493	C	C	C	Yes	Yes
Bra1.27	744113	C	C	C	Yes	Yes
Bra1.27	744170	C	C	C	Yes	Yes
Bra1.27	744248	G	C	C	Yes	No
Bra1.27	745378	A	A	A	Yes	Yes
Bra1.27	745869	C	C	C	Yes	Yes
Bra1.27	746032	A	A	A	Yes	Yes
Bra1.27	748384	G	G	G	Yes	Yes
Bra1.27	748395	C	C	C	Yes	Yes
Bra1.27	749108	C	C	C	Yes	Yes
Bra1.27	749129	C	C	C	Yes	Yes
Bra1.27	749507	G	G	G	Yes	Yes
Bra1.27	749513	T	T	T	Yes	Yes
Bra1.27	749568	G	G	G	Yes	Yes
Bra1.27	749657	C	C	C	Yes	Yes
Bra1.27	749921	A	T	T	Yes	No
Bra1.27	750002	A	G	G	Yes	No
Bra1.27	752354	A	A	A	Yes	Yes
Bra1.27	752550	T	A	T	No	No
Bra1.27	752869	C	C	C	Yes	Yes
Bra1.27	752878	T	T	T	Yes	Yes
Bra1.27	753262	C	C	C	Yes	Yes
Bra1.27	753419	G	G	G	Yes	Yes
Bra1.27	753896	T	T	T	Yes	Yes
Bra1.27	753923	A	A	A	Yes	Yes
Bra1.27	755782	A	A	A	Yes	Yes
Bra1.27	755892	C	C	C	Yes	Yes
Bra1.27	755976	C	C	C	Yes	Yes
Bra1.27	756021	A	T	A	No	No
Bra1.27	756132	G	G	G	Yes	Yes
Bra1.27	756141	G	G	G	Yes	Yes
Bra1.27	756147	T	T	T	Yes	Yes
Bra1.27	759720	C	C	C	Yes	Yes
Bra1.27	759882	C	C	C	Yes	Yes
Bra1.27	760014	G	G	G	Yes	Yes
Bra1.27	760071	C	C	C	Yes	Yes
Bra1.27	760272	A	A	A	Yes	Yes
Bra1.27	760296	G	G	G	Yes	Yes
Bra1.27	760335	G	G	G	Yes	Yes
[truncated: 63,536 more rows]
