# Supplementary material for: HANDS2: accurate assignment of homoeallelic base-identity in allopolyploids despite missing data
Source: Sci Rep. 2016 Jul 5;6:29234. doi: 10.1038/srep29234 (PMC4932600; doi:10.1038/srep29234)
Supplement: Supplementary Table S10 [file srep29234-s11.xls]

## Sheet: Table S10
Table S10. Positions shared between subgenomes B in B. carinata and B. juncea.
Reference	Position	Reference Base	B. carinata (Subgenome B)	B. juncea (Subgenome B)	Shared base
Bra1.27	3384	T	C	C	Yes
Bra1.27	3447	A	G	G	Yes
Bra1.27	3527	G	C	C	Yes
Bra1.27	3543	T	T	T	Yes
Bra1.27	3552	A	T	T	Yes
Bra1.27	3603	G	T	T	Yes
Bra1.27	3651	C	T	T	Yes
Bra1.27	3699	T	T	G	No
Bra1.27	3726	G	A	A	Yes
Bra1.27	3830	G	C	C	Yes
Bra1.27	3831	G	A	C	No
Bra1.27	3949	C	T	T	Yes
Bra1.27	3972	T	C	C	Yes
Bra1.27	3975	C	G	G	Yes
Bra1.27	4002	A	T	T	Yes
Bra1.27	4028	G	C	C	Yes
Bra1.27	4111	A	T	T	Yes
Bra1.27	4113	C	C	T	No
Bra1.27	4144	G	A	A	Yes
Bra1.27	4146	T	C	C	Yes
Bra1.27	4844	G	T	T	Yes
Bra1.27	4845	A	G	G	Yes
Bra1.27	4868	A	G	G	Yes
Bra1.27	5282	A	G	G	Yes
Bra1.27	5435	C	T	T	Yes
Bra1.27	5549	G	A	A	Yes
Bra1.27	5914	A	G	G	Yes
Bra1.27	5969	C	T	T	Yes
Bra1.27	5990	T	A	A	Yes
Bra1.27	6060	G	T	T	Yes
Bra1.27	7136	T	T	T	Yes
Bra1.27	7138	G	G	G	Yes
Bra1.27	7414	A	T	T	Yes
Bra1.27	7465	C	G	G	Yes
Bra1.27	9390	C	T	T	Yes
Bra1.27	9408	T	C	C	Yes
Bra1.27	10059	T	C	C	Yes
Bra1.27	10116	C	G	G	Yes
Bra1.27	10123	A	T	T	Yes
Bra1.27	10176	T	A	A	Yes
Bra1.27	10285	G	A	A	Yes
Bra1.27	10349	A	C	C	Yes
Bra1.27	10351	G	A	A	Yes
Bra1.27	12867	A	T	T	Yes
Bra1.27	12942	C	T	T	Yes
Bra1.27	13287	C	T	T	Yes
Bra1.27	13335	G	A	A	Yes
Bra1.27	13350	G	A	A	Yes
Bra1.27	13361	T	A	A	Yes
Bra1.27	13470	A	A	G	No
Bra1.27	13602	G	A	A	Yes
Bra1.27	13689	C	A	A	Yes
Bra1.27	14282	T	A	A	Yes
Bra1.27	14348	G	A	A	Yes
Bra1.27	14372	A	A	G	No
Bra1.27	14402	A	T	T	Yes
Bra1.27	14666	T	C	C	Yes
Bra1.27	14735	T	T	G	No
Bra1.27	14910	C	T	T	Yes
Bra1.27	14943	T	G	G	Yes
Bra1.27	15005	G	A	A	Yes
Bra1.27	15011	A	G	G	Yes
Bra1.27	15026	G	A	A	Yes
Bra1.27	16252	C	G	G	Yes
Bra1.27	16315	A	G	G	Yes
Bra1.27	16316	C	T	T	Yes
Bra1.27	21810	T	C	C	Yes
Bra1.27	22099	G	T	T	Yes
Bra1.27	22108	T	C	C	Yes
Bra1.27	22131	C	C	G	No
Bra1.27	22146	G	A	A	Yes
Bra1.27	23480	T	G	G	Yes
Bra1.27	24911	A	G	G	Yes
Bra1.27	25217	A	T	C	No
Bra1.27	25661	A	G	G	Yes
Bra1.27	25770	A	G	G	Yes
Bra1.27	26290	T	A	A	Yes
Bra1.27	26326	C	T	T	Yes
Bra1.27	26555	G	A	A	Yes
Bra1.27	26841	C	G	G	Yes
Bra1.27	26863	A	C	G	No
Bra1.27	27301	A	G	G	Yes
Bra1.27	28083	C	T	T	Yes
Bra1.27	28113	A	C	C	Yes
Bra1.27	28137	A	G	G	Yes
Bra1.27	28287	T	A	A	Yes
Bra1.27	28296	T	C	C	Yes
Bra1.27	28338	A	G	G	Yes
Bra1.27	28343	A	T	T	Yes
Bra1.27	28434	C	T	T	Yes
Bra1.27	28701	T	A	A	Yes
Bra1.27	28746	A	G	G	Yes
Bra1.27	28776	T	C	C	Yes
Bra1.27	28791	A	G	G	Yes
Bra1.27	29075	C	A	A	Yes
Bra1.27	29084	A	T	T	Yes
Bra1.27	29108	T	A	A	Yes
Bra1.27	29150	G	C	C	Yes
Bra1.27	29189	G	C	C	Yes
Bra1.27	29207	G	C	C	Yes
Bra1.27	29351	T	T	A	No
Bra1.27	29357	T	C	C	Yes
Bra1.27	29540	C	T	T	Yes
Bra1.27	29555	C	T	T	Yes
Bra1.27	29664	C	A	A	Yes
Bra1.27	29714	A	G	G	Yes
Bra1.27	29954	T	C	C	Yes
Bra1.27	30143	A	G	G	Yes
Bra1.27	30154	G	C	C	Yes
Bra1.27	30215	T	C	C	Yes
Bra1.27	30224	T	A	A	Yes
Bra1.27	30230	G	A	A	Yes
Bra1.27	30322	A	T	T	Yes
Bra1.27	30340	A	T	T	Yes
Bra1.27	30383	A	C	C	Yes
Bra1.27	30431	T	A	A	Yes
Bra1.27	30473	G	C	C	Yes
Bra1.27	30488	T	C	C	Yes
Bra1.27	32145	C	G	G	Yes
Bra1.27	32151	A	G	G	Yes
Bra1.27	32214	T	C	C	Yes
Bra1.27	32235	T	C	C	Yes
Bra1.27	32425	T	C	C	Yes
Bra1.27	32463	C	G	G	Yes
Bra1.27	32509	T	C	C	Yes
Bra1.27	32514	T	G	G	Yes
Bra1.27	32892	G	T	C	No
Bra1.27	32985	G	A	A	Yes
Bra1.27	32998	A	C	C	Yes
Bra1.27	33012	C	T	T	Yes
Bra1.27	33033	G	C	C	Yes
Bra1.27	38876	G	G	C	No
Bra1.27	39365	C	T	T	Yes
Bra1.27	39942	T	G	G	Yes
Bra1.27	40633	C	A	A	Yes
Bra1.27	40742	T	C	C	Yes
Bra1.27	40880	C	A	A	Yes
Bra1.27	41288	C	T	T	Yes
Bra1.27	41297	G	A	A	Yes
Bra1.27	41408	G	A	A	Yes
Bra1.27	41576	G	A	A	Yes
Bra1.27	41585	G	T	T	Yes
Bra1.27	41789	T	C	C	Yes
Bra1.27	41802	A	T	T	Yes
Bra1.27	41846	C	T	T	Yes
Bra1.27	41876	T	A	A	Yes
Bra1.27	41887	A	G	G	Yes
Bra1.27	41978	A	A	C	No
Bra1.27	42844	A	T	T	Yes
Bra1.27	42964	A	T	T	Yes
Bra1.27	43162	G	G	A	No
Bra1.27	43198	A	T	T	Yes
Bra1.27	43213	A	T	T	Yes
Bra1.27	47399	T	G	G	Yes
Bra1.27	47420	C	A	A	Yes
Bra1.27	47951	T	C	C	Yes
Bra1.27	48164	G	A	A	Yes
Bra1.27	48197	G	A	A	Yes
Bra1.27	48314	C	A	A	Yes
Bra1.27	52040	T	A	A	Yes
Bra1.27	52076	A	T	T	Yes
Bra1.27	52109	A	T	T	Yes
Bra1.27	52124	T	C	C	Yes
Bra1.27	52142	A	G	G	Yes
Bra1.27	52440	C	A	A	Yes
Bra1.27	52466	C	A	A	Yes
Bra1.27	52550	C	T	T	Yes
Bra1.27	52649	T	A	A	Yes
Bra1.27	55773	C	C	T	No
Bra1.27	55787	G	A	A	Yes
Bra1.27	55811	A	G	G	Yes
Bra1.27	55880	C	T	T	Yes
Bra1.27	56048	T	C	C	Yes
Bra1.27	58658	T	C	C	Yes
Bra1.27	58682	T	G	G	Yes
Bra1.27	58988	G	G	T	No
Bra1.27	59014	A	G	G	Yes
Bra1.27	59078	C	G	G	Yes
Bra1.27	59093	A	T	T	Yes
Bra1.27	61232	A	G	G	Yes
Bra1.27	61337	T	C	C	Yes
Bra1.27	61911	C	C	C	Yes
Bra1.27	61970	C	T	T	Yes
Bra1.27	63513	A	T	T	Yes
Bra1.27	63581	A	C	C	Yes
Bra1.27	63601	C	T	T	Yes
Bra1.27	63602	T	G	G	Yes
Bra1.27	63618	C	T	T	Yes
Bra1.27	63624	A	G	G	Yes
Bra1.27	63646	A	G	G	Yes
Bra1.27	63663	A	T	T	Yes
Bra1.27	63678	C	T	T	Yes
Bra1.27	63712	A	C	C	Yes
Bra1.27	63756	T	A	A	Yes
Bra1.27	63768	G	A	A	Yes
Bra1.27	63787	C	T	T	Yes
Bra1.27	63799	A	G	G	Yes
Bra1.27	63824	T	C	C	Yes
Bra1.27	63831	T	G	G	Yes
Bra1.27	64003	A	A	G	No
Bra1.27	64046	G	A	A	Yes
Bra1.27	64056	A	G	G	Yes
Bra1.27	64086	T	A	C	No
Bra1.27	64091	A	T	T	Yes
Bra1.27	64134	G	G	G	Yes
Bra1.27	64140	G	A	A	Yes
Bra1.27	64502	G	C	C	Yes
Bra1.27	64507	A	G	G	Yes
Bra1.27	64642	G	C	C	Yes
Bra1.27	64695	C	T	T	Yes
Bra1.27	64714	G	T	T	Yes
Bra1.27	72376	C	T	T	Yes
Bra1.27	72385	C	T	T	Yes
Bra1.27	72502	A	T	T	Yes
Bra1.27	72551	C	T	T	Yes
Bra1.27	72553	T	A	A	Yes
Bra1.27	72595	G	A	A	Yes
Bra1.27	72664	G	A	A	Yes
Bra1.27	72667	G	C	C	Yes
Bra1.27	72700	G	C	C	Yes
Bra1.27	72979	C	T	T	Yes
Bra1.27	73542	T	A	A	Yes
Bra1.27	73626	T	C	C	Yes
Bra1.27	73629	T	C	C	Yes
Bra1.27	73665	T	C	C	Yes
Bra1.27	73680	C	T	T	Yes
Bra1.27	73704	T	C	C	Yes
Bra1.27	73707	G	C	C	Yes
Bra1.27	73791	C	A	A	Yes
Bra1.27	73893	T	C	C	Yes
Bra1.27	73914	A	G	G	Yes
Bra1.27	73918	T	C	C	Yes
Bra1.27	73952	G	A	A	Yes
Bra1.27	76705	C	T	T	Yes
Bra1.27	76870	C	T	T	Yes
Bra1.27	76942	C	A	A	Yes
Bra1.27	76951	T	G	G	Yes
Bra1.27	77002	T	A	A	Yes
Bra1.27	77017	C	G	G	Yes
Bra1.27	77068	C	T	T	Yes
Bra1.27	77083	C	G	G	Yes
Bra1.27	77086	C	T	T	Yes
Bra1.27	81808	T	A	A	Yes
Bra1.27	81823	C	T	T	Yes
Bra1.27	81865	G	A	A	Yes
Bra1.27	90554	T	C	C	Yes
Bra1.27	90566	C	T	T	Yes
Bra1.27	90596	T	C	C	Yes
Bra1.27	90621	G	A	A	Yes
Bra1.27	95032	G	C	C	Yes
Bra1.27	95389	C	A	A	Yes
Bra1.27	95757	A	G	G	Yes
Bra1.27	95914	C	T	T	Yes
Bra1.27	95937	G	A	A	Yes
Bra1.27	95986	T	C	C	Yes
Bra1.27	96000	G	A	A	Yes
Bra1.27	97145	G	T	T	Yes
Bra1.27	97250	A	G	G	Yes
Bra1.27	97259	G	C	C	Yes
Bra1.27	97935	T	A	A	Yes
Bra1.27	107063	A	G	T	No
Bra1.27	109024	T	T	T	Yes
Bra1.27	109027	C	C	C	Yes
Bra1.27	111358	C	T	T	Yes
Bra1.27	111370	C	T	T	Yes
Bra1.27	111505	T	A	A	Yes
Bra1.27	111706	G	A	A	Yes
Bra1.27	111757	T	C	C	Yes
Bra1.27	111778	A	C	C	Yes
Bra1.27	111835	T	C	C	Yes
Bra1.27	111934	T	A	A	Yes
Bra1.27	111955	T	C	C	Yes
Bra1.27	112015	T	C	C	Yes
Bra1.27	112075	T	C	C	Yes
Bra1.27	113145	C	A	A	Yes
Bra1.27	113611	T	C	C	Yes
Bra1.27	113614	C	G	G	Yes
Bra1.27	113632	C	T	T	Yes
Bra1.27	113695	C	A	A	Yes
Bra1.27	113746	A	G	G	Yes
Bra1.27	113916	A	A	G	No
Bra1.27	113965	T	G	G	Yes
Bra1.27	114005	G	A	A	Yes
Bra1.27	114043	C	T	T	Yes
Bra1.27	114097	A	T	T	Yes
Bra1.27	114283	C	T	T	Yes
Bra1.27	114322	G	A	A	Yes
Bra1.27	114367	C	T	T	Yes
Bra1.27	114397	C	A	A	Yes
Bra1.27	114451	T	G	G	Yes
Bra1.27	114463	T	C	C	Yes
Bra1.27	114475	T	A	A	Yes
Bra1.27	114484	G	A	A	Yes
Bra1.27	114562	G	C	C	Yes
Bra1.27	114574	G	T	T	Yes
Bra1.27	115134	C	T	T	Yes
Bra1.27	115206	C	C	A	No
Bra1.27	115209	A	G	G	Yes
Bra1.27	115251	T	T	C	No
Bra1.27	122199	T	A	A	Yes
Bra1.27	122283	C	A	A	Yes
Bra1.27	131472	C	T	T	Yes
Bra1.27	131501	G	C	C	Yes
Bra1.27	134147	G	A	A	Yes
Bra1.27	134681	T	A	A	Yes
Bra1.27	134768	T	T	T	Yes
Bra1.27	134780	G	A	A	Yes
Bra1.27	135189	C	C	T	No
Bra1.27	135209	T	C	C	Yes
Bra1.27	135221	G	G	C	No
Bra1.27	135530	A	C	C	Yes
Bra1.27	135533	A	T	T	Yes
Bra1.27	138877	A	C	C	Yes
Bra1.27	138952	G	A	A	Yes
Bra1.27	139141	A	G	G	Yes
Bra1.27	139153	A	G	G	Yes
Bra1.27	139549	A	G	G	Yes
Bra1.27	139571	C	T	T	Yes
Bra1.27	139591	A	T	T	Yes
Bra1.27	139612	A	T	T	Yes
Bra1.27	139642	T	C	C	Yes
Bra1.27	139651	G	A	A	Yes
Bra1.27	139697	C	T	T	Yes
Bra1.27	139720	A	C	C	Yes
Bra1.27	139807	A	G	G	Yes
Bra1.27	139834	G	G	A	No
Bra1.27	139837	T	C	C	Yes
Bra1.27	139859	C	T	T	Yes
Bra1.27	139873	C	T	T	Yes
Bra1.27	157365	G	A	A	Yes
Bra1.27	159128	A	G	G	Yes
Bra1.27	159154	T	C	C	Yes
Bra1.27	159164	C	T	T	Yes
Bra1.27	159526	C	T	T	Yes
Bra1.27	159700	G	A	A	Yes
Bra1.27	159745	A	C	C	Yes
Bra1.27	159891	A	T	T	Yes
Bra1.27	159917	A	C	C	Yes
Bra1.27	160018	T	C	C	Yes
Bra1.27	160028	T	G	G	Yes
Bra1.27	160042	A	G	G	Yes
Bra1.27	160069	T	C	C	Yes
Bra1.27	160082	T	C	C	Yes
Bra1.27	160335	A	G	G	Yes
Bra1.27	160348	T	C	C	Yes
Bra1.27	160360	G	A	A	Yes
Bra1.27	160444	G	A	A	Yes
Bra1.27	160447	T	C	C	Yes
Bra1.27	160473	A	G	G	Yes
Bra1.27	160636	G	A	A	Yes
Bra1.27	160675	G	T	T	Yes
Bra1.27	160942	C	A	A	Yes
Bra1.27	161161	T	C	C	Yes
Bra1.27	161449	T	C	C	Yes
Bra1.27	161479	T	A	A	Yes
Bra1.27	161686	C	C	C	Yes
Bra1.27	161986	A	T	T	Yes
Bra1.27	162046	T	T	A	No
Bra1.27	162139	G	A	A	Yes
Bra1.27	162319	T	T	T	Yes
Bra1.27	162397	T	A	A	Yes
Bra1.27	162421	A	G	G	Yes
Bra1.27	162430	C	T	T	Yes
Bra1.27	162452	T	A	A	Yes
Bra1.27	162493	A	G	G	Yes
Bra1.27	162553	T	G	G	Yes
Bra1.27	162565	T	C	C	Yes
Bra1.27	162590	A	G	G	Yes
Bra1.27	165362	T	C	T	No
Bra1.27	165371	C	C	T	No
Bra1.27	165650	T	C	C	Yes
Bra1.27	165656	C	T	T	Yes
Bra1.27	165689	C	T	T	Yes
Bra1.27	165701	C	T	T	Yes
Bra1.27	165776	T	T	C	No
Bra1.27	165830	T	A	A	Yes
Bra1.27	165833	C	T	A	No
Bra1.27	165863	C	T	G	No
Bra1.27	165878	T	T	A	No
Bra1.27	170659	A	G	G	Yes
Bra1.27	170704	T	C	C	Yes
Bra1.27	170710	G	C	C	Yes
Bra1.27	170806	C	T	T	Yes
Bra1.27	170857	C	T	T	Yes
Bra1.27	170908	T	T	G	No
Bra1.27	170977	C	C	T	No
Bra1.27	170980	G	G	A	No
Bra1.27	171471	C	T	T	Yes
Bra1.27	171543	C	G	G	Yes
Bra1.27	171651	C	T	T	Yes
Bra1.27	171720	T	A	A	Yes
Bra1.27	171849	C	T	T	Yes
Bra1.27	172047	G	T	T	Yes
Bra1.27	172200	G	A	A	Yes
Bra1.27	172429	T	C	C	Yes
Bra1.27	174926	C	G	G	Yes
Bra1.27	175403	G	A	A	Yes
Bra1.27	175571	T	C	C	Yes
Bra1.27	177278	G	A	A	Yes
Bra1.27	182348	G	T	T	Yes
Bra1.27	182428	A	C	C	Yes
Bra1.27	182495	C	T	T	Yes
Bra1.27	182527	C	T	T	Yes
Bra1.27	182529	A	G	G	Yes
Bra1.27	196321	C	A	A	Yes
Bra1.27	196333	T	T	T	Yes
Bra1.27	196360	A	G	G	Yes
Bra1.27	196384	G	G	G	Yes
Bra1.27	196386	G	A	A	Yes
Bra1.27	196489	A	C	C	Yes
Bra1.27	196522	T	T	C	No
Bra1.27	196573	C	T	T	Yes
Bra1.27	197295	T	C	C	Yes
Bra1.27	197460	A	A	G	No
Bra1.27	204267	G	A	A	Yes
Bra1.27	204300	C	G	G	Yes
Bra1.27	204327	T	G	A	No
Bra1.27	205140	T	C	C	Yes
Bra1.27	205149	T	A	A	Yes
Bra1.27	205167	T	C	C	Yes
Bra1.27	208255	T	G	G	Yes
Bra1.27	212115	T	C	C	Yes
Bra1.27	212127	G	A	A	Yes
Bra1.27	212166	C	A	A	Yes
Bra1.27	212190	A	T	T	Yes
Bra1.27	212241	T	C	C	Yes
Bra1.27	214096	G	A	A	Yes
Bra1.27	214171	T	C	C	Yes
Bra1.27	214208	T	G	G	Yes
Bra1.27	214334	G	C	C	Yes
Bra1.27	214375	A	C	C	Yes
Bra1.27	214540	C	T	T	Yes
Bra1.27	214541	A	T	T	Yes
Bra1.27	214585	G	A	A	Yes
Bra1.27	214675	C	A	A	Yes
Bra1.27	214723	G	T	T	Yes
Bra1.27	214812	C	T	T	Yes
Bra1.27	214840	T	A	A	Yes
Bra1.27	214843	A	G	G	Yes
Bra1.27	214883	G	A	A	Yes
Bra1.27	214909	T	G	G	Yes
Bra1.27	215473	T	C	C	Yes
Bra1.27	215695	G	A	A	Yes
Bra1.27	216020	A	C	C	Yes
Bra1.27	216128	A	G	G	Yes
Bra1.27	216178	G	C	C	Yes
Bra1.27	216244	C	T	T	Yes
Bra1.27	216414	T	C	C	Yes
Bra1.27	216454	A	G	G	Yes
Bra1.27	216472	A	T	T	Yes
Bra1.27	216475	T	C	C	Yes
Bra1.27	216517	C	T	T	Yes
Bra1.27	216604	C	A	A	Yes
Bra1.27	216712	T	A	A	Yes
Bra1.27	216737	A	C	C	Yes
Bra1.27	216772	A	G	G	Yes
Bra1.27	216775	A	G	G	Yes
Bra1.27	216850	A	T	T	Yes
Bra1.27	217033	C	T	T	Yes
Bra1.27	217045	C	C	T	No
Bra1.27	217060	A	G	G	Yes
Bra1.27	217078	G	A	A	Yes
Bra1.27	217081	G	A	A	Yes
Bra1.27	217201	C	T	T	Yes
Bra1.27	217252	A	G	G	Yes
Bra1.27	217318	C	G	G	Yes
Bra1.27	217387	C	A	A	Yes
Bra1.27	217414	G	A	A	Yes
Bra1.27	217528	A	G	G	Yes
Bra1.27	217540	T	C	C	Yes
Bra1.27	217556	A	C	C	Yes
Bra1.27	217779	A	G	G	Yes
Bra1.27	217791	T	G	G	Yes
Bra1.27	217822	A	G	G	Yes
Bra1.27	217966	T	C	C	Yes
Bra1.27	218176	C	T	T	Yes
Bra1.27	218206	G	A	A	Yes
Bra1.27	218247	T	A	A	Yes
Bra1.27	218256	A	G	G	Yes
Bra1.27	218356	T	G	G	Yes
Bra1.27	218374	A	T	T	Yes
Bra1.27	218390	G	C	C	Yes
Bra1.27	218400	G	A	A	Yes
Bra1.27	218425	A	G	G	Yes
Bra1.27	221090	G	A	A	Yes
Bra1.27	221210	G	A	A	Yes
Bra1.27	221291	C	A	A	Yes
Bra1.27	221426	C	T	T	Yes
Bra1.27	221474	G	T	T	Yes
Bra1.27	221600	T	C	C	Yes
Bra1.27	221603	T	C	C	Yes
Bra1.27	221627	G	A	A	Yes
Bra1.27	221669	G	A	A	Yes
Bra1.27	233848	G	C	C	Yes
Bra1.27	233861	T	G	G	Yes
Bra1.27	233872	T	C	C	Yes
Bra1.27	241037	C	T	T	Yes
Bra1.27	245182	T	A	A	Yes
Bra1.27	245194	T	T	T	Yes
Bra1.27	245200	C	T	T	Yes
Bra1.27	245269	T	T	C	No
Bra1.27	245603	A	G	G	Yes
Bra1.27	245638	G	A	A	Yes
Bra1.27	245653	A	C	C	Yes
Bra1.27	245708	C	A	A	Yes
Bra1.27	245710	A	T	T	Yes
Bra1.27	245797	T	A	A	Yes
Bra1.27	245800	T	C	C	Yes
Bra1.27	245977	T	C	C	Yes
Bra1.27	246004	A	G	G	Yes
Bra1.27	246013	C	T	T	Yes
Bra1.27	246172	T	T	T	Yes
Bra1.27	246262	G	C	C	Yes
Bra1.27	246265	C	T	T	Yes
Bra1.27	246301	T	A	A	Yes
Bra1.27	246325	T	A	A	Yes
Bra1.27	247453	A	C	C	Yes
Bra1.27	247501	G	A	A	Yes
Bra1.27	247528	C	C	G	No
Bra1.27	247549	C	T	T	Yes
Bra1.27	247593	A	G	G	Yes
Bra1.27	247605	G	A	A	Yes
Bra1.27	247692	C	A	A	Yes
Bra1.27	247971	A	G	G	Yes
Bra1.27	248073	G	A	A	Yes
Bra1.27	248097	A	T	T	Yes
Bra1.27	248136	T	C	C	Yes
Bra1.27	249118	C	T	T	Yes
Bra1.27	249124	T	C	C	Yes
Bra1.27	249218	T	G	G	Yes
Bra1.27	252832	G	A	A	Yes
Bra1.27	252862	C	T	T	Yes
Bra1.27	252982	A	G	G	Yes
Bra1.27	253201	C	T	T	Yes
Bra1.27	253351	A	C	C	Yes
Bra1.27	253651	A	G	G	Yes
Bra1.27	253661	T	C	C	Yes
Bra1.27	253666	A	G	G	Yes
Bra1.27	253690	G	T	T	Yes
Bra1.27	258920	C	G	G	Yes
Bra1.27	258973	A	G	G	Yes
Bra1.27	258985	T	G	G	Yes
Bra1.27	258991	T	A	A	Yes
Bra1.27	259042	T	G	G	Yes
Bra1.27	267049	C	T	T	Yes
Bra1.27	274305	G	A	A	Yes
Bra1.27	274319	G	A	A	Yes
Bra1.27	274418	C	A	A	Yes
Bra1.27	274498	T	G	G	Yes
Bra1.27	274571	A	T	T	Yes
Bra1.27	274652	G	A	A	Yes
Bra1.27	274664	T	C	C	Yes
Bra1.27	274827	A	G	G	Yes
Bra1.27	275726	A	G	G	Yes
Bra1.27	275736	T	C	C	Yes
Bra1.27	275838	T	A	A	Yes
Bra1.27	275869	T	C	C	Yes
Bra1.27	275909	C	T	T	Yes
Bra1.27	276026	G	A	A	Yes
Bra1.27	276192	G	A	A	Yes
Bra1.27	276206	C	T	T	Yes
Bra1.27	276230	G	C	C	Yes
Bra1.27	276272	C	A	A	Yes
Bra1.27	276284	C	A	A	Yes
Bra1.27	276368	G	A	A	Yes
Bra1.27	276371	A	G	G	Yes
Bra1.27	276398	G	G	G	Yes
Bra1.27	276485	A	G	G	Yes
Bra1.27	276536	T	C	C	Yes
Bra1.27	276589	A	C	C	Yes
Bra1.27	276590	A	T	T	Yes
Bra1.27	276695	T	A	A	Yes
Bra1.27	276761	C	T	T	Yes
Bra1.27	276809	C	G	G	Yes
Bra1.27	276854	A	T	T	Yes
Bra1.27	276857	A	T	T	Yes
Bra1.27	277381	T	C	C	Yes
Bra1.27	277520	A	T	T	Yes
Bra1.27	280342	T	G	G	Yes
Bra1.27	280343	C	T	T	Yes
Bra1.27	280384	A	G	G	Yes
Bra1.27	280528	T	A	A	Yes
Bra1.27	280822	C	T	T	Yes
Bra1.27	280879	G	A	A	Yes
Bra1.27	286265	C	C	T	No
Bra1.27	286295	G	G	C	No
Bra1.27	286334	A	G	G	Yes
Bra1.27	286358	T	C	C	Yes
Bra1.27	286427	T	C	C	Yes
Bra1.27	286475	C	T	T	Yes
Bra1.27	286505	C	C	T	No
Bra1.27	286521	T	C	C	Yes
Bra1.27	286559	T	G	G	Yes
Bra1.27	286628	T	C	C	Yes
Bra1.27	286679	A	G	G	Yes
Bra1.27	286697	C	T	T	Yes
Bra1.27	287296	G	C	C	Yes
Bra1.27	287611	A	C	C	Yes
Bra1.27	287655	C	T	T	Yes
Bra1.27	287742	C	T	G	No
Bra1.27	287784	A	C	C	Yes
Bra1.27	288102	A	G	G	Yes
Bra1.27	288141	C	G	G	Yes
Bra1.27	289975	T	C	C	Yes
Bra1.27	290401	T	T	T	Yes
Bra1.27	290404	G	A	A	Yes
Bra1.27	290548	G	A	A	Yes
Bra1.27	290560	A	C	C	Yes
Bra1.27	290605	C	T	T	Yes
Bra1.27	290623	A	T	T	Yes
Bra1.27	290932	C	T	A	No
Bra1.27	290935	T	C	C	Yes
Bra1.27	291247	T	A	C	No
Bra1.27	291265	C	C	T	No
Bra1.27	291346	T	A	A	Yes
Bra1.27	291562	G	A	A	Yes
Bra1.27	291921	A	T	T	Yes
Bra1.27	292209	G	G	T	No
Bra1.27	292254	T	C	C	Yes
Bra1.27	292332	A	A	A	Yes
Bra1.27	292363	A	C	C	Yes
Bra1.27	292377	T	C	C	Yes
Bra1.27	292447	A	T	T	Yes
Bra1.27	292503	A	G	G	Yes
Bra1.27	292524	C	T	T	Yes
Bra1.27	292530	A	T	T	Yes
Bra1.27	296940	T	C	C	Yes
Bra1.27	296967	T	T	T	Yes
Bra1.27	297012	G	A	A	Yes
Bra1.27	297465	T	G	G	Yes
Bra1.27	297655	C	T	T	Yes
Bra1.27	301067	G	A	A	Yes
Bra1.27	301086	T	C	C	Yes
Bra1.27	301104	T	C	C	Yes
Bra1.27	301236	C	T	T	Yes
Bra1.27	301251	A	T	T	Yes
Bra1.27	301674	C	C	T	No
Bra1.27	301679	G	G	A	No
Bra1.27	323761	C	T	T	Yes
Bra1.27	323764	C	C	G	No
Bra1.27	327318	G	C	C	Yes
Bra1.27	327513	T	T	C	No
Bra1.27	327568	G	C	C	Yes
Bra1.27	327573	A	A	A	Yes
Bra1.27	327627	T	C	C	Yes
Bra1.27	327644	G	C	C	Yes
Bra1.27	329108	T	G	G	Yes
Bra1.27	329131	G	T	T	Yes
Bra1.27	329134	C	C	C	Yes
Bra1.27	329146	G	C	C	Yes
Bra1.27	329479	T	C	C	Yes
Bra1.27	329923	T	C	C	Yes
Bra1.27	334507	G	C	C	Yes
Bra1.27	334547	G	A	A	Yes
Bra1.27	335195	A	G	G	Yes
Bra1.27	335220	C	A	A	Yes
Bra1.27	335222	G	A	A	Yes
Bra1.27	336952	C	T	T	Yes
Bra1.27	337675	G	A	A	Yes
Bra1.27	337681	G	C	C	Yes
Bra1.27	338115	T	C	C	Yes
Bra1.27	339191	A	A	T	No
Bra1.27	339192	C	C	T	No
Bra1.27	339209	A	A	G	No
Bra1.27	352441	T	C	C	Yes
Bra1.27	352546	A	G	G	Yes
Bra1.27	352609	T	T	C	No
Bra1.27	352621	T	T	C	No
Bra1.27	352627	G	T	T	Yes
Bra1.27	352981	C	T	T	Yes
Bra1.27	353104	T	G	A	No
Bra1.27	353236	T	T	C	No
Bra1.27	353239	T	T	A	No
Bra1.27	353272	G	T	T	Yes
Bra1.27	353284	A	G	G	Yes
Bra1.27	353491	C	T	T	Yes
Bra1.27	353614	A	G	G	Yes
Bra1.27	356920	G	A	A	Yes
Bra1.27	362077	C	C	A	No
Bra1.27	362098	C	T	T	Yes
Bra1.27	362134	A	G	G	Yes
Bra1.27	362302	G	A	A	Yes
Bra1.27	376923	C	G	G	Yes
Bra1.27	377789	A	T	T	Yes
Bra1.27	377804	A	G	G	Yes
Bra1.27	377930	C	T	T	Yes
Bra1.27	377990	T	A	A	Yes
Bra1.27	378008	T	G	G	Yes
Bra1.27	378038	C	T	T	Yes
Bra1.27	378068	T	C	C	Yes
Bra1.27	378344	C	T	T	Yes
Bra1.27	378434	T	G	G	Yes
Bra1.27	378578	C	A	T	No
Bra1.27	378587	T	C	C	Yes
Bra1.27	378611	A	A	G	No
Bra1.27	378758	A	A	G	No
Bra1.27	378785	C	A	A	Yes
Bra1.27	378860	T	C	C	Yes
Bra1.27	378878	A	G	G	Yes
Bra1.27	378932	T	C	C	Yes
Bra1.27	399366	A	T	T	Yes
Bra1.27	399733	G	A	A	Yes
Bra1.27	399885	A	C	C	Yes
Bra1.27	399930	A	T	T	Yes
Bra1.27	399945	A	G	G	Yes
Bra1.27	413726	C	C	C	Yes
Bra1.27	421432	T	G	G	Yes
Bra1.27	421438	C	T	T	Yes
Bra1.27	421468	C	C	A	No
Bra1.27	429834	G	C	C	Yes
Bra1.27	429879	A	C	C	Yes
Bra1.27	429933	A	A	A	Yes
Bra1.27	429942	T	C	C	Yes
Bra1.27	433191	C	G	G	Yes
Bra1.27	433221	T	A	A	Yes
Bra1.27	433275	G	A	A	Yes
Bra1.27	433281	G	C	C	Yes
Bra1.27	433500	G	G	G	Yes
Bra1.27	433518	T	G	G	Yes
Bra1.27	433536	A	G	G	Yes
Bra1.27	433560	T	C	C	Yes
Bra1.27	433599	C	T	T	Yes
Bra1.27	433749	A	A	A	Yes
Bra1.27	433758	T	A	G	No
Bra1.27	435484	T	C	C	Yes
Bra1.27	435514	T	C	C	Yes
Bra1.27	440395	G	A	A	Yes
Bra1.27	440425	T	G	G	Yes
Bra1.27	440467	T	C	C	Yes
Bra1.27	440509	C	T	T	Yes
Bra1.27	443026	T	C	C	Yes
Bra1.27	443054	G	A	A	Yes
Bra1.27	446672	T	C	C	Yes
Bra1.27	446850	G	T	T	Yes
Bra1.27	446879	T	G	G	Yes
Bra1.27	446909	C	C	A	No
Bra1.27	446915	T	C	C	Yes
Bra1.27	451359	C	T	T	Yes
Bra1.27	451398	T	C	C	Yes
Bra1.27	451419	T	C	C	Yes
Bra1.27	451485	C	A	A	Yes
Bra1.27	453491	C	G	G	Yes
Bra1.27	453600	C	C	T	No
Bra1.27	453631	A	C	C	Yes
Bra1.27	453747	T	A	A	Yes
Bra1.27	453792	G	A	A	Yes
Bra1.27	462198	G	C	C	Yes
Bra1.27	462252	A	T	T	Yes
Bra1.27	462315	T	C	C	Yes
Bra1.27	462390	T	C	C	Yes
Bra1.27	462669	A	A	A	Yes
Bra1.27	462681	T	C	C	Yes
Bra1.27	462711	G	A	A	Yes
Bra1.27	463024	A	G	G	Yes
Bra1.27	463742	A	A	G	No
Bra1.27	463778	A	G	G	Yes
Bra1.27	465001	T	C	C	Yes
Bra1.27	465007	T	C	C	Yes
Bra1.27	465043	C	A	A	Yes
Bra1.27	465172	G	A	A	Yes
Bra1.27	465175	T	C	C	Yes
Bra1.27	465196	G	A	A	Yes
Bra1.27	465262	T	C	C	Yes
Bra1.27	465280	T	G	G	Yes
Bra1.27	466174	A	G	G	Yes
Bra1.27	466300	A	G	A	No
Bra1.27	466312	G	A	A	Yes
Bra1.27	466348	C	T	T	Yes
Bra1.27	466397	T	C	C	Yes
Bra1.27	466411	C	T	T	Yes
Bra1.27	466454	G	A	A	Yes
Bra1.27	472982	G	C	C	Yes
Bra1.27	474243	T	C	C	Yes
Bra1.27	474380	G	C	C	Yes
Bra1.27	474450	G	A	A	Yes
Bra1.27	474453	A	G	G	Yes
Bra1.27	474555	C	T	A	No
Bra1.27	474699	G	G	A	No
Bra1.27	474747	T	C	C	Yes
Bra1.27	474768	T	G	T	No
Bra1.27	474954	A	G	G	Yes
Bra1.27	475180	A	G	G	Yes
Bra1.27	475227	C	C	C	Yes
Bra1.27	475646	A	C	C	Yes
Bra1.27	475682	A	T	T	Yes
Bra1.27	475697	T	C	C	Yes
Bra1.27	476155	G	G	A	No
Bra1.27	476162	G	G	A	No
Bra1.27	476174	T	C	C	Yes
Bra1.27	476399	A	A	A	Yes
Bra1.27	477232	A	A	G	No
Bra1.27	483820	G	A	A	Yes
Bra1.27	483829	C	T	T	Yes
Bra1.27	483973	G	C	T	No
Bra1.27	484027	T	C	C	Yes
Bra1.27	485127	T	C	C	Yes
Bra1.27	485148	G	G	A	No
Bra1.27	485253	G	G	A	No
Bra1.27	485316	C	C	C	Yes
Bra1.27	485322	A	C	C	Yes
Bra1.27	485385	C	C	C	Yes
Bra1.27	485391	G	T	T	Yes
Bra1.27	485889	T	G	G	Yes
Bra1.27	486294	T	C	C	Yes
Bra1.27	486499	G	T	T	Yes
Bra1.27	486534	A	T	T	Yes
Bra1.27	486570	T	C	C	Yes
Bra1.27	486602	G	A	A	Yes
Bra1.27	486753	A	G	G	Yes
Bra1.27	486759	A	G	G	Yes
Bra1.27	487700	C	T	T	Yes
Bra1.27	495540	C	A	A	Yes
Bra1.27	495579	T	G	G	Yes
Bra1.27	495627	C	T	T	Yes
Bra1.27	495669	T	C	C	Yes
Bra1.27	495693	A	G	G	Yes
Bra1.27	495696	C	T	T	Yes
Bra1.27	495744	G	T	T	Yes
Bra1.27	495819	T	G	G	Yes
Bra1.27	495915	A	C	C	Yes
Bra1.27	495943	A	C	C	Yes
Bra1.27	495966	A	T	T	Yes
Bra1.27	496095	T	A	A	Yes
Bra1.27	496099	G	A	A	Yes
Bra1.27	496964	A	G	G	Yes
Bra1.27	497201	T	C	C	Yes
Bra1.27	498166	C	T	T	Yes
Bra1.27	498178	G	A	A	Yes
Bra1.27	498424	T	G	G	Yes
Bra1.27	498747	A	A	A	Yes
Bra1.27	498939	G	G	A	No
Bra1.27	499218	G	A	A	Yes
Bra1.27	499269	C	T	T	Yes
Bra1.27	499281	T	C	C	Yes
Bra1.27	499302	G	A	A	Yes
Bra1.27	499317	G	A	A	Yes
Bra1.27	499371	C	A	A	Yes
Bra1.27	505469	G	C	C	Yes
Bra1.27	505553	C	T	T	Yes
Bra1.27	505596	C	G	G	Yes
Bra1.27	505655	T	C	C	Yes
Bra1.27	505670	A	G	G	Yes
Bra1.27	505706	T	C	C	Yes
Bra1.27	506926	G	C	C	Yes
Bra1.27	509377	A	G	G	Yes
Bra1.27	509468	C	A	A	Yes
Bra1.27	509596	T	T	A	No
Bra1.27	509621	G	C	C	Yes
Bra1.27	509623	A	G	G	Yes
Bra1.27	509635	G	T	T	Yes
Bra1.27	509758	G	A	A	Yes
Bra1.27	509767	T	C	C	Yes
Bra1.27	509800	T	A	A	Yes
Bra1.27	509950	G	A	A	Yes
Bra1.27	510016	C	T	T	Yes
Bra1.27	511707	G	A	A	Yes
Bra1.27	512766	T	G	G	Yes
Bra1.27	513444	C	G	G	Yes
Bra1.27	513630	A	T	C	No
Bra1.27	513663	G	A	A	Yes
Bra1.27	513801	T	C	C	Yes
Bra1.27	513831	G	C	G	No
Bra1.27	513939	G	A	A	Yes
Bra1.27	513957	A	G	G	Yes
Bra1.27	520979	T	C	G	No
Bra1.27	520988	G	A	A	Yes
Bra1.27	520994	T	C	C	Yes
Bra1.27	521018	T	C	C	Yes
Bra1.27	521033	T	C	C	Yes
Bra1.27	521075	T	C	C	Yes
Bra1.27	523872	C	G	G	Yes
Bra1.27	523906	A	G	G	Yes
Bra1.27	523995	G	C	C	Yes
Bra1.27	524116	G	A	A	Yes
Bra1.27	524214	T	C	C	Yes
Bra1.27	524412	G	T	T	Yes
Bra1.27	524421	A	A	A	Yes
Bra1.27	524502	T	C	C	Yes
Bra1.27	524556	C	G	G	Yes
Bra1.27	524583	T	C	C	Yes
Bra1.27	524619	A	G	G	Yes
Bra1.27	524620	G	A	A	Yes
Bra1.27	524676	A	T	T	Yes
Bra1.27	524715	A	G	G	Yes
Bra1.27	524826	A	T	T	Yes
Bra1.27	524904	G	A	A	Yes
Bra1.27	524973	A	T	T	Yes
Bra1.27	525004	A	G	G	Yes
Bra1.27	525013	C	T	T	Yes
Bra1.27	525020	C	T	T	Yes
Bra1.27	525596	C	A	C	No
Bra1.27	525662	A	G	G	Yes
Bra1.27	525707	G	C	C	Yes
Bra1.27	525761	T	C	C	Yes
Bra1.27	525791	A	T	T	Yes
Bra1.27	525842	A	G	G	Yes
Bra1.27	526199	A	C	C	Yes
Bra1.27	526211	C	T	T	Yes
Bra1.27	526260	G	T	T	Yes
Bra1.27	526301	A	G	G	Yes
Bra1.27	531980	C	G	G	Yes
Bra1.27	532121	G	A	A	Yes
Bra1.27	532322	G	A	A	Yes
Bra1.27	532547	T	A	A	Yes
Bra1.27	543987	C	T	T	Yes
Bra1.27	544083	G	T	T	Yes
Bra1.27	544329	T	G	G	Yes
Bra1.27	544386	C	T	T	Yes
Bra1.27	544419	A	G	G	Yes
Bra1.27	544426	C	A	A	Yes
Bra1.27	544451	C	T	T	Yes
Bra1.27	544574	A	C	C	Yes
Bra1.27	544608	G	T	T	Yes
Bra1.27	544621	A	T	T	Yes
Bra1.27	544776	G	A	A	Yes
Bra1.27	545582	T	C	C	Yes
Bra1.27	545921	T	A	A	Yes
Bra1.27	545933	G	A	A	Yes
Bra1.27	545942	T	A	A	Yes
Bra1.27	558380	G	A	A	Yes
Bra1.27	558539	G	A	G	No
Bra1.27	558566	C	G	G	Yes
Bra1.27	558791	G	A	A	Yes
Bra1.27	558803	A	G	G	Yes
Bra1.27	561173	T	G	G	Yes
Bra1.27	561188	A	T	T	Yes
Bra1.27	563610	G	A	A	Yes
Bra1.27	563642	G	A	A	Yes
Bra1.27	564197	G	A	A	Yes
Bra1.27	564961	A	T	T	Yes
Bra1.27	565027	C	A	A	Yes
Bra1.27	565346	G	C	C	Yes
Bra1.27	565369	C	A	A	Yes
Bra1.27	565392	T	C	C	Yes
Bra1.27	565468	T	A	A	Yes
Bra1.27	565490	G	T	T	Yes
Bra1.27	565498	C	T	T	Yes
Bra1.27	565565	T	G	G	Yes
Bra1.27	565587	G	A	A	Yes
Bra1.27	565628	C	T	T	Yes
Bra1.27	565747	A	T	T	Yes
Bra1.27	565903	T	C	C	Yes
Bra1.27	565981	G	A	A	Yes
Bra1.27	577784	C	A	A	Yes
Bra1.27	577809	G	A	A	Yes
Bra1.27	577812	T	A	A	Yes
Bra1.27	577916	C	T	T	Yes
Bra1.27	578594	G	T	T	Yes
Bra1.27	578602	A	C	C	Yes
Bra1.27	581220	A	G	G	Yes
Bra1.27	581318	T	A	A	Yes
Bra1.27	581322	T	A	A	Yes
Bra1.27	581340	G	T	T	Yes
Bra1.27	581355	C	T	T	Yes
Bra1.27	581394	T	C	C	Yes
Bra1.27	581487	C	T	T	Yes
Bra1.27	585853	T	C	C	Yes
Bra1.27	586255	T	C	C	Yes
Bra1.27	586786	C	T	T	Yes
Bra1.27	592117	G	G	A	No
Bra1.27	592130	G	G	A	No
Bra1.27	592201	A	G	G	Yes
Bra1.27	592379	T	C	C	Yes
Bra1.27	600599	T	C	C	Yes
Bra1.27	600688	T	A	C	No
Bra1.27	600761	T	G	A	No
Bra1.27	600802	G	A	A	Yes
Bra1.27	600814	C	C	A	No
Bra1.27	601355	T	G	G	Yes
Bra1.27	601366	C	C	T	No
Bra1.27	601438	C	T	T	Yes
Bra1.27	601444	T	G	G	Yes
Bra1.27	601504	C	T	T	Yes
Bra1.27	601516	C	A	A	Yes
Bra1.27	601537	T	C	C	Yes
Bra1.27	601651	A	C	C	Yes
Bra1.27	601693	C	T	T	Yes
Bra1.27	601815	A	C	C	Yes
Bra1.27	601831	C	T	T	Yes
Bra1.27	604094	A	T	T	Yes
Bra1.27	604161	T	C	C	Yes
Bra1.27	604328	C	G	G	Yes
Bra1.27	604362	A	A	A	Yes
Bra1.27	604386	G	A	A	Yes
Bra1.27	604395	A	G	G	Yes
Bra1.27	606086	G	A	A	Yes
Bra1.27	606269	C	T	T	Yes
Bra1.27	606341	T	C	C	Yes
Bra1.27	606431	G	A	A	Yes
Bra1.27	606447	A	G	G	Yes
Bra1.27	606929	T	C	C	Yes
Bra1.27	607049	T	C	C	Yes
Bra1.27	607067	G	A	A	Yes
Bra1.27	607106	A	T	T	Yes
Bra1.27	607172	C	T	T	Yes
Bra1.27	607250	A	A	A	Yes
Bra1.27	607370	T	C	C	Yes
Bra1.27	607580	T	G	G	Yes
Bra1.27	607910	A	T	G	No
Bra1.27	607991	T	C	C	Yes
Bra1.27	607994	G	A	A	Yes
Bra1.27	608130	A	G	G	Yes
Bra1.27	608177	C	C	T	No
Bra1.27	608221	G	T	T	Yes
Bra1.27	608246	C	A	A	Yes
Bra1.27	608261	G	T	T	Yes
Bra1.27	608390	A	T	T	Yes
Bra1.27	608594	T	C	C	Yes
Bra1.27	608798	T	C	C	Yes
Bra1.27	608906	T	C	C	Yes
Bra1.27	609150	G	A	A	Yes
Bra1.27	610365	T	C	C	Yes
Bra1.27	610395	A	C	C	Yes
Bra1.27	611189	A	G	G	Yes
Bra1.27	611261	G	C	C	Yes
Bra1.27	611285	G	A	A	Yes
Bra1.27	611399	A	C	C	Yes
Bra1.27	611705	T	C	C	Yes
Bra1.27	611738	T	C	C	Yes
Bra1.27	612008	G	G	G	Yes
Bra1.27	612014	T	G	G	Yes
Bra1.27	612071	C	T	G	No
Bra1.27	612074	C	T	T	Yes
Bra1.27	612120	A	C	C	Yes
Bra1.27	612122	A	G	G	Yes
Bra1.27	612152	T	A	A	Yes
Bra1.27	612176	C	C	C	Yes
Bra1.27	612182	C	C	C	Yes
Bra1.27	619257	A	G	G	Yes
Bra1.27	624026	A	G	G	Yes
Bra1.27	624301	G	A	A	Yes
Bra1.27	624393	C	A	A	Yes
Bra1.27	624455	A	G	G	Yes
Bra1.27	624650	G	A	A	Yes
Bra1.27	624659	T	C	C	Yes
Bra1.27	624741	G	A	A	Yes
Bra1.27	624755	G	A	A	Yes
Bra1.27	624773	C	T	T	Yes
Bra1.27	624776	C	T	T	Yes
Bra1.27	624965	T	C	C	Yes
Bra1.27	630788	A	T	T	Yes
Bra1.27	630881	G	G	T	No
Bra1.27	630962	C	T	T	Yes
Bra1.27	631004	A	T	T	Yes
Bra1.27	631040	C	T	T	Yes
Bra1.27	631061	G	C	C	Yes
Bra1.27	631133	C	T	T	Yes
Bra1.27	631166	C	T	T	Yes
Bra1.27	631292	T	C	C	Yes
Bra1.27	631338	T	C	C	Yes
Bra1.27	631348	G	C	G	No
Bra1.27	635221	G	T	T	Yes
Bra1.27	635419	G	T	T	Yes
Bra1.27	635752	A	G	G	Yes
Bra1.27	635806	C	T	T	Yes
Bra1.27	635965	T	A	A	Yes
Bra1.27	636064	C	G	G	Yes
Bra1.27	636069	G	C	C	Yes
Bra1.27	639850	T	C	C	Yes
Bra1.27	640174	T	C	C	Yes
Bra1.27	640207	G	G	G	Yes
Bra1.27	640255	A	G	G	Yes
Bra1.27	640280	T	C	C	Yes
Bra1.27	640324	A	G	G	Yes
Bra1.27	640360	G	G	T	No
Bra1.27	640474	A	G	G	Yes
Bra1.27	640501	T	A	A	Yes
Bra1.27	640510	T	C	C	Yes
Bra1.27	640630	T	A	A	Yes
Bra1.27	640636	A	T	T	Yes
Bra1.27	640645	A	T	T	Yes
Bra1.27	644395	C	A	A	Yes
Bra1.27	644407	C	A	A	Yes
Bra1.27	644566	C	T	T	Yes
Bra1.27	644662	G	A	A	Yes
Bra1.27	644824	C	G	G	Yes
Bra1.27	644848	A	G	G	Yes
Bra1.27	644941	T	C	C	Yes
Bra1.27	644959	C	T	T	Yes
Bra1.27	645016	C	A	A	Yes
Bra1.27	645025	C	T	T	Yes
Bra1.27	645133	A	G	G	Yes
Bra1.27	645523	G	A	A	Yes
Bra1.27	645535	G	A	A	Yes
Bra1.27	645637	A	G	G	Yes
Bra1.27	647673	G	A	A	Yes
Bra1.27	647699	T	C	C	Yes
Bra1.27	647726	C	T	T	Yes
Bra1.27	647729	T	A	A	Yes
Bra1.27	647864	A	G	G	Yes
Bra1.27	647885	C	T	T	Yes
Bra1.27	647966	T	C	C	Yes
Bra1.27	647975	A	G	G	Yes
Bra1.27	648217	A	C	C	Yes
Bra1.27	648314	T	C	C	Yes
Bra1.27	648452	T	A	A	Yes
Bra1.27	648455	A	C	C	Yes
Bra1.27	648479	T	G	G	Yes
Bra1.27	648500	A	T	T	Yes
Bra1.27	648548	T	G	G	Yes
Bra1.27	648566	T	C	C	Yes
Bra1.27	648578	T	C	C	Yes
Bra1.27	648608	G	T	T	Yes
Bra1.27	650918	T	C	C	Yes
Bra1.27	651008	T	A	A	Yes
Bra1.27	651047	T	C	C	Yes
Bra1.27	651580	T	C	C	Yes
Bra1.27	651586	A	G	G	Yes
Bra1.27	651592	C	A	A	Yes
Bra1.27	651649	C	T	T	Yes
Bra1.27	651679	C	A	A	Yes
Bra1.27	651700	G	C	C	Yes
Bra1.27	656816	C	A	A	Yes
Bra1.27	657190	C	A	A	Yes
Bra1.27	657242	A	C	C	Yes
Bra1.27	658452	G	A	A	Yes
Bra1.27	658467	T	T	C	No
Bra1.27	658485	T	G	G	Yes
Bra1.27	658536	A	A	A	Yes
Bra1.27	658617	T	T	T	Yes
Bra1.27	658758	G	T	T	Yes
Bra1.27	658806	A	A	T	No
Bra1.27	658818	A	T	T	Yes
Bra1.27	658860	G	A	A	Yes
Bra1.27	658896	G	T	C	No
Bra1.27	658974	C	T	T	Yes
Bra1.27	659031	G	A	A	Yes
Bra1.27	659056	A	G	G	Yes
Bra1.27	659615	A	T	T	Yes
Bra1.27	659618	G	A	A	Yes
Bra1.27	659675	C	T	T	Yes
Bra1.27	662747	A	A	A	Yes
Bra1.27	663217	T	A	A	Yes
Bra1.27	663778	C	A	A	Yes
Bra1.27	663793	G	A	A	Yes
Bra1.27	665839	T	T	C	No
Bra1.27	665851	G	G	A	No
Bra1.27	665917	T	C	C	Yes
Bra1.27	666094	C	C	T	No
Bra1.27	666103	T	T	C	No
Bra1.27	666145	C	T	T	Yes
Bra1.27	666166	G	C	C	Yes
Bra1.27	666475	T	C	C	Yes
Bra1.27	666508	A	A	C	No
Bra1.27	666532	T	C	C	Yes
Bra1.27	666535	G	A	A	Yes
Bra1.27	670070	T	G	G	Yes
Bra1.27	670146	A	G	G	Yes
Bra1.27	670237	G	C	C	Yes
Bra1.27	671936	G	A	A	Yes
Bra1.27	671955	C	A	A	Yes
Bra1.27	672920	A	G	G	Yes
Bra1.27	672938	A	G	G	Yes
Bra1.27	672962	A	C	A	No
Bra1.27	673004	C	G	G	Yes
Bra1.27	673046	A	G	G	Yes
Bra1.27	673055	G	G	A	No
Bra1.27	673133	T	C	C	Yes
Bra1.27	673205	T	C	C	Yes
Bra1.27	673208	A	T	T	Yes
Bra1.27	673250	A	G	G	Yes
Bra1.27	673251	C	T	T	Yes
Bra1.27	673271	G	A	A	Yes
Bra1.27	673313	A	C	C	Yes
Bra1.27	673346	G	A	A	Yes
Bra1.27	673349	A	G	G	Yes
Bra1.27	673388	A	T	T	Yes
Bra1.27	673415	C	C	T	No
Bra1.27	673436	C	T	T	Yes
Bra1.27	673448	A	G	G	Yes
Bra1.27	673649	T	G	A	No
Bra1.27	673655	C	T	T	Yes
Bra1.27	673724	C	G	G	Yes
Bra1.27	673730	G	A	A	Yes
Bra1.27	673787	A	G	G	Yes
Bra1.27	673862	T	T	T	Yes
Bra1.27	673934	T	G	G	Yes
Bra1.27	673940	G	A	A	Yes
Bra1.27	673997	C	T	T	Yes
Bra1.27	674006	G	A	A	Yes
Bra1.27	674105	C	G	G	Yes
Bra1.27	674300	T	G	G	Yes
Bra1.27	674384	G	A	A	Yes
Bra1.27	674959	A	G	G	Yes
Bra1.27	674962	A	G	G	Yes
Bra1.27	675005	C	C	A	No
Bra1.27	676244	C	C	C	Yes
Bra1.27	676334	G	A	T	No
Bra1.27	677077	T	T	C	No
Bra1.27	677101	T	C	C	Yes
Bra1.27	677107	C	T	T	Yes
Bra1.27	677113	T	A	A	Yes
Bra1.27	677230	C	T	T	Yes
Bra1.27	677326	T	C	C	Yes
Bra1.27	677377	A	A	G	No
Bra1.27	677497	T	C	C	Yes
Bra1.27	677512	T	A	A	Yes
Bra1.27	677559	A	C	C	Yes
Bra1.27	683643	C	T	T	Yes
Bra1.27	683688	G	C	T	No
Bra1.27	683939	C	T	T	Yes
Bra1.27	686378	T	C	C	Yes
Bra1.27	686411	G	A	A	Yes
Bra1.27	686606	C	T	T	Yes
Bra1.27	686624	C	A	A	Yes
Bra1.27	686631	A	C	C	Yes
Bra1.27	686798	G	A	A	Yes
Bra1.27	698644	A	G	G	Yes
Bra1.27	703614	G	G	C	No
Bra1.27	703635	A	G	A	No
Bra1.27	703724	G	C	C	Yes
Bra1.27	708869	A	G	G	Yes
Bra1.27	712730	T	G	G	Yes
Bra1.27	712790	A	T	T	Yes
Bra1.27	712811	T	G	G	Yes
Bra1.27	712833	A	T	T	Yes
Bra1.27	712853	C	T	T	Yes
Bra1.27	713284	A	T	T	Yes
Bra1.27	713479	A	G	G	Yes
Bra1.27	713518	A	G	G	Yes
Bra1.27	713527	T	C	C	Yes
Bra1.27	713593	C	T	T	Yes
Bra1.27	713633	G	C	C	Yes
Bra1.27	714405	T	C	T	No
Bra1.27	714447	C	C	G	No
Bra1.27	714462	G	G	C	No
Bra1.27	715176	T	C	C	Yes
Bra1.27	715865	T	C	C	Yes
Bra1.27	715907	A	T	T	Yes
Bra1.27	716399	C	G	G	Yes
Bra1.27	716412	G	C	C	Yes
Bra1.27	716501	A	G	G	Yes
Bra1.27	716534	C	T	T	Yes
Bra1.27	719758	T	C	C	Yes
Bra1.27	719836	T	C	C	Yes
Bra1.27	719857	T	C	C	Yes
Bra1.27	719956	A	G	G	Yes
Bra1.27	721303	A	G	G	Yes
Bra1.27	721382	A	G	G	Yes
Bra1.27	721389	T	C	C	Yes
Bra1.27	721404	G	A	A	Yes
Bra1.27	721488	A	G	G	Yes
Bra1.27	721512	A	G	G	Yes
Bra1.27	721753	C	G	G	Yes
Bra1.27	721770	A	G	G	Yes
Bra1.27	721812	A	G	G	Yes
Bra1.27	721869	C	T	T	Yes
Bra1.27	721906	G	A	A	Yes
Bra1.27	721920	T	C	C	Yes
Bra1.27	721929	T	A	A	Yes
Bra1.27	722064	G	T	T	Yes
Bra1.27	722070	G	C	C	Yes
Bra1.27	722097	C	T	T	Yes
Bra1.27	722109	G	A	A	Yes
Bra1.27	722144	G	T	T	Yes
Bra1.27	722163	C	A	A	Yes
Bra1.27	722214	G	T	T	Yes
Bra1.27	722332	G	A	A	Yes
Bra1.27	722358	G	A	A	Yes
Bra1.27	722405	C	A	A	Yes
Bra1.27	722557	T	G	G	Yes
Bra1.27	724785	N	C	G	No
Bra1.27	725738	T	C	C	Yes
Bra1.27	725750	C	T	T	Yes
Bra1.27	725771	T	G	G	Yes
Bra1.27	725936	T	G	G	Yes
Bra1.27	725939	G	A	A	Yes
Bra1.27	725979	A	G	G	Yes
Bra1.27	726020	G	A	A	Yes
Bra1.27	726071	A	G	G	Yes
Bra1.27	726096	A	T	T	Yes
Bra1.27	726101	G	T	T	Yes
Bra1.27	726952	C	C	G	No
Bra1.27	726979	G	A	A	Yes
Bra1.27	727040	A	C	C	Yes
Bra1.27	727085	T	C	C	Yes
Bra1.27	727134	A	G	G	Yes
Bra1.27	727144	A	T	T	Yes
Bra1.27	727203	C	T	T	Yes
Bra1.27	727233	A	G	G	Yes
Bra1.27	727263	T	C	C	Yes
Bra1.27	727266	C	G	G	Yes
Bra1.27	727275	C	T	T	Yes
Bra1.27	727677	A	A	G	No
Bra1.27	728095	T	G	G	Yes
Bra1.27	728115	A	G	G	Yes
Bra1.27	728141	A	G	G	Yes
Bra1.27	728202	A	G	G	Yes
Bra1.27	728205	G	T	T	Yes
Bra1.27	728214	T	G	G	Yes
Bra1.27	728241	T	C	C	Yes
Bra1.27	732347	C	G	A	No
Bra1.27	732488	A	G	G	Yes
Bra1.27	732746	T	A	A	Yes
Bra1.27	732818	C	A	A	Yes
Bra1.27	735057	T	T	G	No
Bra1.27	735176	C	A	A	Yes
Bra1.27	735252	T	C	C	Yes
Bra1.27	735254	A	C	C	Yes
Bra1.27	735899	C	T	T	Yes
Bra1.27	740390	C	T	T	Yes
Bra1.27	740468	T	C	C	Yes
Bra1.27	740474	C	G	G	Yes
Bra1.27	740729	G	T	T	Yes
Bra1.27	740744	T	C	C	Yes
Bra1.27	740999	T	C	C	Yes
Bra1.27	741847	T	C	C	Yes
Bra1.27	741897	C	C	G	No
Bra1.27	741963	A	G	C	No
Bra1.27	742033	C	A	A	Yes
Bra1.27	742039	T	T	T	Yes
Bra1.27	742042	T	C	C	Yes
Bra1.27	748422	A	G	G	Yes
Bra1.27	752383	C	T	T	Yes
Bra1.27	752588	C	G	G	Yes
Bra1.27	752621	A	G	G	Yes
Bra1.27	752645	T	C	C	Yes
Bra1.27	752647	A	G	G	Yes
Bra1.27	752657	G	T	T	Yes
Bra1.27	752810	T	C	C	Yes
Bra1.27	752900	A	T	T	Yes
Bra1.27	752931	G	A	A	Yes
Bra1.27	752936	T	C	C	Yes
Bra1.27	752954	A	G	G	Yes
Bra1.27	753047	A	C	C	Yes
Bra1.27	753107	A	G	G	Yes
Bra1.27	753263	A	G	G	Yes
Bra1.27	753272	C	T	T	Yes
Bra1.27	753338	A	C	C	Yes
Bra1.27	753392	G	A	A	Yes
Bra1.27	753437	A	C	C	Yes
Bra1.27	753464	A	T	T	Yes
Bra1.27	753474	A	G	G	Yes
Bra1.27	753605	A	G	G	Yes
Bra1.27	753679	A	G	G	Yes
Bra1.27	753701	C	A	A	Yes
Bra1.27	753716	C	T	T	Yes
Bra1.27	753776	A	G	G	Yes
Bra1.27	753798	G	A	A	Yes
Bra1.27	753830	T	C	C	Yes
Bra1.27	753890	T	A	A	Yes
Bra1.27	753923	A	C	C	Yes
Bra1.27	753968	T	C	C	Yes
Bra1.27	754077	A	G	G	Yes
Bra1.27	754102	A	G	G	Yes
Bra1.27	754139	C	G	G	Yes
Bra1.27	755775	T	A	A	Yes
Bra1.27	755886	C	T	T	Yes
Bra1.27	755892	C	A	A	Yes
Bra1.27	755982	A	C	C	Yes
Bra1.27	756204	T	C	C	Yes
Bra1.27	756432	T	C	C	Yes
Bra1.27	756458	C	T	T	Yes
Bra1.27	756519	G	G	C	No
Bra1.27	756525	C	C	T	No
Bra1.27	759777	T	G	A	No
Bra1.27	759936	T	A	A	Yes
Bra1.27	760006	G	C	C	Yes
Bra1.27	760095	C	T	T	Yes
Bra1.27	760132	A	T	T	Yes
Bra1.27	760206	C	T	T	Yes
Bra1.27	760257	G	A	A	Yes
Bra1.27	760263	C	A	A	Yes
Bra1.27	760272	A	C	C	Yes
Bra1.27	760302	T	C	C	Yes
Bra1.27	760669	C	T	T	Yes
Bra1.27	760833	T	C	C	Yes
Bra1.27	760854	T	C	C	Yes
Bra1.27	760911	G	A	A	Yes
Bra1.27	760938	A	C	C	Yes
Bra1.27	761259	C	G	G	Yes
Bra1.27	761320	T	C	C	Yes
Bra1.27	761760	C	T	T	Yes
Bra1.27	761856	G	A	A	Yes
Bra1.27	761895	C	T	T	Yes
Bra1.27	761907	A	T	T	Yes
Bra1.27	761952	G	T	T	Yes
Bra1.27	762021	G	A	A	Yes
Bra1.27	762033	G	A	A	Yes
Bra1.27	762133	C	T	T	Yes
Bra1.27	762135	G	A	A	Yes
Bra1.27	762164	A	G	G	Yes
Bra1.27	762171	C	T	T	Yes
Bra1.27	762312	G	A	A	Yes
Bra1.27	762372	C	A	A	Yes
Bra1.27	762453	A	G	G	Yes
Bra1.27	762567	C	T	T	Yes
Bra1.27	762618	G	G	A	No
Bra1.27	762919	T	C	C	Yes
Bra1.27	762993	A	G	G	Yes
Bra1.27	763025	C	G	G	Yes
Bra1.27	763038	G	A	A	Yes
Bra1.27	763080	G	A	A	Yes
Bra1.27	763114	G	G	G	Yes
Bra1.27	763158	G	T	T	Yes
Bra1.27	763218	A	T	T	Yes
Bra1.27	763221	C	C	T	No
Bra1.27	769055	T	C	C	Yes
Bra1.27	769139	T	A	A	Yes
Bra1.27	769193	T	T	G	No
Bra1.27	776123	C	T	T	Yes
Bra1.27	776132	A	G	G	Yes
Bra1.27	776158	C	T	T	Yes
Bra1.27	776438	T	T	C	No
Bra1.27	776450	A	A	T	No
Bra1.27	776750	A	T	T	Yes
Bra1.27	776777	G	T	T	Yes
Bra1.27	776801	C	T	T	Yes
Bra1.27	776960	C	T	T	Yes
Bra1.27	777117	G	A	A	Yes
Bra1.27	777173	T	A	A	Yes
Bra1.27	777190	A	T	T	Yes
Bra1.27	777380	G	T	T	Yes
Bra1.27	777506	T	A	A	Yes
Bra1.27	779345	G	A	A	Yes
Bra1.27	782791	G	A	A	Yes
Bra1.27	782812	G	T	T	Yes
Bra1.27	782824	T	C	C	Yes
Bra1.27	783187	C	G	G	Yes
Bra1.27	783861	G	C	C	Yes
Bra1.27	784065	T	C	C	Yes
Bra1.27	784086	T	C	C	Yes
Bra1.27	784176	T	G	G	Yes
Bra1.27	784407	G	T	T	Yes
Bra1.27	784437	T	C	C	Yes
Bra1.27	784512	T	C	C	Yes
Bra1.27	788535	G	C	C	Yes
Bra1.27	788793	C	T	T	Yes
Bra1.27	788958	A	G	G	Yes
Bra1.27	789009	C	G	G	Yes
Bra1.27	789081	T	C	C	Yes
Bra1.27	789090	G	G	T	No
Bra1.27	789181	A	A	C	No
Bra1.27	789615	C	T	T	Yes
Bra1.27	789631	C	G	G	Yes
Bra1.27	792339	A	C	C	Yes
Bra1.27	792350	C	T	T	Yes
Bra1.27	792368	T	G	G	Yes
Bra1.27	792378	A	G	G	Yes
Bra1.27	792453	A	G	G	Yes
Bra1.27	792458	T	C	C	Yes
Bra1.27	792518	A	T	T	Yes
Bra1.27	792546	A	A	G	No
Bra1.27	792557	G	G	A	No
Bra1.27	792572	C	C	A	No
Bra1.27	792662	G	T	T	Yes
Bra1.27	792731	G	A	A	Yes
Bra1.27	792758	C	G	G	Yes
Bra1.27	792776	T	C	C	Yes
Bra1.27	792833	T	C	C	Yes
Bra1.27	792932	A	A	G	No
Bra1.27	793132	A	C	C	Yes
Bra1.27	793194	T	G	G	Yes
Bra1.27	793197	C	T	T	Yes
Bra1.27	793216	A	C	C	Yes
Bra1.27	793238	G	A	A	Yes
Bra1.27	793295	T	G	G	Yes
Bra1.27	793367	G	A	A	Yes
Bra1.27	793370	T	C	C	Yes
Bra1.27	794672	A	G	G	Yes
Bra1.27	794789	T	C	C	Yes
Bra1.27	794808	G	T	T	Yes
Bra1.27	794834	A	C	C	Yes
Bra1.27	795182	G	T	T	Yes
Bra1.27	795220	C	G	G	Yes
Bra1.27	795233	C	T	T	Yes
Bra1.27	795251	A	G	G	Yes
Bra1.27	797507	G	T	T	Yes
Bra1.27	806568	C	T	T	Yes
Bra1.27	806590	T	A	A	Yes
Bra1.27	806608	T	G	G	Yes
Bra1.27	806806	C	T	T	Yes
Bra1.27	811716	G	C	C	Yes
Bra1.27	811824	A	T	T	Yes
Bra1.27	811827	A	C	C	Yes
Bra1.27	811866	T	A	A	Yes
Bra1.27	811869	T	C	C	Yes
Bra1.27	811872	T	C	C	Yes
Bra1.27	811923	T	C	C	Yes
Bra1.27	811977	A	G	G	Yes
Bra1.27	812025	C	A	A	Yes
Bra1.27	812145	T	C	C	Yes
Bra1.27	812223	C	A	A	Yes
Bra1.27	812262	T	A	A	Yes
Bra1.27	812298	T	G	G	Yes
Bra1.27	812355	A	G	G	Yes
Bra1.27	812391	G	T	T	Yes
Bra1.27	812406	G	A	A	Yes
Bra1.27	812409	C	G	G	Yes
Bra1.27	812434	T	C	C	Yes
Bra1.27	812463	T	C	C	Yes
Bra1.27	812487	G	C	C	Yes
Bra1.27	812491	T	C	C	Yes
Bra1.27	812547	G	A	A	Yes
Bra1.27	812577	A	G	G	Yes
Bra1.27	812625	T	C	C	Yes
Bra1.27	812661	G	A	A	Yes
Bra1.27	812709	G	A	A	Yes
Bra1.27	812844	T	C	C	Yes
Bra1.27	812847	A	C	C	Yes
Bra1.27	819265	C	T	T	Yes
Bra1.27	819373	G	T	T	Yes
Bra1.27	819436	T	C	C	Yes
Bra1.27	819466	T	G	G	Yes
Bra1.27	819478	G	T	T	Yes
Bra1.27	819601	T	C	C	Yes
Bra1.27	819763	A	G	G	Yes
Bra1.27	819805	T	A	A	Yes
Bra1.27	820248	C	T	T	Yes
Bra1.27	820327	T	G	G	Yes
Bra1.27	820334	T	C	C	Yes
Bra1.27	820696	A	G	G	Yes
Bra1.27	820918	C	C	T	No
Bra1.27	820942	G	A	A	Yes
Bra1.27	820978	A	G	G	Yes
Bra1.27	821015	G	A	A	Yes
Bra1.27	821017	G	T	T	Yes
Bra1.27	821059	C	T	T	Yes
Bra1.27	829579	G	T	T	Yes
Bra1.27	829741	C	A	A	Yes
Bra1.27	829765	T	G	G	Yes
Bra1.27	829815	C	C	T	No
Bra1.27	832657	T	A	A	Yes
Bra1.27	832731	A	G	G	Yes
Bra1.27	832755	A	G	G	Yes
Bra1.27	832909	A	G	G	Yes
Bra1.27	832957	C	T	T	Yes
Bra1.27	832987	T	C	C	Yes
Bra1.27	833002	A	G	G	Yes
Bra1.27	833005	G	A	A	Yes
Bra1.27	833038	G	C	C	Yes
Bra1.27	833051	G	T	T	Yes
Bra1.27	833052	T	C	C	Yes
Bra1.27	833203	G	A	A	Yes
Bra1.27	833257	T	C	C	Yes
Bra1.27	833401	A	G	G	Yes
Bra1.27	833519	C	T	T	Yes
Bra1.27	833611	A	T	T	Yes
Bra1.27	833852	A	G	G	Yes
Bra1.27	833878	A	G	G	Yes
Bra1.27	834178	A	G	G	Yes
Bra1.27	834316	T	A	A	Yes
Bra1.27	834353	C	T	T	Yes
Bra1.27	834358	G	A	A	Yes
Bra1.27	834454	G	A	A	Yes
Bra1.27	834843	C	T	T	Yes
Bra1.27	834948	G	A	A	Yes
Bra1.27	834981	T	G	G	Yes
Bra1.27	834993	T	A	A	Yes
Bra1.27	835017	C	T	T	Yes
Bra1.27	835074	C	G	G	Yes
Bra1.27	835143	G	C	C	Yes
Bra1.27	835194	T	C	C	Yes
Bra1.27	835434	T	C	C	Yes
Bra1.27	835438	T	C	C	Yes
Bra1.27	835539	C	A	A	Yes
Bra1.27	835572	G	A	A	Yes
Bra1.27	835654	T	C	C	Yes
Bra1.27	837305	A	G	T	No
Bra1.27	837314	C	T	T	Yes
Bra1.27	837338	G	G	G	Yes
Bra1.27	837345	G	A	A	Yes
Bra1.27	837383	G	A	A	Yes
Bra1.27	839718	A	C	C	Yes
Bra1.27	839810	C	T	T	Yes
Bra1.27	840629	A	A	T	No
Bra1.27	840648	T	C	C	Yes
Bra1.27	842015	A	A	G	No
Bra1.27	842347	G	C	C	Yes
Bra1.27	842369	A	G	G	Yes
Bra1.27	843726	A	G	G	Yes
Bra1.27	843771	G	C	C	Yes
Bra1.27	843912	T	C	C	Yes
Bra1.27	843918	G	G	C	No
Bra1.27	843978	T	C	C	Yes
Bra1.27	843999	G	C	C	Yes
Bra1.27	844050	T	C	C	Yes
Bra1.27	844098	T	A	C	No
Bra1.27	844119	C	C	T	No
Bra1.27	844125	A	T	T	Yes
Bra1.27	844128	G	G	C	No
Bra1.27	844155	G	G	G	Yes
Bra1.27	844173	C	G	G	Yes
Bra1.27	844185	C	T	T	Yes
Bra1.27	844207	C	C	T	No
Bra1.27	844212	C	G	G	Yes
Bra1.27	844290	A	G	G	Yes
Bra1.27	844338	T	C	C	Yes
Bra1.27	844371	C	T	T	Yes
Bra1.27	844474	G	A	A	Yes
Bra1.27	844485	T	C	C	Yes
Bra1.27	844548	G	T	T	Yes
Bra1.27	844740	C	C	T	No
Bra1.27	844812	C	G	G	Yes
Bra1.27	845007	C	T	T	Yes
Bra1.27	845034	A	C	C	Yes
Bra1.27	845055	C	T	T	Yes
Bra1.27	845059	T	C	C	Yes
Bra1.27	845682	T	C	C	Yes
Bra1.27	845687	T	C	C	Yes
Bra1.27	845756	G	C	C	Yes
Bra1.27	845759	C	T	T	Yes
Bra1.27	845816	C	G	G	Yes
Bra1.27	845900	T	G	G	Yes
Bra1.27	846023	C	T	T	Yes
Bra1.27	846086	T	C	C	Yes
Bra1.27	846113	A	C	C	Yes
Bra1.27	846131	A	G	G	Yes
Bra1.27	846134	A	G	G	Yes
Bra1.27	846135	C	C	G	No
Bra1.27	846221	C	T	T	Yes
Bra1.27	846326	T	C	C	Yes
Bra1.27	846419	G	A	A	Yes
Bra1.27	846422	T	G	G	Yes
Bra1.27	846479	T	C	C	Yes
Bra1.27	846683	C	G	G	Yes
Bra1.27	847566	A	G	G	Yes
Bra1.27	866898	C	T	T	Yes
Bra1.27	866958	C	T	T	Yes
Bra1.27	867045	T	G	G	Yes
Bra1.27	867060	C	T	T	Yes
Bra1.27	867189	A	C	C	Yes
Bra1.27	867192	A	G	G	Yes
Bra1.27	867255	G	C	C	Yes
Bra1.27	867294	G	A	A	Yes
Bra1.27	867327	T	A	A	Yes
Bra1.27	867336	C	T	T	Yes
Bra1.27	867405	A	G	G	Yes
Bra1.27	867555	G	A	A	Yes
Bra1.27	867797	G	A	A	Yes
Bra1.27	867843	A	G	G	Yes
Bra1.27	867846	T	C	C	Yes
Bra1.27	867903	A	G	G	Yes
Bra1.27	867989	G	A	A	Yes
Bra1.27	868050	A	C	C	Yes
Bra1.27	868081	T	G	G	Yes
Bra1.27	868147	G	A	A	Yes
Bra1.27	868314	T	C	C	Yes
Bra1.27	868368	T	A	A	Yes
Bra1.27	868434	C	G	G	Yes
Bra1.27	868484	G	A	A	Yes
Bra1.27	868544	A	G	G	Yes
Bra1.27	868548	C	A	A	Yes
Bra1.27	868681	C	T	T	Yes
Bra1.27	868689	G	T	T	Yes
Bra1.27	868746	A	C	C	Yes
Bra1.27	868980	T	C	C	Yes
Bra1.27	869048	T	A	A	Yes
Bra1.27	869094	T	C	C	Yes
Bra1.27	869597	T	A	A	Yes
Bra1.27	869617	A	G	G	Yes
Bra1.27	869789	A	C	C	Yes
Bra1.27	869831	G	T	T	Yes
Bra1.27	869846	G	T	T	Yes
Bra1.27	869857	C	A	A	Yes
Bra1.27	869927	C	A	A	Yes
Bra1.27	870220	A	G	G	Yes
Bra1.27	870258	A	T	T	Yes
Bra1.27	870276	G	A	A	Yes
Bra1.27	870282	T	C	C	Yes
Bra1.27	870296	T	G	G	Yes
Bra1.27	870329	A	C	C	Yes
Bra1.27	870335	A	C	C	Yes
Bra1.27	870356	T	C	C	Yes
Bra1.27	870374	A	G	G	Yes
Bra1.27	870380	G	A	A	Yes
Bra1.27	870465	T	C	C	Yes
Bra1.27	870520	C	T	T	Yes
Bra1.27	870569	T	C	C	Yes
Bra1.27	870596	G	T	T	Yes
Bra1.27	870623	T	C	C	Yes
Bra1.27	870640	A	G	G	Yes
Bra1.27	870659	G	C	C	Yes
Bra1.27	870714	C	A	A	Yes
Bra1.27	870764	T	T	T	Yes
Bra1.27	871897	G	A	A	Yes
Bra1.27	871903	T	G	G	Yes
Bra1.27	872239	C	T	T	Yes
Bra1.27	872272	C	T	T	Yes
Bra1.27	873645	T	C	C	Yes
Bra1.27	873686	T	C	C	Yes
Bra1.27	873689	A	G	G	Yes
Bra1.27	873773	A	C	C	Yes
Bra1.27	873821	A	T	T	Yes
Bra1.27	873872	C	T	T	Yes
Bra1.27	873876	C	A	A	Yes
Bra1.27	873908	C	T	T	Yes
Bra1.27	877417	G	A	A	Yes
Bra1.27	877442	A	G	G	Yes
Bra1.27	877759	G	A	A	Yes
Bra1.27	877789	A	G	G	Yes
Bra1.27	877807	T	G	G	Yes
Bra1.27	878230	A	T	T	Yes
Bra1.27	878242	G	A	A	Yes
Bra1.27	878314	T	C	C	Yes
Bra1.27	887917	G	C	C	Yes
Bra1.27	887942	A	T	T	Yes
Bra1.27	894098	C	T	T	Yes
Bra1.27	894131	G	A	A	Yes
Bra1.27	894203	C	T	T	Yes
Bra1.27	894267	G	G	C	No
Bra1.27	894578	C	T	T	Yes
Bra1.27	894596	C	T	T	Yes
Bra1.27	894762	A	C	C	Yes
Bra1.27	895094	G	A	A	Yes
Bra1.27	895218	G	A	A	Yes
Bra1.27	895245	G	A	A	Yes
Bra1.27	895490	T	A	A	Yes
Bra1.27	895536	T	A	A	Yes
Bra1.27	895835	A	G	G	Yes
Bra1.27	895863	C	A	A	Yes
Bra1.27	896066	C	T	T	Yes
Bra1.27	896157	C	G	G	Yes
Bra1.27	898173	G	A	A	Yes
Bra1.27	898194	A	T	T	Yes
Bra1.27	898255	C	G	G	Yes
Bra1.27	898260	T	C	C	Yes
Bra1.27	898285	G	A	A	Yes
Bra1.27	898343	A	G	G	Yes
Bra1.27	898360	G	C	C	Yes
Bra1.27	898662	C	T	T	Yes
Bra1.27	898705	G	A	A	Yes
Bra1.27	898834	A	G	G	Yes
Bra1.27	898869	G	A	A	Yes
Bra1.27	898870	G	A	A	Yes
Bra1.27	898900	G	A	A	Yes
Bra1.27	898979	T	C	C	Yes
Bra1.27	898983	T	A	A	Yes
Bra1.27	911982	A	G	G	Yes
Bra1.27	912002	C	A	A	Yes
Bra1.27	912418	A	C	C	Yes
Bra1.27	912577	G	A	A	Yes
Bra1.27	912781	C	T	T	Yes
Bra1.27	912799	A	G	G	Yes
Bra1.27	912802	T	A	A	Yes
Bra1.27	912927	A	T	T	Yes
Bra1.27	912954	A	G	G	Yes
Bra1.27	913054	G	A	A	Yes
Bra1.27	913060	C	T	T	Yes
Bra1.27	913138	A	C	C	Yes
Bra1.27	914975	G	A	A	Yes
Bra1.27	914992	G	T	T	Yes
Bra1.27	915015	T	A	A	Yes
Bra1.27	915032	T	G	G	Yes
Bra1.27	915037	G	C	C	Yes
Bra1.27	919748	C	A	A	Yes
Bra1.27	919781	G	C	C	Yes
Bra1.27	919811	G	A	A	Yes
Bra1.27	919824	T	C	C	Yes
Bra1.27	919838	A	T	T	Yes
Bra1.27	919892	C	T	T	Yes
Bra1.27	920012	C	T	T	Yes
Bra1.27	920036	G	A	A	Yes
Bra1.27	920072	T	G	G	Yes
Bra1.27	923168	G	C	C	Yes
Bra1.27	928057	G	C	C	Yes
Bra1.27	928385	A	G	G	Yes
Bra1.27	928390	T	A	A	Yes
Bra1.27	929075	G	A	A	Yes
Bra1.27	929495	T	C	C	Yes
Bra1.27	929507	G	A	A	Yes
Bra1.27	930168	G	A	A	Yes
Bra1.27	930323	T	A	A	Yes
Bra1.27	930364	G	A	A	Yes
Bra1.27	930365	C	A	A	Yes
Bra1.27	931143	G	C	C	Yes
Bra1.27	931172	T	A	A	Yes
Bra1.27	931251	C	A	A	Yes
Bra1.27	931293	T	C	C	Yes
Bra1.27	932895	G	C	C	Yes
Bra1.27	932913	G	A	A	Yes
Bra1.27	933075	T	C	C	Yes
Bra1.27	933474	A	G	G	Yes
Bra1.27	933542	A	G	G	Yes
Bra1.27	933642	T	C	C	Yes
Bra1.27	933705	A	C	C	Yes
Bra1.27	933723	T	C	C	Yes
Bra1.27	933732	T	C	C	Yes
Bra1.27	933756	C	T	T	Yes
Bra1.27	934307	T	C	C	Yes
Bra1.27	934583	T	C	C	Yes
Bra1.27	934598	T	C	C	Yes
Bra1.27	935511	A	T	T	Yes
Bra1.27	935548	A	T	T	Yes
Bra1.27	935550	G	C	C	Yes
Bra1.27	935613	G	A	A	Yes
Bra1.27	935652	A	G	G	Yes
Bra1.27	935683	A	G	G	Yes
Bra1.27	935827	T	A	A	Yes
Bra1.27	935856	A	G	G	Yes
Bra1.27	946947	G	A	A	Yes
Bra1.27	947627	A	T	T	Yes
Bra1.27	947633	C	A	A	Yes
Bra1.27	947642	A	C	C	Yes
Bra1.27	947652	T	A	A	Yes
Bra1.27	947668	A	T	T	Yes
Bra1.27	947762	A	T	T	Yes
Bra1.27	947860	A	C	C	Yes
Bra1.27	948050	C	A	A	Yes
Bra1.27	948293	T	C	C	Yes
Bra1.27	948325	A	G	G	Yes
Bra1.27	948329	T	C	C	Yes
Bra1.27	948338	A	C	C	Yes
Bra1.27	948422	G	A	A	Yes
Bra1.27	948434	A	T	T	Yes
Bra1.27	948511	G	A	A	Yes
Bra1.27	948563	G	A	A	Yes
Bra1.27	948569	C	T	T	Yes
Bra1.27	949397	N	G	G	Yes
Bra1.27	949505	T	A	A	Yes
Bra1.27	949548	A	G	G	Yes
Bra1.27	949553	T	C	C	Yes
Bra1.27	949605	A	G	G	Yes
Bra1.27	949638	A	G	G	Yes
Bra1.27	949884	G	T	T	Yes
Bra1.27	949887	T	C	C	Yes
Bra1.27	949903	T	C	C	Yes
Bra1.27	949932	C	T	T	Yes
Bra1.27	949941	T	G	G	Yes
Bra1.27	950007	T	C	C	Yes
Bra1.27	950022	C	A	A	Yes
Bra1.27	950480	C	T	T	Yes
Bra1.27	950481	A	G	G	Yes
Bra1.27	950624	C	T	T	Yes
Bra1.27	950636	G	A	A	Yes
Bra1.27	950654	A	T	T	Yes
Bra1.27	950706	A	T	T	Yes
Bra1.27	950730	A	G	G	Yes
Bra1.27	950745	C	A	A	Yes
Bra1.27	950747	A	C	C	Yes
Bra1.27	950781	C	A	A	Yes
Bra1.27	950863	C	A	A	Yes
Bra1.27	950907	A	T	T	Yes
Bra1.27	950918	T	C	C	Yes
Bra1.27	950943	G	C	C	Yes
Bra1.27	950958	A	T	T	Yes
Bra1.27	952519	A	T	T	Yes
Bra1.27	952861	C	A	A	Yes
Bra1.27	955384	T	C	C	Yes
Bra1.27	955441	A	T	T	Yes
Bra1.27	955549	T	A	A	Yes
Bra1.27	955575	T	G	G	Yes
Bra1.27	955690	T	A	A	Yes
Bra1.27	955969	C	T	T	Yes
Bra1.27	955978	T	C	C	Yes
Bra1.27	962443	A	T	T	Yes
Bra1.27	962686	A	T	T	Yes
Bra1.27	962854	A	A	G	No
Bra1.27	963121	C	T	T	Yes
Bra1.27	963196	C	T	T	Yes
Bra1.27	963691	A	G	G	Yes
Bra1.27	964240	C	A	A	Yes
Bra1.27	968613	A	G	G	Yes
Bra1.27	968625	T	G	G	Yes
Bra1.27	968641	C	T	T	Yes
Bra1.27	968707	C	G	G	Yes
Bra1.27	968743	T	C	C	Yes
Bra1.27	968782	A	G	G	Yes
Bra1.27	968819	A	G	G	Yes
Bra1.27	968851	G	C	C	Yes
Bra1.27	968860	T	C	C	Yes
Bra1.27	968933	T	A	A	Yes
Bra1.27	968991	G	A	A	Yes
Bra1.27	969049	G	A	A	Yes
Bra1.27	969121	C	A	A	Yes
Bra1.27	969124	G	A	A	Yes
Bra1.27	969175	A	G	G	Yes
Bra1.27	969199	T	C	C	Yes
Bra1.27	969288	T	A	A	Yes
Bra1.27	969334	G	A	A	Yes
Bra1.27	969337	A	G	G	Yes
Bra1.27	969341	G	C	C	Yes
Bra1.27	969765	C	T	T	Yes
Bra1.27	969768	T	C	C	Yes
Bra1.27	969873	G	C	C	Yes
Bra1.27	969966	A	G	G	Yes
Bra1.27	970056	C	A	A	Yes
Bra1.27	970074	A	T	T	Yes
Bra1.27	970095	T	A	A	Yes
Bra1.27	970113	A	T	T	Yes
Bra1.27	970200	T	A	A	Yes
Bra1.27	970263	C	T	T	Yes
Bra1.27	970335	G	A	A	Yes
Bra1.27	970344	G	A	A	Yes
Bra1.27	970380	G	A	A	Yes
Bra1.27	970461	T	C	G	No
Bra1.27	970594	A	C	C	Yes
Bra1.27	970627	G	A	A	Yes
Bra1.27	977584	T	C	C	Yes
Bra1.27	978386	C	T	T	Yes
Bra1.27	978427	G	T	T	Yes
Bra1.27	978520	A	G	G	Yes
Bra1.27	978532	C	T	T	Yes
Bra1.27	978707	T	C	C	Yes
Bra1.27	978745	C	T	T	Yes
Bra1.27	978779	G	C	C	Yes
Bra1.27	978937	C	T	T	Yes
Bra1.27	978986	T	C	C	Yes
Bra1.27	979343	C	T	T	Yes
Bra1.27	979385	G	T	T	Yes
Bra1.27	979563	A	C	C	Yes
Bra1.27	979569	A	C	C	Yes
Bra1.27	980067	T	C	C	Yes
Bra1.27	980247	C	T	T	Yes
Bra1.27	980287	A	T	T	Yes
Bra1.27	980299	C	G	G	Yes
Bra1.27	980321	G	A	A	Yes
Bra1.27	980358	C	T	T	Yes
Bra1.27	982952	C	T	T	Yes
Bra1.27	982955	T	C	C	Yes
Bra1.27	983009	C	T	T	Yes
Bra1.27	983015	C	T	T	Yes
Bra1.27	983066	C	A	A	Yes
Bra1.27	983228	T	C	C	Yes
Bra1.27	983264	A	G	G	Yes
Bra1.27	983420	G	A	A	Yes
Bra1.27	983447	C	T	T	Yes
Bra1.27	983453	A	T	T	Yes
Bra1.27	983498	T	C	C	Yes
Bra1.27	983501	G	A	A	Yes
Bra1.27	983504	T	C	C	Yes
Bra1.27	983513	T	C	C	Yes
Bra1.27	983570	T	T	T	Yes
Bra1.27	983573	A	A	A	Yes
Bra1.27	983609	C	T	T	Yes
Bra1.27	983642	T	C	C	Yes
Bra1.27	983657	T	C	C	Yes
Bra1.27	983666	C	G	G	Yes
Bra1.27	983681	C	C	C	Yes
Bra1.27	983912	A	G	G	Yes
Bra1.27	983951	A	G	G	Yes
Bra1.27	984011	G	T	T	Yes
Bra1.27	984056	T	A	A	Yes
Bra1.27	984072	T	C	C	Yes
Bra1.27	984125	A	T	T	Yes
Bra1.27	984154	A	C	C	Yes
Bra1.27	984172	G	C	C	Yes
Bra1.27	984185	G	C	C	Yes
Bra1.27	984197	A	C	C	Yes
Bra1.27	984215	T	C	C	Yes
Bra1.27	984296	A	G	G	Yes
Bra1.27	984308	G	A	A	Yes
Bra1.27	984416	A	G	G	Yes
Bra1.27	984458	G	G	G	Yes
Bra1.27	984477	T	T	T	Yes
Bra1.27	984530	C	T	T	Yes
Bra1.27	984545	C	T	T	Yes
Bra1.27	984587	A	C	C	Yes
Bra1.27	984597	T	G	G	Yes
Bra1.27	984620	G	A	A	Yes
Bra1.27	984698	T	A	A	Yes
Bra1.27	984869	C	T	T	Yes
Bra1.27	984878	G	T	T	Yes
Bra1.27	984920	G	C	C	Yes
Bra1.27	984986	A	T	T	Yes
Bra1.27	984998	T	C	C	Yes
Bra1.27	985049	T	C	C	Yes
Bra1.27	985106	T	C	C	Yes
Bra1.27	985109	C	G	G	Yes
Bra1.27	985888	T	G	G	Yes
Bra1.27	985927	A	T	T	Yes
Bra1.27	985936	G	A	A	Yes
Bra1.27	986023	G	T	T	Yes
Bra1.27	986251	T	G	G	Yes
Bra1.27	992122	G	A	A	Yes
Bra1.27	992399	T	A	A	Yes
Bra1.27	992876	T	G	G	Yes
Bra1.27	992882	C	T	T	Yes
Bra1.27	992928	G	G	G	Yes
Bra1.27	992957	G	A	A	Yes
Bra1.27	992969	T	C	C	Yes
Bra1.27	993008	G	A	A	Yes
Bra1.27	993032	C	A	A	Yes
Bra1.27	993129	C	T	T	Yes
Bra1.27	993145	A	C	C	Yes
Bra1.27	994711	G	A	A	Yes
Bra1.27	994860	C	T	T	Yes
Bra1.27	995037	C	T	T	Yes
Bra1.27	995145	C	C	C	Yes
Bra1.27	995368	A	A	G	No
Bra1.27	995571	T	G	G	Yes
Bra1.27	995640	A	T	T	Yes
Bra1.27	995649	C	T	T	Yes
Bra1.27	999691	C	T	T	Yes
Bra1.27	999730	A	G	G	Yes
Bra1.27	999742	G	A	A	Yes
Bra1.27	1000133	A	C	C	Yes
Bra1.27	1000151	G	A	A	Yes
Bra1.27	1001376	C	T	T	Yes
Bra1.27	1005554	T	C	C	Yes
Bra1.27	1005644	T	C	C	Yes
Bra1.27	1005686	A	C	C	Yes
Bra1.27	1005752	T	G	G	Yes
Bra1.27	1005767	T	T	T	Yes
Bra1.27	1005809	G	A	A	Yes
Bra1.27	1005952	C	A	A	Yes
Bra1.27	1008097	A	G	G	Yes
Bra1.27	1008936	A	G	G	Yes
[truncated: 63,536 more rows]
