# Supplementary material for: HANDS2: accurate assignment of homoeallelic base-identity in allopolyploids despite missing data
Source: Sci Rep. 2016 Jul 5;6:29234. doi: 10.1038/srep29234 (PMC4932600; doi:10.1038/srep29234)
Supplement: Supplementary Table S11 [file srep29234-s12.xls]

## Sheet: Table S11
Table S11. Positions shared between subgenomes C in B. napus and B. carinata, and B. oleracea.
Reference	Position	Reference Base	B. napus (Subgenome C)	B. carinata (Subgenome C)	Shared base between two subgenomes	Shared base between two C subgenomes and B. oleracea
Bra1.27	3527	G	G	G	Yes	Yes
Bra1.27	3543	T	T	C	No	No
Bra1.27	3582	C	G	G	Yes	No
Bra1.27	3699	T	G	G	Yes	Yes
Bra1.27	3933	A	G	G	Yes	Yes
Bra1.27	3975	C	C	C	Yes	Yes
Bra1.27	4113	C	T	T	Yes	Yes
Bra1.27	4165	G	T	T	Yes	No
Bra1.27	4829	T	C	C	Yes	Yes
Bra1.27	5201	A	T	A	No	No
Bra1.27	5243	C	C	T	No	No
Bra1.27	5249	A	G	A	No	No
Bra1.27	5405	A	T	T	Yes	Yes
Bra1.27	6961	C	G	G	Yes	Yes
Bra1.27	7049	G	T	T	Yes	Yes
Bra1.27	7057	T	T	T	Yes	Yes
Bra1.27	7136	T	G	G	Yes	Yes
Bra1.27	7138	G	A	A	Yes	Yes
Bra1.27	7235	G	A	A	Yes	Yes
Bra1.27	7378	T	C	C	Yes	Yes
Bra1.27	7474	G	A	A	Yes	Yes
Bra1.27	9060	A	A	A	Yes	Yes
Bra1.27	9378	G	T	T	Yes	Yes
Bra1.27	9804	G	A	A	Yes	Yes
Bra1.27	10111	G	C	C	Yes	Yes
Bra1.27	10121	C	G	G	Yes	Yes
Bra1.27	10175	A	T	T	Yes	Yes
Bra1.27	10495	G	T	G	No	No
Bra1.27	12942	C	G	G	Yes	Yes
Bra1.27	13008	T	C	T	No	No
Bra1.27	13364	T	C	C	Yes	Yes
Bra1.27	13404	A	G	G	Yes	Yes
Bra1.27	13647	C	T	T	Yes	No
Bra1.27	14216	T	C	C	Yes	Yes
Bra1.27	14372	A	G	G	Yes	Yes
Bra1.27	14519	G	A	A	Yes	Yes
Bra1.27	14658	C	T	T	Yes	Yes
Bra1.27	14735	T	G	G	Yes	Yes
Bra1.27	14905	A	G	G	Yes	Yes
Bra1.27	14927	G	C	C	Yes	Yes
Bra1.27	22131	C	G	G	Yes	Yes
Bra1.27	22146	G	T	T	Yes	Yes
Bra1.27	22203	T	C	C	Yes	Yes
Bra1.27	23060	A	T	T	Yes	Yes
Bra1.27	24623	T	G	G	Yes	Yes
Bra1.27	24851	G	A	A	Yes	Yes
Bra1.27	24875	C	T	T	Yes	Yes
Bra1.27	26290	T	G	G	Yes	Yes
Bra1.27	26552	G	C	C	Yes	Yes
Bra1.27	26809	A	C	C	Yes	Yes
Bra1.27	26812	G	T	T	Yes	Yes
Bra1.27	26863	A	G	G	Yes	Yes
Bra1.27	27867	C	G	G	Yes	Yes
Bra1.27	28050	C	T	T	Yes	Yes
Bra1.27	28055	C	G	G	Yes	Yes
Bra1.27	28059	C	G	G	Yes	Yes
Bra1.27	28122	T	A	A	Yes	Yes
Bra1.27	28377	G	A	A	Yes	Yes
Bra1.27	28471	T	C	C	Yes	Yes
Bra1.27	28581	A	C	C	Yes	Yes
Bra1.27	28674	A	G	G	Yes	Yes
Bra1.27	29093	T	A	A	Yes	Yes
Bra1.27	29165	C	G	G	Yes	Yes
Bra1.27	29207	G	A	A	Yes	Yes
Bra1.27	29233	T	A	A	Yes	Yes
Bra1.27	29351	T	A	A	Yes	Yes
Bra1.27	29537	A	G	G	Yes	Yes
Bra1.27	29651	A	T	T	Yes	Yes
Bra1.27	29657	A	T	T	Yes	Yes
Bra1.27	29724	T	C	C	Yes	Yes
Bra1.27	32175	C	T	T	Yes	Yes
Bra1.27	32226	G	A	A	Yes	Yes
Bra1.27	32427	G	A	A	Yes	Yes
Bra1.27	32439	A	G	G	Yes	No
Bra1.27	32466	T	C	C	Yes	Yes
Bra1.27	32517	C	T	T	Yes	Yes
Bra1.27	32718	G	T	G	No	No
Bra1.27	32883	G	A	A	Yes	Yes
Bra1.27	32985	G	T	T	Yes	Yes
Bra1.27	33033	G	A	A	Yes	Yes
Bra1.27	38876	G	T	T	Yes	Yes
Bra1.27	39520	A	C	C	Yes	Yes
Bra1.27	40859	G	A	A	Yes	Yes
Bra1.27	41426	A	G	G	Yes	Yes
Bra1.27	42511	C	G	G	Yes	Yes
Bra1.27	42862	T	A	A	Yes	Yes
Bra1.27	42877	C	T	T	Yes	Yes
Bra1.27	42886	T	A	A	Yes	Yes
Bra1.27	42955	T	C	C	Yes	Yes
Bra1.27	43144	G	C	C	Yes	Yes
Bra1.27	43162	G	A	A	Yes	Yes
Bra1.27	43177	T	C	C	Yes	Yes
Bra1.27	47951	T	T	T	Yes	Yes
Bra1.27	48191	G	A	A	Yes	Yes
Bra1.27	48287	C	G	G	Yes	Yes
Bra1.27	48832	T	C	C	Yes	Yes
Bra1.27	50381	A	C	C	Yes	No
Bra1.27	50397	G	T	T	Yes	Yes
Bra1.27	50411	T	G	G	Yes	Yes
Bra1.27	52092	G	C	C	Yes	No
Bra1.27	52418	T	A	A	Yes	Yes
Bra1.27	52652	T	A	A	Yes	No
Bra1.27	52733	C	T	T	Yes	Yes
Bra1.27	53066	T	A	A	Yes	Yes
Bra1.27	58391	G	T	T	Yes	Yes
Bra1.27	58682	T	T	T	Yes	Yes
Bra1.27	59042	T	C	C	Yes	Yes
Bra1.27	61220	C	T	T	Yes	Yes
Bra1.27	61223	C	G	G	Yes	Yes
Bra1.27	61358	C	T	T	Yes	Yes
Bra1.27	63486	A	G	G	Yes	Yes
Bra1.27	63513	A	T	A	No	No
Bra1.27	63516	A	T	T	Yes	Yes
Bra1.27	63558	G	A	A	Yes	Yes
Bra1.27	63995	G	A	A	Yes	Yes
Bra1.27	64003	A	T	T	Yes	Yes
Bra1.27	64152	G	G	G	Yes	Yes
Bra1.27	64194	G	C	C	Yes	Yes
Bra1.27	64569	G	T	T	Yes	Yes
Bra1.27	64575	A	T	T	Yes	Yes
Bra1.27	64715	C	A	A	Yes	Yes
Bra1.27	72570	A	G	G	Yes	Yes
Bra1.27	76685	C	T	T	Yes	Yes
Bra1.27	76942	C	T	T	Yes	Yes
Bra1.27	81772	A	G	G	Yes	Yes
Bra1.27	90207	G	C	G	No	No
Bra1.27	90398	G	A	A	Yes	Yes
Bra1.27	90740	T	C	C	Yes	Yes
Bra1.27	95037	G	C	C	Yes	Yes
Bra1.27	95160	T	C	C	Yes	Yes
Bra1.27	95206	A	G	G	Yes	No
Bra1.27	95778	T	A	A	Yes	Yes
Bra1.27	95958	G	A	A	Yes	Yes
Bra1.27	95973	A	G	G	Yes	Yes
Bra1.27	95982	T	A	A	Yes	Yes
Bra1.27	96189	A	G	G	Yes	Yes
Bra1.27	96941	T	A	A	Yes	Yes
Bra1.27	96981	C	A	A	Yes	Yes
Bra1.27	97922	C	T	T	Yes	Yes
Bra1.27	98066	C	T	T	Yes	Yes
Bra1.27	107024	T	A	A	Yes	Yes
Bra1.27	109024	T	C	C	Yes	Yes
Bra1.27	109027	C	T	T	Yes	No
Bra1.27	111396	G	C	G	No	No
Bra1.27	111700	G	T	T	Yes	Yes
Bra1.27	111811	C	T	T	Yes	No
Bra1.27	111931	G	C	C	Yes	Yes
Bra1.27	112078	C	T	T	Yes	Yes
Bra1.27	113731	T	G	G	Yes	Yes
Bra1.27	113916	A	G	G	Yes	Yes
Bra1.27	113983	T	A	A	Yes	Yes
Bra1.27	114013	C	A	A	Yes	Yes
Bra1.27	114151	T	A	A	Yes	Yes
Bra1.27	114382	T	C	C	Yes	No
Bra1.27	115251	T	C	C	Yes	Yes
Bra1.27	121401	G	A	A	Yes	Yes
Bra1.27	121674	A	A	A	Yes	Yes
Bra1.27	121965	T	C	C	Yes	Yes
Bra1.27	121980	G	T	T	Yes	Yes
Bra1.27	122011	T	T	T	Yes	Yes
Bra1.27	122013	G	G	G	Yes	Yes
Bra1.27	123221	C	T	T	Yes	Yes
Bra1.27	134158	A	T	T	Yes	Yes
Bra1.27	134177	G	G	G	Yes	Yes
Bra1.27	134767	G	C	C	Yes	Yes
Bra1.27	134912	C	T	T	Yes	Yes
Bra1.27	135453	T	C	C	Yes	Yes
Bra1.27	135482	T	C	A	No	No
Bra1.27	139162	C	T	T	Yes	Yes
Bra1.27	139810	C	G	G	Yes	Yes
Bra1.27	139834	G	A	A	Yes	Yes
Bra1.27	139892	A	T	T	Yes	Yes
Bra1.27	156449	G	T	T	Yes	Yes
Bra1.27	156512	G	A	A	Yes	Yes
Bra1.27	156632	A	C	C	Yes	Yes
Bra1.27	156635	G	A	A	Yes	Yes
Bra1.27	160323	A	G	G	Yes	Yes
Bra1.27	160354	G	T	T	Yes	No
Bra1.27	160492	C	A	A	Yes	Yes
Bra1.27	160963	G	T	T	Yes	Yes
Bra1.27	161248	A	G	G	Yes	Yes
Bra1.27	161287	T	C	C	Yes	Yes
Bra1.27	161419	C	T	T	Yes	Yes
Bra1.27	161686	C	T	T	Yes	Yes
Bra1.27	162046	T	A	A	Yes	Yes
Bra1.27	162064	G	C	C	Yes	Yes
Bra1.27	162179	C	G	G	Yes	Yes
Bra1.27	162319	T	A	A	Yes	Yes
Bra1.27	165776	T	C	C	Yes	Yes
Bra1.27	165791	T	C	C	Yes	No
Bra1.27	165878	T	A	A	Yes	Yes
Bra1.27	170617	A	G	G	Yes	Yes
Bra1.27	170659	A	G	A	No	No
Bra1.27	170695	G	A	A	Yes	Yes
Bra1.27	170710	G	C	G	No	No
Bra1.27	170800	T	G	G	Yes	Yes
Bra1.27	170816	C	T	T	Yes	Yes
Bra1.27	170977	C	T	T	Yes	Yes
Bra1.27	170980	G	A	A	Yes	Yes
Bra1.27	171324	G	T	T	Yes	Yes
Bra1.27	171444	G	C	C	Yes	Yes
Bra1.27	171450	C	T	T	Yes	Yes
Bra1.27	171468	G	T	T	Yes	Yes
Bra1.27	171510	T	C	C	Yes	Yes
Bra1.27	171618	T	A	A	Yes	Yes
Bra1.27	171765	T	C	C	Yes	Yes
Bra1.27	171849	C	C	C	Yes	Yes
Bra1.27	171882	A	T	T	Yes	Yes
Bra1.27	171987	T	C	C	Yes	Yes
Bra1.27	172065	C	T	T	Yes	Yes
Bra1.27	172248	T	C	C	Yes	Yes
Bra1.27	172314	C	T	C	No	No
Bra1.27	172491	A	T	T	Yes	Yes
Bra1.27	172539	C	T	T	Yes	Yes
Bra1.27	172587	G	C	C	Yes	Yes
Bra1.27	172641	A	G	G	Yes	Yes
Bra1.27	172650	C	T	T	Yes	Yes
Bra1.27	172949	C	A	A	Yes	Yes
Bra1.27	173115	C	T	T	Yes	Yes
Bra1.27	173130	A	G	G	Yes	Yes
Bra1.27	173265	G	A	A	Yes	Yes
Bra1.27	177233	C	T	T	Yes	Yes
Bra1.27	177245	C	A	A	Yes	Yes
Bra1.27	177251	A	T	T	Yes	Yes
Bra1.27	182344	T	C	C	Yes	Yes
Bra1.27	182386	T	A	A	Yes	Yes
Bra1.27	182422	T	A	A	Yes	Yes
Bra1.27	182567	C	G	G	Yes	Yes
Bra1.27	182576	C	T	T	Yes	Yes
Bra1.27	196249	C	T	T	Yes	Yes
Bra1.27	196321	C	G	G	Yes	Yes
Bra1.27	196384	G	A	A	Yes	Yes
Bra1.27	196573	C	T	A	No	No
Bra1.27	197136	T	C	C	Yes	Yes
Bra1.27	197460	A	G	G	Yes	Yes
Bra1.27	197541	C	T	T	Yes	Yes
Bra1.27	204300	C	G	A	No	No
Bra1.27	204327	T	T	T	Yes	Yes
Bra1.27	204699	C	T	C	No	No
Bra1.27	204864	T	A	A	Yes	Yes
Bra1.27	205063	T	C	C	Yes	Yes
Bra1.27	208180	G	A	A	Yes	Yes
Bra1.27	208183	G	T	T	Yes	Yes
Bra1.27	212232	T	C	C	Yes	Yes
Bra1.27	214051	T	C	C	Yes	Yes
Bra1.27	214812	C	G	C	No	No
Bra1.27	214909	T	T	T	Yes	Yes
Bra1.27	215012	C	T	T	Yes	Yes
Bra1.27	215019	T	G	G	Yes	Yes
Bra1.27	215224	A	T	T	Yes	Yes
Bra1.27	215645	G	C	C	Yes	Yes
Bra1.27	215669	A	T	T	Yes	Yes
Bra1.27	216166	G	T	T	Yes	Yes
Bra1.27	216184	G	T	T	Yes	Yes
Bra1.27	216405	G	T	T	Yes	Yes
Bra1.27	216470	G	T	T	Yes	Yes
Bra1.27	216604	C	C	C	Yes	Yes
Bra1.27	216640	A	G	G	Yes	Yes
Bra1.27	216865	A	G	G	Yes	Yes
Bra1.27	216917	C	T	T	Yes	Yes
Bra1.27	217045	C	T	T	Yes	Yes
Bra1.27	217105	G	T	T	Yes	Yes
Bra1.27	217153	A	G	G	Yes	Yes
Bra1.27	217196	T	C	C	Yes	Yes
Bra1.27	217210	T	A	A	Yes	Yes
Bra1.27	217296	T	C	C	Yes	Yes
Bra1.27	217297	C	T	T	Yes	Yes
Bra1.27	217298	C	T	T	Yes	Yes
Bra1.27	217308	C	G	G	Yes	Yes
Bra1.27	217318	C	T	T	Yes	Yes
Bra1.27	217402	C	T	T	Yes	Yes
Bra1.27	217717	A	T	T	Yes	Yes
Bra1.27	217777	A	G	G	Yes	Yes
Bra1.27	217802	C	A	A	Yes	Yes
Bra1.27	217980	C	A	A	Yes	Yes
Bra1.27	218209	A	C	C	Yes	Yes
Bra1.27	218485	A	G	G	Yes	Yes
Bra1.27	221273	T	A	A	Yes	Yes
Bra1.27	221324	A	G	G	Yes	Yes
Bra1.27	221450	C	T	T	Yes	Yes
Bra1.27	245242	G	A	A	Yes	Yes
Bra1.27	245269	T	C	C	Yes	Yes
Bra1.27	245594	A	G	G	Yes	Yes
Bra1.27	245611	T	C	C	Yes	Yes
Bra1.27	245653	A	A	A	Yes	Yes
Bra1.27	245920	C	A	A	Yes	Yes
Bra1.27	245938	T	C	C	Yes	Yes
Bra1.27	246010	G	A	A	Yes	Yes
Bra1.27	247528	C	G	G	Yes	Yes
Bra1.27	247548	A	G	G	Yes	Yes
Bra1.27	252773	G	C	C	Yes	Yes
Bra1.27	252892	G	A	A	Yes	Yes
Bra1.27	253153	G	A	A	Yes	Yes
Bra1.27	253340	A	C	C	Yes	Yes
Bra1.27	253351	A	A	A	Yes	Yes
Bra1.27	253636	T	C	C	Yes	Yes
Bra1.27	259093	T	T	T	Yes	Yes
Bra1.27	259102	A	A	T	No	No
Bra1.27	274346	T	C	C	Yes	Yes
Bra1.27	274418	C	T	T	Yes	Yes
Bra1.27	274910	T	C	C	Yes	Yes
Bra1.27	275807	A	G	G	Yes	Yes
Bra1.27	276005	T	A	T	No	No
Bra1.27	276086	T	C	C	Yes	Yes
Bra1.27	276272	C	T	T	Yes	Yes
Bra1.27	276307	G	A	A	Yes	Yes
Bra1.27	276386	A	T	T	Yes	Yes
Bra1.27	276398	G	A	A	Yes	Yes
Bra1.27	277324	G	T	G	No	No
Bra1.27	277528	T	C	C	Yes	Yes
Bra1.27	280522	C	T	T	Yes	Yes
Bra1.27	280687	G	G	G	Yes	Yes
Bra1.27	280831	G	A	A	Yes	Yes
Bra1.27	283595	A	G	G	Yes	Yes
Bra1.27	283601	T	T	T	Yes	Yes
Bra1.27	283604	G	G	G	Yes	Yes
Bra1.27	286265	C	T	T	Yes	Yes
Bra1.27	286295	G	C	C	Yes	Yes
Bra1.27	286409	C	T	T	Yes	No
Bra1.27	286430	G	A	A	Yes	Yes
Bra1.27	286475	C	T	C	No	No
Bra1.27	286505	C	T	T	Yes	Yes
Bra1.27	286634	A	T	A	No	No
Bra1.27	286655	G	A	A	Yes	Yes
Bra1.27	287784	A	G	A	No	No
Bra1.27	288102	A	G	T	No	No
Bra1.27	288141	C	G	C	No	No
Bra1.27	290038	C	T	T	Yes	No
Bra1.27	290041	T	T	T	Yes	Yes
Bra1.27	290347	C	C	C	Yes	Yes
Bra1.27	290359	T	C	C	Yes	Yes
Bra1.27	290401	T	C	C	Yes	Yes
Bra1.27	290461	T	C	C	Yes	Yes
Bra1.27	290872	C	C	C	Yes	Yes
Bra1.27	290908	C	T	T	Yes	Yes
Bra1.27	290941	A	G	G	Yes	Yes
Bra1.27	291265	C	T	T	Yes	Yes
Bra1.27	291388	A	C	C	Yes	Yes
Bra1.27	291562	G	T	T	Yes	Yes
Bra1.27	291574	C	A	A	Yes	Yes
Bra1.27	291933	G	A	A	Yes	Yes
Bra1.27	291975	T	C	C	Yes	No
Bra1.27	292092	T	A	A	Yes	Yes
Bra1.27	292209	G	T	T	Yes	Yes
Bra1.27	292318	T	C	C	Yes	Yes
Bra1.27	292332	A	G	G	Yes	Yes
Bra1.27	292368	T	A	A	Yes	Yes
Bra1.27	292453	T	C	C	Yes	Yes
Bra1.27	292488	G	C	C	Yes	Yes
Bra1.27	292679	C	T	T	Yes	Yes
Bra1.27	292685	T	C	C	Yes	Yes
Bra1.27	296319	T	A	A	Yes	Yes
Bra1.27	296562	C	T	T	Yes	Yes
Bra1.27	296967	T	C	C	Yes	Yes
Bra1.27	296995	A	C	C	Yes	Yes
Bra1.27	297219	G	A	A	Yes	Yes
Bra1.27	297346	G	T	T	Yes	Yes
Bra1.27	297384	G	A	A	Yes	Yes
Bra1.27	297390	G	A	A	Yes	No
Bra1.27	297681	A	G	G	Yes	Yes
Bra1.27	297870	G	A	A	Yes	Yes
Bra1.27	301560	G	A	A	Yes	Yes
Bra1.27	301575	G	A	A	Yes	Yes
Bra1.27	301596	C	C	C	Yes	Yes
Bra1.27	301674	C	T	T	Yes	Yes
Bra1.27	301679	G	A	A	Yes	Yes
Bra1.27	323764	C	A	A	Yes	Yes
Bra1.27	324720	G	T	T	Yes	Yes
Bra1.27	324728	T	T	T	Yes	Yes
Bra1.27	324773	C	C	C	Yes	Yes
Bra1.27	327259	T	T	T	Yes	Yes
Bra1.27	327288	G	A	A	Yes	Yes
Bra1.27	327318	G	A	A	Yes	Yes
Bra1.27	327477	A	T	T	Yes	Yes
Bra1.27	327573	A	T	T	Yes	Yes
Bra1.27	327591	T	G	G	Yes	Yes
Bra1.27	327667	C	T	T	Yes	Yes
Bra1.27	327678	A	C	C	Yes	Yes
Bra1.27	327726	A	G	G	Yes	Yes
Bra1.27	327738	A	G	G	Yes	Yes
Bra1.27	327840	G	T	T	Yes	Yes
Bra1.27	327882	G	A	A	Yes	Yes
Bra1.27	329113	G	C	C	Yes	Yes
Bra1.27	329125	C	A	A	Yes	Yes
Bra1.27	329134	C	T	T	Yes	Yes
Bra1.27	329197	A	G	G	Yes	Yes
Bra1.27	329200	C	G	G	Yes	Yes
Bra1.27	329947	A	C	C	Yes	Yes
Bra1.27	331998	C	T	T	Yes	Yes
Bra1.27	332034	G	A	A	Yes	Yes
Bra1.27	332071	C	T	T	Yes	Yes
Bra1.27	334197	C	T	T	Yes	Yes
Bra1.27	334305	G	A	A	Yes	Yes
Bra1.27	334512	G	A	A	Yes	Yes
Bra1.27	335662	G	A	A	Yes	Yes
Bra1.27	337021	C	G	G	Yes	Yes
Bra1.27	337153	A	T	T	Yes	Yes
Bra1.27	339191	A	T	T	Yes	Yes
Bra1.27	339192	C	T	T	Yes	Yes
Bra1.27	339209	A	C	G	No	No
Bra1.27	339302	T	C	C	Yes	Yes
Bra1.27	352423	A	A	A	Yes	Yes
Bra1.27	352593	A	G	G	Yes	Yes
Bra1.27	352972	T	C	C	Yes	Yes
Bra1.27	353236	T	C	C	Yes	Yes
Bra1.27	353239	T	A	A	Yes	Yes
Bra1.27	353242	A	G	G	Yes	Yes
Bra1.27	353557	C	A	A	Yes	Yes
Bra1.27	353650	A	C	C	Yes	Yes
Bra1.27	355262	C	T	T	Yes	Yes
Bra1.27	360322	G	A	A	Yes	Yes
Bra1.27	361211	A	T	T	Yes	Yes
Bra1.27	362077	C	T	T	Yes	Yes
Bra1.27	362105	T	C	C	Yes	Yes
Bra1.27	362266	G	A	A	Yes	Yes
Bra1.27	362289	A	G	G	Yes	Yes
Bra1.27	362328	C	A	A	Yes	Yes
Bra1.27	376878	G	T	T	Yes	Yes
Bra1.27	377774	C	T	T	Yes	Yes
Bra1.27	377915	T	C	C	Yes	Yes
Bra1.27	378038	C	C	C	Yes	Yes
Bra1.27	378224	G	A	A	Yes	Yes
Bra1.27	378344	C	C	C	Yes	Yes
Bra1.27	378413	C	T	T	Yes	Yes
Bra1.27	378446	A	T	T	Yes	Yes
Bra1.27	378566	G	T	T	Yes	Yes
Bra1.27	378587	T	T	T	Yes	Yes
Bra1.27	378617	C	C	C	Yes	Yes
Bra1.27	378800	C	T	T	Yes	Yes
Bra1.27	378858	A	G	G	Yes	Yes
Bra1.27	378860	T	T	T	Yes	Yes
Bra1.27	378866	C	G	G	Yes	Yes
Bra1.27	381225	T	G	G	Yes	Yes
Bra1.27	381254	T	C	C	Yes	Yes
Bra1.27	381263	G	T	T	Yes	Yes
Bra1.27	381574	A	T	T	Yes	Yes
Bra1.27	381615	A	C	C	Yes	Yes
Bra1.27	381805	T	A	A	Yes	Yes
Bra1.27	381810	C	T	T	Yes	Yes
Bra1.27	381866	A	G	G	Yes	Yes
Bra1.27	381921	A	G	G	Yes	Yes
Bra1.27	381996	C	T	T	Yes	Yes
Bra1.27	394091	A	A	A	Yes	Yes
Bra1.27	399300	T	C	C	Yes	Yes
Bra1.27	399327	T	C	C	Yes	Yes
Bra1.27	399375	T	C	C	Yes	Yes
Bra1.27	399421	G	C	C	Yes	Yes
Bra1.27	399711	T	C	C	Yes	Yes
Bra1.27	399798	A	G	G	Yes	Yes
Bra1.27	399912	G	A	A	Yes	Yes
Bra1.27	400113	C	T	T	Yes	Yes
Bra1.27	413726	C	T	T	Yes	Yes
Bra1.27	421432	T	T	T	Yes	No
Bra1.27	421438	C	C	C	Yes	No
Bra1.27	421468	C	A	A	Yes	Yes
Bra1.27	429798	C	G	G	Yes	Yes
Bra1.27	429861	A	G	G	Yes	Yes
Bra1.27	429930	T	C	C	Yes	Yes
Bra1.27	430176	T	C	C	Yes	Yes
Bra1.27	430686	T	C	C	Yes	Yes
Bra1.27	433197	G	C	C	Yes	Yes
Bra1.27	433386	T	A	A	Yes	Yes
Bra1.27	433500	G	C	C	Yes	Yes
Bra1.27	433503	A	G	G	Yes	Yes
Bra1.27	433518	T	A	A	Yes	Yes
Bra1.27	433566	T	C	C	Yes	Yes
Bra1.27	433638	G	A	A	Yes	Yes
Bra1.27	433692	G	T	T	Yes	Yes
Bra1.27	433734	A	G	G	Yes	Yes
Bra1.27	433749	A	G	G	Yes	Yes
Bra1.27	435511	G	C	C	Yes	Yes
Bra1.27	436036	A	G	G	Yes	Yes
Bra1.27	436219	T	A	A	Yes	Yes
Bra1.27	436243	C	A	A	Yes	Yes
Bra1.27	436297	A	C	C	Yes	Yes
Bra1.27	436306	G	A	A	Yes	Yes
Bra1.27	436318	G	T	A	No	No
Bra1.27	436496	A	G	G	Yes	No
Bra1.27	436504	A	G	G	Yes	Yes
Bra1.27	436514	A	G	G	Yes	Yes
Bra1.27	440503	C	T	T	Yes	Yes
Bra1.27	440599	T	C	C	Yes	Yes
Bra1.27	440614	C	T	T	Yes	Yes
Bra1.27	441333	T	C	C	Yes	Yes
Bra1.27	442749	A	C	C	Yes	Yes
Bra1.27	442762	G	A	A	Yes	Yes
Bra1.27	446819	A	T	T	Yes	Yes
Bra1.27	446909	C	G	G	Yes	Yes
Bra1.27	451398	T	G	G	Yes	Yes
Bra1.27	451698	C	A	A	Yes	Yes
Bra1.27	451772	C	A	A	Yes	Yes
Bra1.27	453600	C	T	T	Yes	Yes
Bra1.27	453603	T	T	T	Yes	Yes
Bra1.27	453655	T	C	C	Yes	Yes
Bra1.27	453789	G	A	A	Yes	Yes
Bra1.27	453795	G	A	A	Yes	Yes
Bra1.27	453930	C	A	A	Yes	Yes
Bra1.27	462217	G	A	A	Yes	Yes
Bra1.27	462288	A	T	T	Yes	Yes
Bra1.27	462301	A	G	G	Yes	Yes
Bra1.27	462359	T	C	C	Yes	Yes
Bra1.27	462648	G	A	A	Yes	Yes
Bra1.27	465010	T	C	C	Yes	Yes
Bra1.27	465041	G	A	A	Yes	Yes
Bra1.27	465709	C	A	A	Yes	Yes
Bra1.27	465811	A	G	G	Yes	Yes
Bra1.27	465968	A	C	C	Yes	Yes
Bra1.27	465985	C	A	A	Yes	Yes
Bra1.27	466063	T	C	C	Yes	Yes
Bra1.27	466327	G	A	A	Yes	Yes
Bra1.27	466346	T	C	C	Yes	Yes
Bra1.27	466372	T	C	C	Yes	Yes
Bra1.27	466417	T	A	A	Yes	Yes
Bra1.27	472954	C	G	G	Yes	Yes
Bra1.27	472957	G	A	A	Yes	Yes
Bra1.27	473008	T	C	C	Yes	Yes
Bra1.27	473432	G	A	A	Yes	Yes
Bra1.27	474262	T	C	C	Yes	Yes
Bra1.27	474366	T	C	C	Yes	Yes
Bra1.27	474552	T	C	C	Yes	Yes
Bra1.27	474696	T	C	C	Yes	Yes
Bra1.27	474699	G	A	A	Yes	Yes
Bra1.27	474789	C	T	T	Yes	Yes
Bra1.27	475218	G	C	C	Yes	Yes
Bra1.27	475622	G	A	A	Yes	Yes
Bra1.27	475682	A	G	G	Yes	Yes
Bra1.27	475696	C	A	A	Yes	Yes
Bra1.27	475793	T	A	A	Yes	Yes
Bra1.27	476399	A	T	T	Yes	Yes
Bra1.27	476815	A	G	G	Yes	Yes
Bra1.27	477232	A	T	T	Yes	Yes
Bra1.27	477298	A	T	T	Yes	Yes
Bra1.27	477303	A	G	G	Yes	Yes
Bra1.27	477503	A	G	G	Yes	Yes
Bra1.27	484093	C	T	T	Yes	Yes
Bra1.27	484752	T	C	C	Yes	Yes
Bra1.27	485148	G	A	A	Yes	Yes
Bra1.27	485253	G	T	T	Yes	Yes
Bra1.27	485316	C	T	T	Yes	Yes
Bra1.27	485385	C	G	G	Yes	Yes
Bra1.27	486279	G	T	T	Yes	Yes
Bra1.27	486582	T	C	C	Yes	Yes
Bra1.27	486608	T	C	C	Yes	Yes
Bra1.27	486753	A	T	T	Yes	Yes
Bra1.27	495621	C	T	T	Yes	Yes
Bra1.27	495774	C	C	C	Yes	Yes
Bra1.27	495795	C	T	T	Yes	Yes
Bra1.27	495905	G	A	A	Yes	Yes
Bra1.27	495924	G	T	T	Yes	Yes
Bra1.27	496182	G	T	T	Yes	Yes
Bra1.27	496784	A	T	T	Yes	Yes
Bra1.27	497996	A	T	A	No	No
Bra1.27	498124	T	C	C	Yes	Yes
Bra1.27	498747	A	C	C	Yes	Yes
Bra1.27	499182	A	C	C	Yes	No
Bra1.27	499317	G	A	G	No	No
Bra1.27	505469	G	A	A	Yes	Yes
Bra1.27	505637	G	A	A	Yes	Yes
Bra1.27	506898	A	T	T	Yes	Yes
Bra1.27	506944	G	T	T	Yes	Yes
Bra1.27	509371	T	G	G	Yes	Yes
Bra1.27	509552	T	G	G	Yes	Yes
Bra1.27	509569	A	G	G	Yes	Yes
Bra1.27	509596	T	C	C	Yes	Yes
Bra1.27	509656	A	G	G	Yes	Yes
Bra1.27	509665	T	C	C	Yes	Yes
Bra1.27	509734	G	A	A	Yes	Yes
Bra1.27	509818	T	A	A	Yes	Yes
Bra1.27	510001	C	T	T	Yes	Yes
Bra1.27	513630	A	G	G	Yes	Yes
Bra1.27	514143	A	G	G	Yes	Yes
Bra1.27	520892	C	T	T	Yes	Yes
Bra1.27	520973	A	G	G	Yes	Yes
Bra1.27	524010	G	A	A	Yes	Yes
Bra1.27	524220	C	T	T	Yes	Yes
Bra1.27	524427	T	C	C	Yes	Yes
Bra1.27	524532	A	T	T	Yes	Yes
Bra1.27	524556	C	G	A	No	No
Bra1.27	524598	C	T	T	Yes	Yes
Bra1.27	524619	A	G	A	No	No
Bra1.27	524625	T	C	C	Yes	Yes
Bra1.27	525554	T	C	C	Yes	Yes
Bra1.27	525836	G	A	A	Yes	Yes
Bra1.27	525878	G	A	A	Yes	Yes
Bra1.27	525995	T	C	C	Yes	Yes
Bra1.27	526025	A	G	G	Yes	Yes
Bra1.27	526226	G	A	A	Yes	Yes
Bra1.27	526241	A	G	G	Yes	Yes
Bra1.27	531788	T	A	A	Yes	Yes
Bra1.27	543987	C	T	C	No	No
Bra1.27	544701	A	G	G	Yes	Yes
Bra1.27	544818	T	C	C	Yes	Yes
Bra1.27	544821	C	A	A	Yes	Yes
Bra1.27	545599	A	G	G	Yes	Yes
Bra1.27	558388	A	T	T	Yes	Yes
Bra1.27	563427	G	C	C	Yes	Yes
Bra1.27	563609	A	T	T	Yes	Yes
Bra1.27	564026	T	C	C	Yes	Yes
Bra1.27	564200	C	T	T	Yes	Yes
Bra1.27	564311	C	A	A	Yes	Yes
Bra1.27	564314	T	C	C	Yes	Yes
Bra1.27	564355	G	A	A	Yes	Yes
Bra1.27	564945	T	A	A	Yes	Yes
Bra1.27	564952	T	C	C	Yes	Yes
Bra1.27	565309	C	T	T	Yes	Yes
Bra1.27	565499	C	T	T	Yes	Yes
Bra1.27	565516	G	A	A	Yes	Yes
Bra1.27	565607	A	T	T	Yes	Yes
Bra1.27	565654	T	A	A	Yes	Yes
Bra1.27	577772	C	A	A	Yes	Yes
Bra1.27	577962	G	A	A	Yes	Yes
Bra1.27	578485	G	C	C	Yes	Yes
Bra1.27	581014	T	C	C	Yes	Yes
Bra1.27	581695	T	C	C	Yes	Yes
Bra1.27	592117	G	G	A	No	No
Bra1.27	600542	C	A	A	Yes	Yes
Bra1.27	600565	G	G	G	Yes	Yes
Bra1.27	600568	G	G	G	Yes	Yes
Bra1.27	600600	A	T	T	Yes	Yes
Bra1.27	600688	T	G	G	Yes	Yes
Bra1.27	600691	C	A	A	Yes	Yes
Bra1.27	600802	G	G	G	Yes	Yes
Bra1.27	600814	C	T	T	Yes	Yes
Bra1.27	601366	C	T	T	Yes	Yes
Bra1.27	601369	T	C	C	Yes	Yes
Bra1.27	601458	A	T	T	Yes	Yes
Bra1.27	601696	A	G	G	Yes	Yes
Bra1.27	601744	G	T	T	Yes	Yes
Bra1.27	601792	T	C	C	Yes	Yes
Bra1.27	602811	T	C	C	Yes	Yes
Bra1.27	604347	A	T	T	Yes	Yes
Bra1.27	604803	T	C	C	Yes	Yes
Bra1.27	605423	C	T	T	Yes	Yes
Bra1.27	606287	T	C	C	Yes	Yes
Bra1.27	606353	T	C	C	Yes	Yes
Bra1.27	606803	T	A	A	Yes	Yes
Bra1.27	606905	T	C	C	Yes	Yes
Bra1.27	607094	T	A	A	Yes	No
Bra1.27	607739	A	A	A	Yes	Yes
Bra1.27	607847	T	C	C	Yes	Yes
Bra1.27	607910	A	G	G	Yes	Yes
Bra1.27	608137	C	A	A	Yes	Yes
Bra1.27	608154	G	C	C	Yes	Yes
Bra1.27	608177	C	T	T	Yes	Yes
Bra1.27	608207	T	C	C	Yes	Yes
Bra1.27	608213	G	T	T	Yes	Yes
Bra1.27	608244	T	G	G	Yes	Yes
Bra1.27	608246	C	C	C	Yes	Yes
Bra1.27	608261	G	G	G	Yes	Yes
Bra1.27	608331	G	A	A	Yes	Yes
Bra1.27	608564	T	A	A	Yes	Yes
Bra1.27	608855	C	A	A	Yes	Yes
Bra1.27	608897	A	G	G	Yes	Yes
Bra1.27	617725	G	A	A	Yes	Yes
Bra1.27	617731	T	C	C	Yes	Yes
Bra1.27	617854	C	T	T	Yes	Yes
Bra1.27	624026	A	G	A	No	No
Bra1.27	624380	C	T	T	Yes	Yes
Bra1.27	624453	T	C	C	Yes	Yes
Bra1.27	624596	A	T	T	Yes	Yes
Bra1.27	624788	C	A	A	Yes	Yes
Bra1.27	624890	C	A	A	Yes	Yes
Bra1.27	630881	G	T	T	Yes	Yes
Bra1.27	630962	C	C	C	Yes	Yes
Bra1.27	631004	A	C	C	Yes	Yes
Bra1.27	631064	T	C	C	Yes	Yes
Bra1.27	631190	C	T	T	Yes	Yes
Bra1.27	631348	G	G	G	Yes	Yes
Bra1.27	634879	G	A	A	Yes	Yes
Bra1.27	635656	C	T	T	Yes	Yes
Bra1.27	635752	A	A	A	Yes	Yes
Bra1.27	635806	C	C	C	Yes	Yes
Bra1.27	636037	C	T	T	Yes	Yes
Bra1.27	636049	G	T	T	Yes	Yes
Bra1.27	639538	A	G	G	Yes	Yes
Bra1.27	639739	G	A	A	Yes	Yes
Bra1.27	639805	T	G	G	Yes	Yes
Bra1.27	639826	A	T	T	Yes	Yes
Bra1.27	639856	C	G	G	Yes	Yes
Bra1.27	639859	C	T	T	Yes	Yes
Bra1.27	639940	T	C	C	Yes	Yes
Bra1.27	640018	T	G	G	Yes	Yes
Bra1.27	640207	G	A	A	Yes	Yes
Bra1.27	640306	C	C	C	Yes	Yes
Bra1.27	640324	A	C	C	Yes	Yes
Bra1.27	640411	C	T	T	Yes	Yes
Bra1.27	640612	C	T	T	Yes	Yes
Bra1.27	640630	T	G	G	Yes	Yes
Bra1.27	644413	T	C	C	Yes	Yes
Bra1.27	644824	C	C	C	Yes	Yes
Bra1.27	645007	C	T	T	Yes	Yes
Bra1.27	646630	C	A	A	Yes	Yes
Bra1.27	647384	T	C	C	Yes	Yes
Bra1.27	647643	A	G	G	Yes	Yes
Bra1.27	647657	C	T	T	Yes	Yes
Bra1.27	647861	T	C	C	Yes	Yes
Bra1.27	647936	T	G	A	No	No
Bra1.27	647990	A	G	G	Yes	Yes
Bra1.27	648164	G	C	C	Yes	Yes
Bra1.27	648206	T	C	C	Yes	Yes
Bra1.27	648245	C	T	T	Yes	Yes
Bra1.27	648540	A	G	G	Yes	Yes
Bra1.27	648605	A	G	G	Yes	Yes
Bra1.27	656016	G	C	C	Yes	Yes
Bra1.27	657243	A	C	C	Yes	Yes
Bra1.27	658222	A	C	C	Yes	Yes
Bra1.27	658235	A	C	C	Yes	Yes
Bra1.27	658380	A	T	T	Yes	Yes
Bra1.27	658467	T	C	C	Yes	Yes
Bra1.27	658536	A	G	G	Yes	Yes
Bra1.27	658602	A	C	C	Yes	Yes
Bra1.27	658617	T	A	A	Yes	Yes
Bra1.27	658806	A	T	T	Yes	Yes
Bra1.27	658821	A	G	G	Yes	Yes
Bra1.27	658866	A	G	G	Yes	Yes
Bra1.27	658896	G	C	C	Yes	Yes
Bra1.27	658902	G	C	C	Yes	Yes
Bra1.27	658990	C	T	T	Yes	Yes
Bra1.27	659546	C	A	A	Yes	Yes
Bra1.27	659597	C	T	T	Yes	Yes
Bra1.27	659645	C	T	T	Yes	Yes
Bra1.27	663193	C	T	T	Yes	Yes
Bra1.27	665683	G	A	A	Yes	Yes
Bra1.27	665839	T	C	C	Yes	Yes
Bra1.27	666061	C	T	T	Yes	Yes
Bra1.27	666133	C	A	A	Yes	Yes
Bra1.27	666148	T	G	G	Yes	Yes
Bra1.27	666508	A	C	C	Yes	Yes
Bra1.27	666565	A	T	A	No	No
Bra1.27	667944	G	C	C	Yes	Yes
Bra1.27	669894	T	C	C	Yes	Yes
Bra1.27	670060	T	C	C	Yes	Yes
Bra1.27	670126	A	G	G	Yes	Yes
Bra1.27	670171	G	A	A	Yes	Yes
Bra1.27	670244	A	C	C	Yes	Yes
Bra1.27	672623	G	A	A	Yes	Yes
Bra1.27	672803	C	T	T	Yes	Yes
Bra1.27	672923	A	C	C	Yes	Yes
Bra1.27	672938	A	T	T	Yes	Yes
Bra1.27	673004	C	T	T	Yes	Yes
Bra1.27	673049	T	C	C	Yes	Yes
Bra1.27	673055	G	A	A	Yes	Yes
Bra1.27	673067	C	T	T	Yes	Yes
Bra1.27	673136	G	T	T	Yes	Yes
Bra1.27	673253	G	T	T	Yes	Yes
Bra1.27	673296	A	T	T	Yes	Yes
Bra1.27	673322	G	T	T	Yes	Yes
Bra1.27	673343	C	T	T	Yes	Yes
Bra1.27	673376	T	C	C	Yes	Yes
Bra1.27	673799	T	C	C	Yes	Yes
Bra1.27	673838	T	G	G	Yes	Yes
Bra1.27	673862	T	C	C	Yes	Yes
Bra1.27	673934	T	A	A	Yes	Yes
Bra1.27	673955	C	T	T	Yes	Yes
Bra1.27	674105	C	A	A	Yes	Yes
Bra1.27	674162	A	G	G	Yes	Yes
Bra1.27	674186	T	C	C	Yes	Yes
Bra1.27	675001	G	G	G	Yes	Yes
Bra1.27	675076	C	T	T	Yes	Yes
Bra1.27	676466	C	C	C	Yes	Yes
Bra1.27	677038	C	T	T	Yes	Yes
Bra1.27	677077	T	C	C	Yes	Yes
Bra1.27	677377	A	G	G	Yes	Yes
Bra1.27	677404	T	C	C	Yes	Yes
Bra1.27	683662	G	T	T	Yes	Yes
Bra1.27	686178	T	T	T	Yes	Yes
Bra1.27	686240	T	T	T	Yes	Yes
Bra1.27	686420	G	A	A	Yes	Yes
Bra1.27	686471	T	C	C	Yes	Yes
Bra1.27	686603	T	C	C	Yes	Yes
Bra1.27	686807	C	T	T	Yes	Yes
Bra1.27	686942	C	G	G	Yes	Yes
Bra1.27	703635	A	A	A	Yes	Yes
Bra1.27	704021	A	T	T	Yes	Yes
Bra1.27	704030	T	A	A	Yes	Yes
Bra1.27	709121	G	T	G	No	No
Bra1.27	709130	T	G	G	Yes	Yes
Bra1.27	709142	C	T	T	Yes	Yes
Bra1.27	709169	G	A	A	Yes	Yes
Bra1.27	712488	T	C	C	Yes	Yes
Bra1.27	712801	T	A	A	Yes	Yes
Bra1.27	713338	G	C	C	Yes	Yes
Bra1.27	713422	G	T	T	Yes	Yes
Bra1.27	713531	G	A	A	Yes	Yes
Bra1.27	713583	G	A	A	Yes	Yes
Bra1.27	713674	A	T	T	Yes	Yes
Bra1.27	714387	T	C	C	Yes	Yes
Bra1.27	714483	T	C	C	Yes	Yes
Bra1.27	715867	A	G	G	Yes	Yes
Bra1.27	715895	A	T	T	Yes	Yes
Bra1.27	716064	A	C	C	Yes	Yes
Bra1.27	716073	C	T	T	Yes	Yes
Bra1.27	719817	A	T	T	Yes	Yes
Bra1.27	719998	C	T	T	Yes	Yes
Bra1.27	721498	T	C	C	Yes	Yes
Bra1.27	721512	A	G	A	No	No
Bra1.27	721785	T	A	A	Yes	Yes
Bra1.27	721796	T	C	C	Yes	Yes
Bra1.27	721812	A	G	A	No	No
Bra1.27	721869	C	T	C	No	No
Bra1.27	721906	G	A	G	No	No
Bra1.27	726077	G	C	C	Yes	Yes
Bra1.27	726952	C	T	T	Yes	Yes
Bra1.27	727017	C	A	A	Yes	Yes
Bra1.27	727034	T	C	C	Yes	Yes
Bra1.27	727046	A	G	G	Yes	Yes
Bra1.27	727218	G	A	A	Yes	Yes
Bra1.27	727677	A	G	G	Yes	Yes
Bra1.27	727698	C	T	T	Yes	No
Bra1.27	728118	C	A	A	Yes	Yes
Bra1.27	728163	C	T	T	Yes	Yes
Bra1.27	732752	G	A	A	Yes	Yes
Bra1.27	732761	C	T	T	Yes	Yes
Bra1.27	735057	T	G	G	Yes	Yes
Bra1.27	735158	G	A	A	Yes	Yes
Bra1.27	735191	A	G	G	Yes	Yes
Bra1.27	740621	G	A	A	Yes	Yes
Bra1.27	740729	G	A	A	Yes	Yes
Bra1.27	741598	G	G	G	Yes	Yes
Bra1.27	741602	C	T	T	Yes	Yes
Bra1.27	748215	C	A	C	No	No
Bra1.27	748447	T	C	C	Yes	Yes
Bra1.27	748458	G	C	C	Yes	Yes
Bra1.27	748475	A	C	C	Yes	No
Bra1.27	751167	A	G	G	Yes	Yes
Bra1.27	752705	T	C	C	Yes	Yes
Bra1.27	753071	C	T	A	No	No
Bra1.27	753518	T	A	A	Yes	Yes
Bra1.27	753572	T	C	C	Yes	Yes
Bra1.27	753923	A	G	G	Yes	Yes
Bra1.27	753929	T	C	C	Yes	Yes
Bra1.27	755634	G	A	A	Yes	Yes
Bra1.27	755838	T	A	A	Yes	Yes
Bra1.27	755892	C	G	G	Yes	Yes
Bra1.27	755896	A	G	G	Yes	Yes
Bra1.27	755995	A	C	C	Yes	Yes
Bra1.27	756110	A	G	G	Yes	Yes
Bra1.27	756270	A	G	G	Yes	Yes
Bra1.27	756285	G	A	A	Yes	Yes
Bra1.27	759822	G	A	T	No	No
Bra1.27	759913	C	T	T	Yes	Yes
Bra1.27	760218	G	A	A	Yes	Yes
Bra1.27	760272	A	T	T	Yes	Yes
Bra1.27	760404	T	G	G	Yes	Yes
Bra1.27	760859	C	T	T	Yes	Yes
Bra1.27	760914	A	G	G	Yes	Yes
Bra1.27	760945	C	T	T	Yes	Yes
Bra1.27	761583	T	C	C	Yes	Yes
Bra1.27	761725	C	G	G	Yes	Yes
Bra1.27	761850	C	G	G	Yes	Yes
Bra1.27	761904	C	T	T	Yes	Yes
Bra1.27	762133	C	A	A	Yes	Yes
Bra1.27	762288	G	A	A	Yes	Yes
Bra1.27	762402	A	T	T	Yes	Yes
Bra1.27	762618	G	A	A	Yes	Yes
Bra1.27	763107	A	G	G	Yes	Yes
Bra1.27	763221	C	T	T	Yes	Yes
Bra1.27	763241	C	G	G	Yes	Yes
Bra1.27	769010	T	A	A	Yes	Yes
Bra1.27	769160	G	A	A	Yes	Yes
Bra1.27	769193	T	C	C	Yes	Yes
Bra1.27	772216	C	T	T	Yes	Yes
Bra1.27	772371	A	C	C	Yes	Yes
Bra1.27	772401	T	C	C	Yes	Yes
Bra1.27	776276	T	A	A	Yes	Yes
Bra1.27	776305	C	G	G	Yes	Yes
Bra1.27	776438	T	C	C	Yes	Yes
Bra1.27	776450	A	T	T	Yes	Yes
Bra1.27	777060	G	T	T	Yes	Yes
Bra1.27	777230	C	G	G	Yes	Yes
Bra1.27	782782	A	T	T	Yes	Yes
Bra1.27	782827	G	A	A	Yes	Yes
Bra1.27	783205	C	T	T	Yes	Yes
Bra1.27	784161	A	T	T	Yes	Yes
Bra1.27	784296	A	G	G	Yes	Yes
Bra1.27	784326	T	C	C	Yes	Yes
Bra1.27	784519	C	G	G	Yes	Yes
Bra1.27	788493	C	G	G	Yes	Yes
Bra1.27	788814	G	A	A	Yes	Yes
Bra1.27	788967	G	A	A	Yes	Yes
Bra1.27	789087	C	G	G	Yes	Yes
Bra1.27	789672	C	T	T	Yes	Yes
Bra1.27	789678	G	T	T	Yes	Yes
Bra1.27	790949	A	G	G	Yes	Yes
Bra1.27	791305	C	T	T	Yes	Yes
Bra1.27	791470	T	C	C	Yes	Yes
Bra1.27	792365	G	A	A	Yes	Yes
Bra1.27	792546	A	G	G	Yes	Yes
Bra1.27	792557	G	A	A	Yes	Yes
Bra1.27	792572	C	A	A	Yes	Yes
Bra1.27	792635	T	A	A	Yes	Yes
Bra1.27	792914	G	A	A	Yes	Yes
Bra1.27	792932	A	G	G	Yes	Yes
Bra1.27	793039	C	G	G	Yes	Yes
Bra1.27	793064	A	C	C	Yes	Yes
Bra1.27	793175	A	C	C	Yes	Yes
Bra1.27	794735	A	T	T	Yes	Yes
Bra1.27	794762	C	T	T	Yes	Yes
Bra1.27	794777	C	T	T	Yes	Yes
Bra1.27	795155	T	C	C	Yes	Yes
Bra1.27	795188	G	C	C	Yes	Yes
Bra1.27	795207	G	C	C	Yes	Yes
Bra1.27	797537	A	G	G	Yes	Yes
Bra1.27	797546	G	A	A	Yes	Yes
Bra1.27	811543	T	A	A	Yes	Yes
Bra1.27	811698	T	G	G	Yes	Yes
Bra1.27	811803	C	T	T	Yes	Yes
Bra1.27	811890	C	T	T	Yes	Yes
Bra1.27	812073	A	T	T	Yes	Yes
Bra1.27	812112	C	G	G	Yes	Yes
Bra1.27	812265	A	T	T	Yes	Yes
Bra1.27	812445	G	A	A	Yes	Yes
Bra1.27	812449	A	T	T	Yes	No
Bra1.27	812482	C	T	T	Yes	No
Bra1.27	812556	C	T	T	Yes	Yes
Bra1.27	812616	T	C	C	Yes	Yes
Bra1.27	812802	A	T	T	Yes	Yes
Bra1.27	812805	A	T	T	Yes	Yes
Bra1.27	813137	G	T	T	Yes	Yes
Bra1.27	813166	G	A	A	Yes	Yes
Bra1.27	813225	G	T	T	Yes	Yes
Bra1.27	813254	T	C	C	Yes	Yes
Bra1.27	813323	T	C	C	Yes	Yes
Bra1.27	813530	T	C	C	Yes	Yes
Bra1.27	813536	C	C	C	Yes	Yes
Bra1.27	813626	A	G	G	Yes	Yes
Bra1.27	813650	A	T	T	Yes	Yes
Bra1.27	813959	A	G	G	Yes	Yes
Bra1.27	814007	G	T	T	Yes	Yes
Bra1.27	819289	C	T	T	Yes	Yes
Bra1.27	820264	A	G	G	Yes	Yes
Bra1.27	820366	T	A	A	Yes	Yes
Bra1.27	820525	A	T	T	Yes	Yes
Bra1.27	820696	A	T	T	Yes	Yes
Bra1.27	820699	T	C	C	Yes	Yes
Bra1.27	820834	A	G	G	Yes	Yes
Bra1.27	820888	A	G	G	Yes	Yes
Bra1.27	820918	C	T	T	Yes	Yes
Bra1.27	829754	A	G	G	Yes	Yes
Bra1.27	829815	C	T	T	Yes	Yes
Bra1.27	832593	T	C	C	Yes	Yes
Bra1.27	832682	G	A	A	Yes	Yes
Bra1.27	832711	G	A	A	Yes	Yes
Bra1.27	832945	C	T	T	Yes	Yes
Bra1.27	833004	C	T	T	Yes	Yes
Bra1.27	833018	T	C	C	Yes	Yes
Bra1.27	833029	A	C	C	Yes	Yes
Bra1.27	833505	T	A	A	Yes	Yes
Bra1.27	833519	C	C	C	Yes	Yes
Bra1.27	833611	A	C	C	Yes	Yes
Bra1.27	833864	C	A	A	Yes	Yes
Bra1.27	834085	C	G	G	Yes	Yes
Bra1.27	834214	T	A	A	Yes	Yes
Bra1.27	834409	C	T	T	Yes	Yes
Bra1.27	835236	A	G	G	Yes	Yes
Bra1.27	835395	T	C	C	Yes	Yes
Bra1.27	835398	C	T	T	Yes	Yes
Bra1.27	839760	C	G	G	Yes	Yes
Bra1.27	839762	C	A	A	Yes	Yes
Bra1.27	840629	A	T	T	Yes	Yes
Bra1.27	842015	A	G	G	Yes	Yes
Bra1.27	843298	C	T	T	Yes	Yes
Bra1.27	843771	G	C	T	No	No
Bra1.27	843918	G	C	C	Yes	Yes
Bra1.27	843993	C	T	T	Yes	Yes
Bra1.27	844119	C	T	T	Yes	Yes
Bra1.27	844128	G	T	T	Yes	Yes
Bra1.27	844207	C	T	T	Yes	Yes
Bra1.27	844350	T	A	A	Yes	Yes
Bra1.27	844740	C	T	T	Yes	Yes
Bra1.27	844752	A	G	G	Yes	Yes
Bra1.27	844932	C	T	T	Yes	Yes
Bra1.27	845405	G	A	A	Yes	Yes
Bra1.27	845546	C	T	T	Yes	Yes
Bra1.27	845621	C	A	A	Yes	Yes
Bra1.27	845738	C	G	G	Yes	Yes
Bra1.27	845996	C	A	A	Yes	Yes
Bra1.27	846135	C	G	G	Yes	Yes
Bra1.27	846341	T	C	C	Yes	Yes
Bra1.27	862241	A	G	G	Yes	Yes
Bra1.27	867021	T	A	A	Yes	Yes
Bra1.27	867165	A	T	T	Yes	Yes
Bra1.27	867398	A	A	A	Yes	Yes
Bra1.27	867990	C	A	A	Yes	Yes
Bra1.27	868080	T	C	C	Yes	Yes
Bra1.27	868422	T	A	A	Yes	Yes
Bra1.27	869432	A	C	C	Yes	Yes
Bra1.27	869438	A	G	G	Yes	Yes
Bra1.27	869735	T	C	C	Yes	Yes
Bra1.27	869866	C	T	T	Yes	Yes
Bra1.27	870068	T	A	A	Yes	Yes
Bra1.27	870212	C	A	G	No	No
Bra1.27	870293	G	T	T	Yes	Yes
Bra1.27	870450	C	A	A	Yes	No
Bra1.27	870467	A	G	G	Yes	Yes
Bra1.27	870569	T	T	T	Yes	Yes
Bra1.27	870611	G	A	A	Yes	Yes
Bra1.27	870650	G	A	A	Yes	No
Bra1.27	870740	T	C	C	Yes	Yes
Bra1.27	873602	G	T	T	Yes	Yes
Bra1.27	873893	A	T	T	Yes	Yes
Bra1.27	877310	A	T	T	Yes	Yes
Bra1.27	877342	C	A	A	Yes	Yes
Bra1.27	877423	C	A	A	Yes	Yes
Bra1.27	877733	T	C	C	Yes	Yes
Bra1.27	877790	T	C	C	Yes	Yes
Bra1.27	877801	T	C	C	Yes	Yes
Bra1.27	877825	T	C	C	Yes	Yes
Bra1.27	877828	C	A	A	Yes	Yes
Bra1.27	878230	A	G	G	Yes	Yes
Bra1.27	893972	C	G	G	Yes	Yes
Bra1.27	894134	C	A	A	Yes	Yes
Bra1.27	895128	A	C	C	Yes	Yes
Bra1.27	895592	C	T	T	Yes	Yes
Bra1.27	895835	A	A	A	Yes	Yes
Bra1.27	895841	C	A	A	Yes	Yes
Bra1.27	895864	G	A	A	Yes	Yes
Bra1.27	897949	G	C	C	Yes	Yes
Bra1.27	897952	C	T	T	Yes	Yes
Bra1.27	898027	G	G	G	Yes	Yes
Bra1.27	898269	T	C	C	Yes	Yes
Bra1.27	898407	C	T	T	Yes	Yes
Bra1.27	898494	T	C	C	Yes	Yes
Bra1.27	898647	A	G	G	Yes	Yes
Bra1.27	898661	A	G	G	Yes	No
Bra1.27	898698	T	C	C	Yes	Yes
Bra1.27	898896	A	T	T	Yes	Yes
Bra1.27	898902	C	A	A	Yes	Yes
Bra1.27	901293	C	G	G	Yes	Yes
Bra1.27	901425	T	C	C	Yes	Yes
Bra1.27	912002	C	A	C	No	No
Bra1.27	915012	C	T	T	Yes	Yes
Bra1.27	915015	T	C	C	Yes	Yes
Bra1.27	916843	T	C	C	Yes	Yes
Bra1.27	919898	G	A	A	Yes	Yes
Bra1.27	920036	G	C	C	Yes	No
Bra1.27	920084	T	C	C	Yes	Yes
Bra1.27	930359	A	G	G	Yes	Yes
Bra1.27	932906	C	T	T	Yes	Yes
Bra1.27	934332	G	A	A	Yes	Yes
Bra1.27	934355	T	C	C	Yes	Yes
Bra1.27	947582	T	G	G	Yes	Yes
Bra1.27	947849	T	G	G	Yes	Yes
Bra1.27	947942	A	G	G	Yes	Yes
Bra1.27	948000	G	T	T	Yes	Yes
Bra1.27	948338	A	G	G	Yes	Yes
Bra1.27	949446	A	C	C	Yes	Yes
Bra1.27	949449	C	T	T	Yes	Yes
Bra1.27	949542	C	T	T	Yes	Yes
Bra1.27	949881	A	T	T	Yes	Yes
Bra1.27	949890	G	A	A	Yes	Yes
Bra1.27	950022	C	G	G	Yes	Yes
Bra1.27	950043	T	A	A	Yes	Yes
Bra1.27	950753	A	C	C	Yes	Yes
Bra1.27	955575	T	A	A	Yes	Yes
Bra1.27	955723	A	G	G	Yes	Yes
Bra1.27	962563	A	G	G	Yes	Yes
Bra1.27	963761	T	C	C	Yes	Yes
Bra1.27	963778	T	C	C	Yes	Yes
Bra1.27	964240	C	T	T	Yes	Yes
Bra1.27	968618	C	G	G	Yes	Yes
Bra1.27	968675	C	A	A	Yes	Yes
Bra1.27	968699	T	A	A	Yes	Yes
Bra1.27	968794	C	T	T	Yes	Yes
Bra1.27	968916	A	T	T	Yes	Yes
Bra1.27	968945	G	A	A	Yes	No
Bra1.27	969070	C	T	T	Yes	Yes
Bra1.27	969082	T	C	C	Yes	No
Bra1.27	969246	T	C	C	Yes	Yes
Bra1.27	969370	T	C	C	Yes	Yes
Bra1.27	969852	T	A	A	Yes	Yes
Bra1.27	970002	A	G	G	Yes	Yes
Bra1.27	970107	C	T	T	Yes	Yes
Bra1.27	970386	A	G	G	Yes	Yes
Bra1.27	970431	T	C	C	Yes	Yes
Bra1.27	970603	T	C	C	Yes	Yes
Bra1.27	977170	C	G	G	Yes	Yes
Bra1.27	977566	G	C	C	Yes	Yes
Bra1.27	978779	G	G	G	Yes	Yes
Bra1.27	978946	T	C	C	Yes	Yes
Bra1.27	978980	A	G	G	Yes	Yes
Bra1.27	979042	T	C	T	No	No
Bra1.27	979393	G	T	T	Yes	Yes
Bra1.27	983018	T	G	G	Yes	Yes
Bra1.27	983258	T	G	G	Yes	No
Bra1.27	983303	T	C	C	Yes	Yes
Bra1.27	983354	G	A	A	Yes	No
Bra1.27	983369	C	C	C	Yes	Yes
Bra1.27	983370	T	T	T	Yes	Yes
Bra1.27	983492	T	C	C	Yes	Yes
Bra1.27	983570	T	G	G	Yes	Yes
Bra1.27	983573	A	G	G	Yes	Yes
Bra1.27	983681	C	T	T	Yes	Yes
Bra1.27	983717	C	T	T	Yes	Yes
Bra1.27	983723	C	T	T	Yes	Yes
Bra1.27	983756	G	T	T	Yes	Yes
Bra1.27	983777	T	C	C	Yes	No
Bra1.27	984011	G	C	C	Yes	Yes
Bra1.27	984014	G	A	A	Yes	Yes
Bra1.27	984077	A	G	G	Yes	Yes
Bra1.27	984201	C	G	G	Yes	Yes
Bra1.27	984209	C	T	T	Yes	Yes
Bra1.27	984440	C	T	T	Yes	Yes
Bra1.27	984458	G	C	T	No	No
Bra1.27	984477	T	G	G	Yes	Yes
Bra1.27	984572	T	C	C	Yes	Yes
Bra1.27	984875	C	A	A	Yes	Yes
Bra1.27	984920	G	T	T	Yes	Yes
Bra1.27	986128	C	G	G	Yes	Yes
Bra1.27	987345	A	G	G	Yes	Yes
Bra1.27	987348	T	C	C	Yes	Yes
Bra1.27	987426	A	G	G	Yes	Yes
Bra1.27	987549	T	C	C	Yes	Yes
Bra1.27	995085	T	C	C	Yes	Yes
Bra1.27	995145	C	T	T	Yes	Yes
Bra1.27	995214	C	T	T	Yes	Yes
Bra1.27	995243	A	C	C	Yes	Yes
Bra1.27	995368	A	G	G	Yes	Yes
Bra1.27	995512	C	A	A	Yes	Yes
Bra1.27	995574	C	T	T	Yes	Yes
Bra1.27	995619	C	T	T	Yes	No
Bra1.27	995646	T	C	C	Yes	No
Bra1.27	1000133	A	A	A	Yes	Yes
Bra1.27	1000177	T	A	A	Yes	Yes
Bra1.27	1005767	T	C	C	Yes	Yes
Bra1.27	1005971	A	G	G	Yes	Yes
Bra1.27	1006031	G	A	A	Yes	Yes
Bra1.27	1009652	T	C	C	Yes	Yes
Bra1.27	1009898	A	G	G	Yes	Yes
Bra1.27	1012134	A	C	C	Yes	Yes
Bra1.27	1012163	G	T	T	Yes	No
Bra1.27	1012238	T	C	T	No	No
Bra1.27	1015311	A	G	G	Yes	No
Bra1.27	1018663	C	G	G	Yes	Yes
Bra1.27	1018666	A	T	T	Yes	Yes
Bra1.27	1018825	T	C	C	Yes	Yes
Bra1.27	1031718	G	A	A	Yes	Yes
Bra1.27	1032063	G	C	C	Yes	Yes
Bra1.27	1032102	T	C	C	Yes	Yes
Bra1.27	1032396	C	G	G	Yes	Yes
Bra1.27	1039683	C	A	A	Yes	Yes
Bra1.27	1039959	T	G	G	Yes	Yes
Bra1.27	1039998	A	A	C	No	No
Bra1.27	1048497	A	C	C	Yes	Yes
Bra1.27	1048512	G	A	A	Yes	Yes
Bra1.27	1048646	T	G	G	Yes	Yes
Bra1.27	1048769	G	T	T	Yes	Yes
Bra1.27	1048781	C	T	T	Yes	Yes
Bra1.27	1051527	C	T	T	Yes	Yes
Bra1.27	1055156	T	T	T	Yes	Yes
Bra1.27	1055246	G	A	A	Yes	Yes
Bra1.27	1056337	A	G	G	Yes	Yes
Bra1.27	1056344	A	C	C	Yes	Yes
Bra1.27	1056517	G	C	C	Yes	Yes
Bra1.27	1057505	A	G	G	Yes	Yes
Bra1.27	1057722	G	T	T	Yes	Yes
Bra1.27	1057737	C	A	A	Yes	Yes
Bra1.27	1057767	T	G	G	Yes	Yes
Bra1.27	1057799	A	G	G	Yes	Yes
Bra1.27	1057803	C	G	G	Yes	Yes
Bra1.27	1063317	G	G	G	Yes	Yes
Bra1.27	1063967	T	A	A	Yes	Yes
Bra1.27	1063973	T	C	C	Yes	Yes
Bra1.27	1064056	C	A	A	Yes	Yes
Bra1.27	1064067	G	A	A	Yes	Yes
Bra1.27	1064241	C	G	G	Yes	Yes
Bra1.27	1064342	T	C	C	Yes	Yes
Bra1.27	1064345	C	T	T	Yes	Yes
Bra1.27	1064372	T	C	C	Yes	Yes
Bra1.27	1066791	C	T	T	Yes	Yes
Bra1.27	1067561	C	T	T	Yes	Yes
Bra1.27	1068120	C	T	T	Yes	Yes
Bra1.27	1068134	G	A	A	Yes	Yes
Bra1.27	1068409	A	G	G	Yes	Yes
Bra1.27	1076448	A	C	C	Yes	Yes
Bra1.27	1076668	G	A	A	Yes	Yes
Bra1.27	1083806	G	T	T	Yes	Yes
Bra1.27	1083890	G	T	T	Yes	Yes
Bra1.27	1083915	G	A	A	Yes	Yes
Bra1.27	1084322	G	A	A	Yes	Yes
Bra1.27	1084611	G	T	T	Yes	Yes
Bra1.27	1084937	T	C	C	Yes	Yes
Bra1.27	1084939	C	A	A	Yes	Yes
Bra1.27	1085135	C	T	T	Yes	Yes
Bra1.27	1085156	A	T	T	Yes	Yes
Bra1.27	1088768	C	A	A	Yes	Yes
Bra1.27	1089038	A	G	G	Yes	Yes
Bra1.27	1089221	C	T	T	Yes	Yes
Bra1.27	1090584	T	C	C	Yes	Yes
Bra1.27	1099073	A	A	A	Yes	Yes
Bra1.27	1099080	T	C	C	Yes	Yes
Bra1.27	1099302	A	T	T	Yes	Yes
Bra1.27	1099318	A	G	G	Yes	Yes
Bra1.27	1099372	A	G	G	Yes	Yes
Bra1.27	1099402	G	A	A	Yes	Yes
Bra1.27	1099540	A	G	G	Yes	Yes
Bra1.27	1099572	T	C	C	Yes	Yes
Bra1.27	1099581	C	C	C	Yes	Yes
Bra1.27	1099710	G	A	A	Yes	Yes
Bra1.27	1099818	T	C	C	Yes	Yes
Bra1.27	1099847	A	G	G	Yes	Yes
Bra1.27	1099850	T	C	C	Yes	Yes
Bra1.27	1099890	G	A	A	Yes	Yes
Bra1.27	1099932	C	T	T	Yes	Yes
Bra1.27	1100022	G	A	A	Yes	Yes
Bra1.27	1100080	A	G	G	Yes	Yes
Bra1.27	1100107	C	A	A	Yes	Yes
Bra1.27	1100139	G	A	A	Yes	Yes
Bra1.27	1100152	G	A	A	Yes	Yes
Bra1.27	1100229	T	C	C	Yes	Yes
Bra1.27	1102097	A	A	A	Yes	Yes
Bra1.27	1102100	G	C	C	Yes	Yes
Bra1.27	1102787	G	T	T	Yes	Yes
Bra1.27	1103374	G	A	A	Yes	Yes
Bra1.27	1103543	A	G	G	Yes	Yes
Bra1.27	1103590	A	G	G	Yes	Yes
Bra1.27	1103635	T	G	G	Yes	Yes
Bra1.27	1103674	T	A	A	Yes	Yes
Bra1.27	1103749	T	C	C	Yes	Yes
Bra1.27	1103779	T	C	C	Yes	Yes
Bra1.27	1104259	A	G	G	Yes	Yes
Bra1.27	1104274	C	T	T	Yes	Yes
Bra1.27	1104640	A	C	C	Yes	Yes
Bra1.27	1104856	T	C	C	Yes	Yes
Bra1.27	1104967	G	T	T	Yes	Yes
Bra1.27	1105048	G	T	T	Yes	Yes
Bra1.27	1117614	C	C	C	Yes	Yes
Bra1.27	1117692	G	A	A	Yes	Yes
Bra1.27	1118145	C	G	G	Yes	Yes
Bra1.27	1118151	G	C	C	Yes	Yes
Bra1.27	1118250	A	G	G	Yes	Yes
Bra1.27	1118520	A	G	G	Yes	Yes
Bra1.27	1123403	G	T	T	Yes	No
Bra1.27	1123565	A	G	G	Yes	Yes
Bra1.27	1123568	C	G	G	Yes	Yes
Bra1.27	1123697	G	A	A	Yes	Yes
Bra1.27	1127302	C	G	G	Yes	No
Bra1.27	1127459	G	C	C	Yes	Yes
Bra1.27	1127540	T	C	C	Yes	No
Bra1.27	1128273	C	T	T	Yes	Yes
Bra1.27	1130091	G	C	C	Yes	Yes
Bra1.27	1146752	C	T	T	Yes	Yes
Bra1.27	1146857	T	C	C	Yes	Yes
Bra1.27	1146971	C	A	A	Yes	No
Bra1.27	1147025	C	T	T	Yes	Yes
Bra1.27	1147157	G	G	G	Yes	Yes
Bra1.27	1147519	C	T	T	Yes	Yes
Bra1.27	1148068	T	C	C	Yes	Yes
Bra1.27	1148077	A	G	G	Yes	Yes
Bra1.27	1148428	T	C	C	Yes	Yes
Bra1.27	1148432	G	A	A	Yes	Yes
Bra1.27	1148440	G	A	A	Yes	Yes
Bra1.27	1150144	G	A	A	Yes	Yes
Bra1.27	1150170	C	T	T	Yes	No
Bra1.27	1150603	T	C	C	Yes	Yes
Bra1.27	1150887	G	A	A	Yes	Yes
Bra1.27	1150904	A	T	T	Yes	No
Bra1.27	1150924	C	T	T	Yes	Yes
Bra1.27	1150933	G	A	A	Yes	Yes
Bra1.27	1150988	T	C	C	Yes	Yes
Bra1.27	1151053	C	C	C	Yes	Yes
Bra1.27	1151170	C	T	T	Yes	Yes
Bra1.27	1151206	C	T	T	Yes	Yes
Bra1.27	1151242	C	T	T	Yes	Yes
Bra1.27	1151300	A	G	G	Yes	Yes
Bra1.27	1151405	T	C	T	No	No
Bra1.27	1151892	C	G	G	Yes	Yes
Bra1.27	1151904	T	C	C	Yes	Yes
Bra1.27	1162910	A	G	G	Yes	Yes
Bra1.27	1164168	A	G	G	Yes	No
Bra1.27	1164221	T	C	C	Yes	Yes
Bra1.27	1164399	G	A	A	Yes	Yes
Bra1.27	1164470	A	C	C	Yes	Yes
Bra1.27	1164478	G	A	A	Yes	No
Bra1.27	1166193	C	T	T	Yes	Yes
Bra1.27	1166226	A	G	G	Yes	Yes
Bra1.27	1186149	A	C	C	Yes	Yes
Bra1.27	1186242	G	A	A	Yes	Yes
Bra1.27	1186644	T	C	T	No	No
Bra1.27	1186980	C	A	A	Yes	Yes
Bra1.27	1187119	C	T	T	Yes	Yes
Bra1.27	1188703	G	C	G	No	No
Bra1.27	1189270	C	G	C	No	No
Bra1.27	1189366	G	G	G	Yes	Yes
Bra1.27	1189438	C	G	A	No	No
Bra1.27	1198321	C	T	T	Yes	Yes
Bra1.27	1200687	C	T	T	Yes	Yes
Bra1.27	1206014	A	G	G	Yes	Yes
Bra1.27	1206182	C	T	T	Yes	Yes
Bra1.27	1206463	G	A	A	Yes	Yes
Bra1.27	1207207	C	T	T	Yes	Yes
Bra1.27	1207268	A	G	G	Yes	Yes
Bra1.27	1207316	T	C	C	Yes	Yes
Bra1.27	1207408	C	T	T	Yes	Yes
Bra1.27	1207420	G	A	A	Yes	Yes
Bra1.27	1207453	G	T	T	Yes	Yes
Bra1.27	1208456	T	G	G	Yes	Yes
Bra1.27	1208609	T	G	G	Yes	Yes
Bra1.27	1212775	A	G	G	Yes	Yes
Bra1.27	1212839	C	T	T	Yes	Yes
Bra1.27	1212914	G	C	C	Yes	Yes
Bra1.27	1212968	C	A	A	Yes	Yes
Bra1.27	1213064	C	T	T	Yes	Yes
Bra1.27	1213245	A	G	G	Yes	No
Bra1.27	1213248	C	T	T	Yes	Yes
Bra1.27	1214052	G	C	C	Yes	Yes
Bra1.27	1217844	C	T	T	Yes	Yes
Bra1.27	1217922	C	T	T	Yes	Yes
Bra1.27	1217931	C	C	C	Yes	Yes
Bra1.27	1217968	C	G	G	Yes	Yes
Bra1.27	1220704	G	A	A	Yes	Yes
Bra1.27	1220977	G	A	A	Yes	Yes
Bra1.27	1226739	A	G	G	Yes	Yes
Bra1.27	1228270	T	C	C	Yes	Yes
Bra1.27	1232017	C	T	T	Yes	Yes
Bra1.27	1232041	G	A	A	Yes	Yes
Bra1.27	1232050	T	C	C	Yes	Yes
Bra1.27	1232689	A	G	G	Yes	Yes
Bra1.27	1232713	G	A	A	Yes	Yes
Bra1.27	1233441	A	G	G	Yes	Yes
Bra1.27	1233501	G	A	A	Yes	Yes
Bra1.27	1241441	C	T	T	Yes	Yes
Bra1.27	1241448	G	A	A	Yes	Yes
Bra1.27	1244055	T	C	C	Yes	Yes
Bra1.27	1252478	C	C	C	Yes	Yes
Bra1.27	1252493	C	C	C	Yes	Yes
Bra1.27	1252580	G	A	A	Yes	Yes
Bra1.27	1258928	C	T	T	Yes	Yes
Bra1.27	1258949	C	C	C	Yes	Yes
Bra1.27	1259099	A	G	G	Yes	Yes
Bra1.27	1261536	G	A	A	Yes	Yes
Bra1.27	1261899	C	T	T	Yes	Yes
Bra1.27	1261944	A	T	T	Yes	Yes
Bra1.27	1262760	C	T	T	Yes	Yes
Bra1.27	1262784	T	C	C	Yes	Yes
Bra1.27	1262796	T	C	C	Yes	Yes
Bra1.27	1262811	T	A	A	Yes	Yes
Bra1.27	1265871	T	A	A	Yes	Yes
Bra1.27	1266159	C	T	T	Yes	Yes
Bra1.27	1266465	G	T	T	Yes	Yes
Bra1.27	1275504	A	T	T	Yes	Yes
Bra1.27	1275507	T	C	C	Yes	Yes
Bra1.27	1276637	A	G	G	Yes	Yes
Bra1.27	1277069	C	T	T	Yes	Yes
Bra1.27	1277123	C	T	T	Yes	No
Bra1.27	1277259	T	T	T	Yes	Yes
Bra1.27	1277875	A	C	A	No	No
Bra1.27	1277990	T	T	T	Yes	Yes
Bra1.27	1281944	A	T	T	Yes	Yes
Bra1.27	1284334	T	C	C	Yes	Yes
Bra1.27	1284652	T	T	T	Yes	Yes
Bra1.27	1284670	G	A	A	Yes	Yes
Bra1.27	1284682	T	C	C	Yes	Yes
Bra1.27	1284739	T	C	T	No	No
Bra1.27	1284868	C	C	C	Yes	Yes
Bra1.27	1285039	A	A	A	Yes	Yes
Bra1.27	1285078	C	A	A	Yes	Yes
Bra1.27	1285350	G	A	A	Yes	Yes
Bra1.27	1285920	T	A	A	Yes	Yes
Bra1.27	1289673	T	G	G	Yes	Yes
Bra1.27	1290418	G	G	G	Yes	Yes
Bra1.27	1294977	T	T	T	Yes	Yes
Bra1.27	1298768	T	C	C	Yes	Yes
Bra1.27	1298813	C	T	T	Yes	No
Bra1.27	1298874	C	G	G	Yes	Yes
Bra1.27	1299338	C	A	C	No	No
Bra1.27	1299389	A	T	T	Yes	Yes
Bra1.27	1299470	A	T	T	Yes	Yes
Bra1.27	1299623	T	C	C	Yes	Yes
Bra1.27	1302837	T	G	T	No	No
Bra1.27	1302931	C	T	C	No	No
Bra1.27	1302944	T	C	T	No	No
Bra1.27	1303037	A	T	T	Yes	No
Bra1.27	1303040	A	G	G	Yes	No
Bra1.27	1303082	A	G	G	Yes	No
Bra1.27	1303085	G	G	G	Yes	Yes
Bra1.27	1303241	T	G	G	Yes	Yes
Bra1.27	1303280	A	A	G	No	No
Bra1.27	1303316	C	T	C	No	No
Bra1.27	1303319	A	G	A	No	No
Bra1.27	1306839	A	T	C	No	No
Bra1.27	1310588	A	G	G	Yes	Yes
Bra1.27	1310638	A	G	G	Yes	Yes
Bra1.27	1310700	C	T	T	Yes	Yes
Bra1.27	1310702	G	A	A	Yes	Yes
Bra1.27	1311808	C	A	A	Yes	Yes
Bra1.27	1311838	A	G	G	Yes	Yes
Bra1.27	1311997	T	C	C	Yes	Yes
Bra1.27	1312081	A	A	A	Yes	Yes
Bra1.27	1312309	C	T	T	Yes	Yes
Bra1.27	1312418	G	T	T	Yes	Yes
Bra1.27	1312607	T	C	C	Yes	Yes
Bra1.27	1312732	T	C	C	Yes	Yes
Bra1.27	1313583	G	A	A	Yes	Yes
Bra1.27	1322571	A	G	A	No	No
Bra1.27	1322797	G	A	A	Yes	No
Bra1.27	1323076	A	G	A	No	No
Bra1.27	1323305	T	C	C	Yes	Yes
Bra1.27	1323454	C	T	T	Yes	No
Bra1.27	1323457	G	T	T	Yes	No
Bra1.27	1323559	T	C	C	Yes	Yes
Bra1.27	1323577	A	T	T	Yes	Yes
Bra1.27	1323583	G	A	A	Yes	Yes
Bra1.27	1323622	T	C	C	Yes	No
Bra1.27	1323910	A	G	G	Yes	No
Bra1.27	1324140	A	G	G	Yes	Yes
Bra1.27	1324475	A	G	A	No	No
Bra1.27	1327572	A	G	G	Yes	Yes
Bra1.27	1327659	C	T	T	Yes	Yes
Bra1.27	1331720	A	G	G	Yes	Yes
Bra1.27	1331965	G	A	G	No	No
Bra1.27	1331993	G	G	A	No	No
Bra1.27	1334613	C	C	T	No	No
Bra1.27	1344549	A	G	G	Yes	Yes
Bra1.27	1344904	C	G	G	Yes	Yes
Bra1.27	1345580	T	A	A	Yes	Yes
Bra1.27	1345685	T	G	G	Yes	Yes
Bra1.27	1347106	T	G	G	Yes	Yes
Bra1.27	1352430	G	A	A	Yes	Yes
Bra1.27	1352683	T	G	G	Yes	Yes
Bra1.27	1352842	A	A	A	Yes	Yes
Bra1.27	1352959	A	C	C	Yes	Yes
Bra1.27	1353703	C	T	T	Yes	Yes
Bra1.27	1353814	C	G	G	Yes	Yes
Bra1.27	1353889	A	T	T	Yes	Yes
Bra1.27	1363733	T	C	C	Yes	Yes
Bra1.27	1363742	G	A	A	Yes	Yes
Bra1.27	1363757	T	C	C	Yes	Yes
Bra1.27	1363886	C	T	T	Yes	Yes
Bra1.27	1364329	G	A	A	Yes	No
Bra1.27	1364494	T	C	C	Yes	Yes
Bra1.27	1381664	C	G	G	Yes	Yes
Bra1.27	1381865	G	T	T	Yes	Yes
Bra1.27	1382129	G	A	A	Yes	Yes
Bra1.27	1382180	T	G	G	Yes	Yes
Bra1.27	1382493	G	A	A	Yes	Yes
Bra1.27	1382504	A	G	G	Yes	Yes
Bra1.27	1382663	T	C	C	Yes	Yes
Bra1.27	1382807	G	A	A	Yes	Yes
Bra1.27	1382849	G	A	A	Yes	Yes
Bra1.27	1382861	T	G	G	Yes	Yes
Bra1.27	1382910	C	T	T	Yes	Yes
Bra1.27	1400037	T	C	T	No	No
Bra1.27	1403713	G	A	A	Yes	Yes
Bra1.27	1403849	T	T	T	Yes	Yes
Bra1.27	1403978	T	G	G	Yes	Yes
Bra1.27	1404389	A	G	G	Yes	Yes
Bra1.27	1404680	C	T	T	Yes	Yes
Bra1.27	1404701	T	T	T	Yes	Yes
Bra1.27	1404728	C	G	G	Yes	Yes
Bra1.27	1404743	A	G	G	Yes	Yes
Bra1.27	1404767	A	G	G	Yes	Yes
Bra1.27	1405156	A	G	G	Yes	Yes
Bra1.27	1405204	G	T	T	Yes	Yes
Bra1.27	1405474	T	C	C	Yes	Yes
Bra1.27	1405531	T	C	C	Yes	Yes
Bra1.27	1405568	C	A	A	Yes	Yes
Bra1.27	1405605	T	C	C	Yes	Yes
Bra1.27	1405861	C	A	A	Yes	Yes
Bra1.27	1405884	A	C	C	Yes	Yes
Bra1.27	1406117	A	A	A	Yes	Yes
Bra1.27	1406239	G	A	A	Yes	Yes
Bra1.27	1406448	C	C	C	Yes	Yes
Bra1.27	1406453	G	T	T	Yes	Yes
Bra1.27	1406902	C	A	A	Yes	Yes
Bra1.27	1407292	A	T	T	Yes	Yes
Bra1.27	1407293	G	A	A	Yes	Yes
Bra1.27	1407301	G	G	G	Yes	Yes
Bra1.27	1407305	C	A	C	No	No
Bra1.27	1407361	T	C	C	Yes	Yes
Bra1.27	1407659	G	C	C	Yes	Yes
Bra1.27	1407766	G	C	C	Yes	Yes
Bra1.27	1407837	T	C	C	Yes	Yes
Bra1.27	1407952	A	G	G	Yes	Yes
Bra1.27	1408262	G	A	A	Yes	Yes
Bra1.27	1408405	T	T	T	Yes	Yes
Bra1.27	1408585	G	A	A	Yes	No
Bra1.27	1410755	C	T	T	Yes	Yes
Bra1.27	1410977	T	C	C	Yes	Yes
Bra1.27	1411214	T	A	T	No	No
Bra1.27	1411350	A	C	C	Yes	Yes
Bra1.27	1411354	C	A	A	Yes	Yes
Bra1.27	1412675	A	G	G	Yes	Yes
Bra1.27	1415446	C	T	C	No	No
Bra1.27	1419493	C	T	T	Yes	Yes
Bra1.27	1419505	C	T	T	Yes	Yes
Bra1.27	1419563	C	G	G	Yes	Yes
Bra1.27	1419970	G	C	C	Yes	Yes
Bra1.27	1420099	A	G	G	Yes	Yes
Bra1.27	1421211	C	T	T	Yes	Yes
Bra1.27	1421289	C	C	T	No	No
Bra1.27	1421358	G	A	A	Yes	Yes
Bra1.27	1421502	A	G	G	Yes	Yes
Bra1.27	1421505	A	G	C	No	No
Bra1.27	1421691	G	A	A	Yes	Yes
Bra1.27	1421799	A	G	G	Yes	Yes
Bra1.27	1422433	T	C	C	Yes	Yes
Bra1.27	1422570	A	A	A	Yes	Yes
Bra1.27	1422651	C	A	A	Yes	Yes
Bra1.27	1422684	C	T	T	Yes	Yes
Bra1.27	1423021	C	T	T	Yes	Yes
Bra1.27	1423146	A	G	A	No	No
Bra1.27	1423617	G	A	A	Yes	Yes
Bra1.27	1425973	C	G	G	Yes	Yes
Bra1.27	1426548	G	C	C	Yes	Yes
Bra1.27	1426602	G	A	A	Yes	Yes
Bra1.27	1426910	G	A	A	Yes	Yes
Bra1.27	1429209	G	A	A	Yes	Yes
Bra1.27	1429539	T	C	T	No	No
Bra1.27	1429548	G	A	G	No	No
Bra1.27	1429572	T	C	T	No	No
Bra1.27	1429599	G	G	T	No	No
Bra1.27	1429725	C	A	A	Yes	Yes
Bra1.27	1429938	C	G	G	Yes	Yes
Bra1.27	1432618	G	C	C	Yes	Yes
Bra1.27	1432678	C	A	A	Yes	Yes
Bra1.27	1432683	C	G	G	Yes	Yes
Bra1.27	1432750	G	A	A	Yes	Yes
Bra1.27	1432771	A	G	G	Yes	Yes
Bra1.27	1432786	G	A	A	Yes	Yes
Bra1.27	1437188	C	T	T	Yes	Yes
Bra1.27	1439903	C	A	A	Yes	Yes
Bra1.27	1440039	G	A	A	Yes	Yes
Bra1.27	1440114	G	C	C	Yes	Yes
Bra1.27	1440144	T	G	G	Yes	Yes
Bra1.27	1440183	T	C	C	Yes	Yes
Bra1.27	1448421	G	A	A	Yes	Yes
Bra1.27	1448464	C	T	T	Yes	Yes
Bra1.27	1448677	C	T	T	Yes	Yes
Bra1.27	1456469	C	T	T	Yes	No
Bra1.27	1456804	C	A	A	Yes	Yes
Bra1.27	1456805	T	A	A	Yes	Yes
Bra1.27	1461389	G	C	C	Yes	No
Bra1.27	1461527	A	G	G	Yes	Yes
Bra1.27	1480299	C	T	T	Yes	Yes
Bra1.27	1481038	G	A	A	Yes	Yes
Bra1.27	1481039	A	T	T	Yes	Yes
Bra1.27	1481876	T	A	A	Yes	Yes
Bra1.27	1482245	T	C	C	Yes	Yes
Bra1.27	1486866	T	G	G	Yes	Yes
Bra1.27	1493855	C	T	T	Yes	Yes
Bra1.27	1493961	A	G	G	Yes	No
Bra1.27	1494000	A	A	A	Yes	No
Bra1.27	1494009	A	G	G	Yes	Yes
Bra1.27	1512776	A	G	G	Yes	Yes
Bra1.27	1512788	C	T	T	Yes	Yes
Bra1.27	1512866	T	C	C	Yes	Yes
Bra1.27	1517281	C	A	A	Yes	Yes
Bra1.27	1517665	G	A	A	Yes	Yes
Bra1.27	1517674	C	A	A	Yes	Yes
Bra1.27	1519793	T	A	A	Yes	Yes
Bra1.27	1519796	G	A	A	Yes	Yes
Bra1.27	1524485	T	C	C	Yes	Yes
Bra1.27	1525473	A	G	G	Yes	Yes
Bra1.27	1525582	C	T	T	Yes	Yes
Bra1.27	1525648	G	C	C	Yes	Yes
Bra1.27	1525676	A	C	C	Yes	Yes
Bra1.27	1525876	T	A	A	Yes	Yes
Bra1.27	1525927	T	C	C	Yes	Yes
Bra1.27	1525993	A	G	G	Yes	Yes
Bra1.27	1526000	C	G	G	Yes	Yes
Bra1.27	1526120	G	A	A	Yes	Yes
Bra1.27	1526200	G	A	G	No	No
Bra1.27	1526211	A	C	C	Yes	Yes
Bra1.27	1526236	A	G	G	Yes	Yes
Bra1.27	1526323	A	G	A	No	No
Bra1.27	1526877	T	C	A	No	No
Bra1.27	1527027	T	A	A	Yes	Yes
Bra1.27	1527114	A	T	A	No	No
Bra1.27	1527153	C	G	C	No	No
Bra1.27	1527196	C	T	C	No	No
Bra1.27	1527318	T	A	A	Yes	No
Bra1.27	1527513	T	C	C	Yes	Yes
Bra1.27	1527522	A	T	T	Yes	Yes
Bra1.27	1528975	T	G	G	Yes	Yes
Bra1.27	1531047	A	G	A	No	No
Bra1.27	1531059	T	C	T	No	No
Bra1.27	1531287	G	A	A	Yes	Yes
Bra1.27	1531548	A	G	G	Yes	Yes
Bra1.27	1531560	T	C	C	Yes	Yes
Bra1.27	1531956	A	G	G	Yes	No
Bra1.27	1532094	C	G	G	Yes	Yes
Bra1.27	1534929	T	C	C	Yes	Yes
Bra1.27	1535019	G	A	A	Yes	Yes
Bra1.27	1535469	G	A	A	Yes	Yes
Bra1.27	1535553	T	C	C	Yes	Yes
Bra1.27	1535652	A	A	A	Yes	Yes
Bra1.27	1535991	G	G	G	Yes	Yes
Bra1.27	1536010	A	A	A	Yes	Yes
Bra1.27	1536033	G	A	A	Yes	Yes
Bra1.27	1536222	C	T	T	Yes	Yes
Bra1.27	1536231	C	A	A	Yes	Yes
Bra1.27	1536352	C	T	T	Yes	Yes
Bra1.27	1536485	A	G	G	Yes	Yes
Bra1.27	1542861	T	C	C	Yes	Yes
Bra1.27	1549846	T	C	C	Yes	Yes
Bra1.27	1552161	T	T	T	Yes	Yes
Bra1.27	1552400	T	T	T	Yes	Yes
Bra1.27	1557438	A	G	G	Yes	Yes
Bra1.27	1557455	T	C	C	Yes	Yes
Bra1.27	1557576	G	A	A	Yes	Yes
Bra1.27	1557874	A	G	G	Yes	Yes
Bra1.27	1557919	T	T	T	Yes	Yes
Bra1.27	1557952	C	C	C	Yes	Yes
Bra1.27	1558067	G	A	A	Yes	Yes
Bra1.27	1558072	T	C	C	Yes	Yes
Bra1.27	1558564	G	A	A	Yes	Yes
Bra1.27	1558613	A	T	T	Yes	Yes
Bra1.27	1558734	A	T	T	Yes	Yes
Bra1.27	1558807	A	G	G	Yes	Yes
Bra1.27	1558894	C	T	T	Yes	Yes
Bra1.27	1559245	A	T	T	Yes	Yes
Bra1.27	1559257	T	C	C	Yes	Yes
Bra1.27	1560551	A	G	G	Yes	Yes
Bra1.27	1560734	G	A	A	Yes	Yes
Bra1.27	1560761	T	C	C	Yes	Yes
Bra1.27	1572714	C	G	G	Yes	Yes
Bra1.27	1572779	G	G	G	Yes	Yes
Bra1.27	1572789	G	C	C	Yes	Yes
Bra1.27	1572849	G	A	A	Yes	No
Bra1.27	1572858	C	T	T	Yes	Yes
Bra1.27	1572981	G	T	T	Yes	Yes
Bra1.27	1579571	G	C	C	Yes	Yes
Bra1.27	1579658	C	C	C	Yes	Yes
Bra1.27	1580713	C	T	T	Yes	Yes
Bra1.27	1580755	C	A	A	Yes	Yes
Bra1.27	1580836	C	A	A	Yes	Yes
Bra1.27	1580845	A	A	A	Yes	Yes
Bra1.27	1580881	A	G	G	Yes	Yes
Bra1.27	1580947	G	T	T	Yes	Yes
Bra1.27	1581077	C	C	C	Yes	Yes
Bra1.27	1581100	C	T	T	Yes	Yes
Bra1.27	1581245	C	T	T	Yes	Yes
Bra1.27	1584280	G	A	A	Yes	Yes
Bra1.27	1584529	G	T	T	Yes	Yes
Bra1.27	1587445	T	C	T	No	No
Bra1.27	1587706	A	G	G	Yes	Yes
Bra1.27	1588351	A	T	T	Yes	No
Bra1.27	1588514	A	C	A	No	No
Bra1.27	1590718	A	G	G	Yes	No
Bra1.27	1590739	T	T	T	Yes	Yes
Bra1.27	1592980	C	G	G	Yes	Yes
Bra1.27	1593170	C	C	C	Yes	Yes
Bra1.27	1593210	G	A	A	Yes	No
Bra1.27	1593265	T	T	T	Yes	Yes
Bra1.27	1601953	C	A	A	Yes	Yes
Bra1.27	1601971	A	G	G	Yes	No
Bra1.27	1603955	G	G	G	Yes	Yes
Bra1.27	1604180	C	C	C	Yes	Yes
Bra1.27	1606985	G	G	G	Yes	Yes
Bra1.27	1607087	T	G	G	Yes	Yes
Bra1.27	1607105	G	A	A	Yes	Yes
Bra1.27	1607297	T	C	C	Yes	Yes
Bra1.27	1607312	T	C	C	Yes	Yes
Bra1.27	1607481	A	G	A	No	No
Bra1.27	1609148	G	A	G	No	No
Bra1.27	1609196	T	T	C	No	No
Bra1.27	1609197	C	C	A	No	No
Bra1.27	1609466	T	A	A	Yes	Yes
Bra1.27	1609724	A	G	G	Yes	Yes
Bra1.27	1609829	A	G	A	No	No
Bra1.27	1612570	T	C	C	Yes	No
Bra1.27	1612579	A	G	G	Yes	Yes
Bra1.27	1612637	C	A	A	Yes	Yes
Bra1.27	1613015	G	G	G	Yes	Yes
Bra1.27	1613183	G	T	T	Yes	Yes
Bra1.27	1613210	A	A	A	Yes	Yes
Bra1.27	1613225	G	G	G	Yes	Yes
Bra1.27	1613354	A	T	T	Yes	Yes
Bra1.27	1613474	G	A	A	Yes	Yes
Bra1.27	1613498	C	T	T	Yes	Yes
Bra1.27	1613564	T	T	T	Yes	Yes
Bra1.27	1613582	G	T	T	Yes	Yes
Bra1.27	1614939	T	G	G	Yes	Yes
Bra1.27	1615781	C	C	C	Yes	Yes
Bra1.27	1616048	T	C	C	Yes	Yes
Bra1.27	1616237	T	C	C	Yes	Yes
Bra1.27	1616258	A	A	A	Yes	Yes
Bra1.27	1616492	A	C	C	Yes	Yes
Bra1.27	1616501	G	A	A	Yes	Yes
Bra1.27	1617026	T	C	C	Yes	Yes
Bra1.27	1617413	G	A	A	Yes	Yes
Bra1.27	1617482	A	C	C	Yes	Yes
Bra1.27	1617545	C	C	T	No	No
Bra1.27	1617605	A	T	T	Yes	Yes
Bra1.27	1621804	A	T	T	Yes	Yes
Bra1.27	1621880	T	C	C	Yes	Yes
Bra1.27	1622071	C	T	T	Yes	Yes
Bra1.27	1622084	C	A	A	Yes	Yes
Bra1.27	1627784	G	C	C	Yes	Yes
Bra1.27	1628850	T	C	C	Yes	Yes
Bra1.27	1628943	C	T	T	Yes	Yes
Bra1.27	1628973	T	C	C	Yes	Yes
Bra1.27	1629411	G	T	T	Yes	Yes
Bra1.27	1629420	C	T	C	No	No
Bra1.27	1638420	C	A	A	Yes	Yes
Bra1.27	1648661	A	G	G	Yes	Yes
Bra1.27	1649005	G	T	T	Yes	Yes
Bra1.27	1649074	T	T	T	Yes	Yes
Bra1.27	1649235	C	A	A	Yes	Yes
Bra1.27	1649501	C	G	G	Yes	Yes
Bra1.27	1649502	A	G	G	Yes	Yes
Bra1.27	1649524	G	A	A	Yes	Yes
Bra1.27	1649593	T	T	T	Yes	Yes
Bra1.27	1649656	G	C	C	Yes	Yes
Bra1.27	1649704	C	A	A	Yes	Yes
Bra1.27	1649788	T	G	G	Yes	Yes
Bra1.27	1650136	C	G	G	Yes	Yes
Bra1.27	1650232	G	A	A	Yes	Yes
Bra1.27	1650234	T	C	C	Yes	Yes
Bra1.27	1650445	G	A	A	Yes	Yes
Bra1.27	1651968	T	C	T	No	No
Bra1.27	1651998	C	T	C	No	No
Bra1.27	1652065	T	T	T	Yes	Yes
Bra1.27	1652073	A	G	G	Yes	Yes
Bra1.27	1652103	C	T	T	Yes	Yes
Bra1.27	1652388	T	T	T	Yes	Yes
Bra1.27	1652424	T	C	C	Yes	Yes
Bra1.27	1658466	G	C	C	Yes	Yes
Bra1.27	1658507	G	G	G	Yes	Yes
Bra1.27	1658843	T	A	A	Yes	Yes
Bra1.27	1671747	T	G	G	Yes	Yes
Bra1.27	1672068	C	T	T	Yes	Yes
Bra1.27	1672074	A	C	C	Yes	Yes
Bra1.27	1672227	T	G	G	Yes	Yes
Bra1.27	1673769	C	G	G	Yes	Yes
Bra1.27	1673881	C	T	T	Yes	Yes
Bra1.27	1678984	G	C	C	Yes	Yes
Bra1.27	1679412	G	C	C	Yes	Yes
Bra1.27	1679628	G	A	A	Yes	Yes
Bra1.27	1681126	G	G	G	Yes	Yes
Bra1.27	1681147	C	A	A	Yes	Yes
Bra1.27	1681165	T	C	C	Yes	Yes
Bra1.27	1681516	C	T	T	Yes	Yes
Bra1.27	1693639	G	T	T	Yes	Yes
Bra1.27	1704650	C	T	T	Yes	Yes
Bra1.27	1704965	C	T	T	Yes	Yes
Bra1.27	1712648	A	G	G	Yes	Yes
Bra1.27	1716130	T	G	G	Yes	Yes
Bra1.27	1716424	C	A	A	Yes	Yes
Bra1.27	1716463	G	A	A	Yes	Yes
Bra1.27	1716472	T	T	T	Yes	Yes
Bra1.27	1716574	C	T	T	Yes	Yes
Bra1.27	1716601	G	A	A	Yes	Yes
Bra1.27	1716603	C	A	A	Yes	Yes
Bra1.27	1716667	T	G	G	Yes	Yes
Bra1.27	1716835	G	G	G	Yes	Yes
Bra1.27	1716958	T	A	A	Yes	Yes
Bra1.27	1717342	A	T	T	Yes	Yes
Bra1.27	1717381	T	A	A	Yes	Yes
Bra1.27	1717447	A	G	G	Yes	Yes
Bra1.27	1717622	C	T	T	Yes	Yes
Bra1.27	1717799	A	G	G	Yes	Yes
Bra1.27	1725355	A	G	G	Yes	Yes
Bra1.27	1728682	C	T	T	Yes	Yes
Bra1.27	1728683	T	C	C	Yes	Yes
Bra1.27	1728697	G	A	A	Yes	Yes
Bra1.27	1729000	C	T	T	Yes	Yes
Bra1.27	1729104	A	C	C	Yes	Yes
Bra1.27	1729531	T	C	C	Yes	Yes
Bra1.27	1729555	G	A	A	Yes	Yes
Bra1.27	1729757	C	A	A	Yes	Yes
Bra1.27	1729825	T	A	A	Yes	Yes
Bra1.27	1729855	A	G	G	Yes	Yes
Bra1.27	1729870	C	A	A	Yes	Yes
Bra1.27	1730386	A	G	G	Yes	Yes
Bra1.27	1730390	T	C	C	Yes	Yes
Bra1.27	1730533	T	T	T	Yes	Yes
Bra1.27	1730581	G	G	G	Yes	Yes
Bra1.27	1730725	T	C	C	Yes	Yes
Bra1.27	1730786	C	C	C	Yes	Yes
Bra1.27	1731058	C	C	C	Yes	Yes
Bra1.27	1731101	G	G	G	Yes	Yes
Bra1.27	1734377	G	A	A	Yes	Yes
Bra1.27	1734386	C	C	C	Yes	Yes
Bra1.27	1735295	A	T	T	Yes	Yes
Bra1.27	1739869	T	G	G	Yes	Yes
Bra1.27	1740155	C	T	T	Yes	Yes
Bra1.27	1740340	A	G	G	Yes	Yes
Bra1.27	1748933	T	G	G	Yes	Yes
Bra1.27	1748939	G	A	A	Yes	Yes
Bra1.27	1748943	T	A	A	Yes	Yes
Bra1.27	1749005	T	C	C	Yes	Yes
Bra1.27	1749017	G	A	A	Yes	Yes
Bra1.27	1749038	G	T	T	Yes	Yes
Bra1.27	1749050	C	G	G	Yes	Yes
Bra1.27	1749071	A	G	G	Yes	Yes
Bra1.27	1752194	A	A	A	Yes	Yes
Bra1.27	1752356	T	C	C	Yes	Yes
Bra1.27	1754425	G	A	A	Yes	Yes
Bra1.27	1754428	G	A	A	Yes	Yes
Bra1.27	1756216	A	G	G	Yes	Yes
Bra1.27	1757161	T	A	A	Yes	Yes
Bra1.27	1757185	G	C	G	No	No
Bra1.27	1757423	A	C	C	Yes	Yes
Bra1.27	1758714	T	C	C	Yes	Yes
Bra1.27	1761088	C	T	T	Yes	Yes
Bra1.27	1761190	T	A	A	Yes	Yes
Bra1.27	1762542	C	T	T	Yes	Yes
Bra1.27	1767358	C	T	T	Yes	Yes
Bra1.27	1771171	T	C	C	Yes	Yes
Bra1.27	1772107	G	T	T	Yes	Yes
Bra1.27	1772317	T	C	C	Yes	Yes
Bra1.27	1772320	C	T	T	Yes	Yes
Bra1.27	1772429	A	T	T	Yes	Yes
Bra1.27	1777773	T	C	C	Yes	Yes
Bra1.27	1778721	T	T	T	Yes	Yes
Bra1.27	1778742	A	C	C	Yes	Yes
Bra1.27	1778778	A	G	G	Yes	Yes
Bra1.27	1781481	G	A	A	Yes	Yes
Bra1.27	1783621	C	C	C	Yes	Yes
Bra1.27	1784176	G	C	C	Yes	Yes
Bra1.27	1784434	G	A	A	Yes	Yes
Bra1.27	1784467	G	T	C	No	No
Bra1.27	1784602	C	T	C	No	No
Bra1.27	1786876	A	G	G	Yes	Yes
Bra1.27	1786883	T	G	G	Yes	No
Bra1.27	1787058	T	C	C	Yes	Yes
Bra1.27	1787141	C	T	T	Yes	Yes
Bra1.27	1787207	A	G	G	Yes	Yes
Bra1.27	1787258	T	C	C	Yes	Yes
Bra1.27	1787297	G	A	A	Yes	Yes
Bra1.27	1787349	C	A	A	Yes	Yes
Bra1.27	1787378	T	C	C	Yes	Yes
Bra1.27	1787429	G	A	A	Yes	Yes
Bra1.27	1787491	A	A	A	Yes	Yes
Bra1.27	1789738	A	T	T	Yes	Yes
Bra1.27	1789797	T	C	C	Yes	Yes
Bra1.27	1789821	T	C	C	Yes	Yes
Bra1.27	1789917	G	A	A	Yes	Yes
Bra1.27	1789920	A	G	G	Yes	Yes
Bra1.27	1790016	A	G	G	Yes	Yes
Bra1.27	1791145	C	T	T	Yes	Yes
Bra1.27	1791838	A	G	G	Yes	Yes
Bra1.27	1791839	T	C	C	Yes	Yes
Bra1.27	1792210	T	C	C	Yes	Yes
Bra1.27	1792440	C	T	T	Yes	Yes
Bra1.27	1793011	G	A	A	Yes	Yes
Bra1.27	1793035	C	T	T	Yes	Yes
Bra1.27	1793284	G	C	C	Yes	Yes
Bra1.27	1793638	G	C	C	Yes	Yes
Bra1.27	1794740	C	T	T	Yes	Yes
Bra1.27	1795010	G	A	A	Yes	Yes
Bra1.27	1795386	T	C	C	Yes	Yes
Bra1.27	1795502	T	A	A	Yes	Yes
Bra1.27	1795505	T	G	G	Yes	Yes
Bra1.27	1795814	C	T	T	Yes	Yes
Bra1.27	1795857	C	T	T	Yes	Yes
Bra1.27	1795925	G	A	A	Yes	Yes
Bra1.27	1795985	C	T	T	Yes	Yes
Bra1.27	1796015	A	G	G	Yes	Yes
Bra1.27	1796057	G	A	A	Yes	Yes
Bra1.27	1796120	A	G	G	Yes	Yes
Bra1.27	1806341	A	T	T	Yes	Yes
Bra1.27	1806346	T	G	G	Yes	Yes
Bra1.27	1806507	T	A	A	Yes	Yes
Bra1.27	1806508	C	T	T	Yes	No
Bra1.27	1806510	T	A	A	Yes	Yes
Bra1.27	1807263	C	A	A	Yes	Yes
Bra1.27	1808088	A	T	T	Yes	Yes
Bra1.27	1808316	A	C	C	Yes	Yes
Bra1.27	1808819	G	A	A	Yes	Yes
Bra1.27	1809356	A	T	A	No	No
Bra1.27	1814731	A	T	T	Yes	Yes
Bra1.27	1814925	G	A	A	Yes	Yes
Bra1.27	1819932	C	G	G	Yes	Yes
Bra1.27	1820052	A	A	A	Yes	Yes
Bra1.27	1820109	C	C	C	Yes	Yes
Bra1.27	1820160	A	G	A	No	No
Bra1.27	1820169	G	T	G	No	No
Bra1.27	1820170	T	C	T	No	No
Bra1.27	1820172	G	C	G	No	No
Bra1.27	1820211	A	G	G	Yes	Yes
Bra1.27	1820352	C	C	C	Yes	Yes
Bra1.27	1820358	T	T	T	Yes	Yes
Bra1.27	1820545	C	A	A	Yes	Yes
Bra1.27	1820546	C	T	T	Yes	Yes
Bra1.27	1820679	T	C	C	Yes	Yes
Bra1.27	1823628	A	G	G	Yes	Yes
Bra1.27	1823794	T	G	G	Yes	Yes
Bra1.27	1826284	G	G	G	Yes	Yes
Bra1.27	1828351	A	T	T	Yes	Yes
Bra1.27	1828361	C	T	T	Yes	Yes
Bra1.27	1834808	T	G	G	Yes	Yes
Bra1.27	1837700	A	A	A	Yes	Yes
Bra1.27	1837844	T	C	C	Yes	Yes
Bra1.27	1839181	T	C	C	Yes	Yes
Bra1.27	1840982	C	G	C	No	No
Bra1.27	1841048	C	T	T	Yes	Yes
Bra1.27	1841054	T	C	C	Yes	Yes
Bra1.27	1841144	T	C	C	Yes	Yes
Bra1.27	1841222	T	C	C	Yes	Yes
Bra1.27	1841378	A	G	G	Yes	Yes
Bra1.27	1876496	T	C	C	Yes	Yes
Bra1.27	1876499	C	A	A	Yes	Yes
Bra1.27	1876527	A	T	T	Yes	Yes
Bra1.27	1876550	C	T	T	Yes	Yes
Bra1.27	1876955	T	A	T	No	No
Bra1.27	1877207	A	A	G	No	No
Bra1.27	1879350	A	C	A	No	No
Bra1.27	1879626	A	C	C	Yes	Yes
Bra1.27	1879731	A	G	A	No	No
Bra1.27	1880145	A	G	G	Yes	Yes
Bra1.27	1886441	T	C	C	Yes	Yes
Bra1.27	1886444	C	T	T	Yes	Yes
Bra1.27	1891069	G	G	G	Yes	Yes
Bra1.27	1891090	T	C	C	Yes	Yes
Bra1.27	1891129	A	G	G	Yes	Yes
Bra1.27	1891393	C	G	G	Yes	Yes
Bra1.27	1891459	C	T	C	No	No
Bra1.27	1891483	T	A	A	Yes	Yes
Bra1.27	1891498	A	A	T	No	No
Bra1.27	1891621	G	G	G	Yes	Yes
Bra1.27	1891816	C	G	G	Yes	Yes
Bra1.27	1897116	T	C	C	Yes	Yes
Bra1.27	1905380	T	G	G	Yes	Yes
Bra1.27	1905842	C	T	T	Yes	Yes
Bra1.27	1905929	A	G	G	Yes	Yes
Bra1.27	1905956	C	T	T	Yes	Yes
Bra1.27	1908972	A	C	C	Yes	Yes
Bra1.27	1909319	C	T	T	Yes	Yes
Bra1.27	1909374	C	T	T	Yes	Yes
Bra1.27	1912726	T	C	C	Yes	Yes
Bra1.27	1912812	T	C	C	Yes	Yes
Bra1.27	1912848	C	A	A	Yes	Yes
Bra1.27	1912866	C	T	T	Yes	Yes
Bra1.27	1912928	C	A	A	Yes	Yes
Bra1.27	1912929	A	G	G	Yes	Yes
Bra1.27	1912950	C	T	T	Yes	Yes
Bra1.27	1912993	A	C	C	Yes	Yes
Bra1.27	1913123	T	T	T	Yes	Yes
Bra1.27	1914647	T	C	C	Yes	Yes
Bra1.27	1914737	C	T	T	Yes	No
Bra1.27	1918122	G	A	A	Yes	Yes
Bra1.27	1919273	A	T	T	Yes	Yes
Bra1.27	1919426	T	A	A	Yes	Yes
Bra1.27	1919435	T	C	C	Yes	Yes
Bra1.27	1919472	C	A	A	Yes	Yes
Bra1.27	1919481	A	C	C	Yes	Yes
Bra1.27	1919983	C	G	G	Yes	Yes
Bra1.27	1923894	C	T	T	Yes	Yes
Bra1.27	1924041	C	A	A	Yes	Yes
Bra1.27	1931861	T	C	C	Yes	Yes
Bra1.27	1931972	C	T	T	Yes	Yes
Bra1.27	1937298	A	T	T	Yes	Yes
Bra1.27	1937367	G	C	C	Yes	Yes
Bra1.27	1944243	C	G	G	Yes	Yes
Bra1.27	1944249	A	G	G	Yes	Yes
Bra1.27	1944260	C	T	T	Yes	Yes
Bra1.27	1949649	T	C	C	Yes	Yes
Bra1.27	1949664	C	T	T	Yes	Yes
Bra1.27	1949691	C	C	C	Yes	Yes
Bra1.27	1956266	G	C	C	Yes	Yes
Bra1.27	1956287	T	C	C	Yes	Yes
Bra1.27	1957201	G	A	A	Yes	Yes
Bra1.27	1957275	T	C	C	Yes	Yes
Bra1.27	1957994	A	G	G	Yes	Yes
Bra1.27	1958228	A	G	G	Yes	Yes
Bra1.27	1958531	T	C	C	Yes	Yes
Bra1.27	1958747	T	C	C	Yes	Yes
Bra1.27	1958858	T	G	G	Yes	Yes
Bra1.27	1958864	A	T	T	Yes	Yes
Bra1.27	1958913	T	C	C	Yes	Yes
Bra1.27	1959020	G	A	A	Yes	Yes
Bra1.27	1959410	C	T	T	Yes	Yes
Bra1.27	1959453	C	G	G	Yes	Yes
Bra1.27	1960163	A	G	G	Yes	Yes
Bra1.27	1960205	C	T	T	Yes	Yes
Bra1.27	1960259	T	C	C	Yes	Yes
Bra1.27	1960388	A	A	A	Yes	Yes
Bra1.27	1960478	C	T	T	Yes	Yes
Bra1.27	1960509	C	C	C	Yes	Yes
Bra1.27	1960514	C	T	T	Yes	Yes
Bra1.27	1960640	A	A	A	Yes	Yes
Bra1.27	1960724	T	C	C	Yes	Yes
Bra1.27	1961163	T	T	T	Yes	Yes
Bra1.27	1961411	T	A	A	Yes	Yes
Bra1.27	1961432	A	G	G	Yes	Yes
Bra1.27	1961447	A	G	G	Yes	Yes
Bra1.27	1961489	A	G	G	Yes	Yes
Bra1.27	1961501	G	T	T	Yes	Yes
Bra1.27	1961543	T	C	C	Yes	Yes
Bra1.27	1961564	G	A	A	Yes	Yes
Bra1.27	1962052	C	G	G	Yes	Yes
Bra1.27	1965173	T	C	C	Yes	Yes
Bra1.27	1965179	G	A	A	Yes	Yes
Bra1.27	1965230	G	A	A	Yes	Yes
Bra1.27	1965245	G	A	A	Yes	Yes
Bra1.27	1965326	C	G	G	Yes	Yes
Bra1.27	1966007	G	T	T	Yes	Yes
Bra1.27	1966160	C	T	T	Yes	Yes
Bra1.27	1966394	C	T	T	Yes	Yes
Bra1.27	1966436	G	A	A	Yes	Yes
Bra1.27	1966597	A	G	G	Yes	No
Bra1.27	1966637	T	C	C	Yes	Yes
Bra1.27	1966781	A	G	G	Yes	Yes
Bra1.27	1966785	C	T	T	Yes	Yes
Bra1.27	1966847	T	C	C	Yes	Yes
[truncated: 52,769 more rows]
