# Supplementary material for: HANDS2: accurate assignment of homoeallelic base-identity in allopolyploids despite missing data
Source: Sci Rep. 2016 Jul 5;6:29234. doi: 10.1038/srep29234 (PMC4932600; doi:10.1038/srep29234)
Supplement: Supplementary Table S12 [file srep29234-s13.xls]

## Sheet: Table S12
Table S12. HSP positions shared between the three tetraploids.
Reference	Position	Reference Base	B. napus (Subgenome A)	B. juncea (Subgenome A)	Shared Base	B. carinata (Subgenome B)	B. juncea (Subgenome B)	Shared Base	B. napus (Subgenome C)	B. carinata (Subgenome C)	Shared Base
Bra1.27	3527	G	A	A	Yes	C	C	Yes	G	G	Yes
Bra1.27	3543	T	C	C	Yes	T	T	Yes	T	C	No
Bra1.27	3699	T	T	T	Yes	T	G	No	G	G	Yes
Bra1.27	3975	C	T	T	Yes	G	G	Yes	C	C	Yes
Bra1.27	4113	C	C	C	Yes	C	T	No	T	T	Yes
Bra1.27	7136	T	T	G	No	T	T	Yes	G	G	Yes
Bra1.27	7138	G	G	A	No	G	G	Yes	A	A	Yes
Bra1.27	12942	C	C	C	Yes	T	T	Yes	G	G	Yes
Bra1.27	14372	A	A	A	Yes	A	G	No	G	G	Yes
Bra1.27	14735	T	T	T	Yes	T	G	No	G	G	Yes
Bra1.27	22131	C	C	C	Yes	C	G	No	G	G	Yes
Bra1.27	22146	G	G	G	Yes	A	A	Yes	T	T	Yes
Bra1.27	26290	T	T	T	Yes	A	A	Yes	G	G	Yes
Bra1.27	26863	A	A	A	Yes	C	G	No	G	G	Yes
Bra1.27	29207	G	G	G	Yes	C	C	Yes	A	A	Yes
Bra1.27	29351	T	T	T	Yes	T	A	No	A	A	Yes
Bra1.27	32985	G	G	G	Yes	A	A	Yes	T	T	Yes
Bra1.27	33033	G	G	G	Yes	C	C	Yes	A	A	Yes
Bra1.27	38876	G	G	G	Yes	G	C	No	T	T	Yes
Bra1.27	43162	G	G	G	Yes	G	A	No	A	A	Yes
Bra1.27	47951	T	C	T	No	C	C	Yes	T	T	Yes
Bra1.27	58682	T	C	T	No	G	G	Yes	T	T	Yes
Bra1.27	63513	A	A	A	Yes	T	T	Yes	T	A	No
Bra1.27	64003	A	A	A	Yes	A	G	No	T	T	Yes
Bra1.27	76942	C	C	C	Yes	A	A	Yes	T	T	Yes
Bra1.27	109024	T	T	C	No	T	T	Yes	C	C	Yes
Bra1.27	109027	C	C	G	No	C	C	Yes	T	T	Yes
Bra1.27	113916	A	A	A	Yes	A	G	No	G	G	Yes
Bra1.27	115251	T	T	T	Yes	T	C	No	C	C	Yes
Bra1.27	139834	G	G	G	Yes	G	A	No	A	A	Yes
Bra1.27	161686	C	C	T	No	C	C	Yes	T	T	Yes
Bra1.27	162046	T	T	T	Yes	T	A	No	A	A	Yes
Bra1.27	162319	T	T	A	No	T	T	Yes	A	A	Yes
Bra1.27	165776	T	T	T	Yes	T	C	No	C	C	Yes
Bra1.27	165878	T	T	T	Yes	T	A	No	A	A	Yes
Bra1.27	170659	A	A	A	Yes	G	G	Yes	G	A	No
Bra1.27	170710	G	G	G	Yes	C	C	Yes	C	G	No
Bra1.27	170977	C	C	C	Yes	C	T	No	T	T	Yes
Bra1.27	170980	G	G	G	Yes	G	A	No	A	A	Yes
Bra1.27	171849	C	T	C	No	T	T	Yes	C	C	Yes
Bra1.27	196321	C	C	C	Yes	A	A	Yes	G	G	Yes
Bra1.27	196384	G	G	A	No	G	G	Yes	A	A	Yes
Bra1.27	196573	C	C	C	Yes	T	T	Yes	T	A	No
Bra1.27	197460	A	A	A	Yes	A	G	No	G	G	Yes
Bra1.27	204300	C	C	C	Yes	G	G	Yes	G	A	No
Bra1.27	204327	T	A	T	No	G	A	No	T	T	Yes
Bra1.27	214812	C	C	C	Yes	T	T	Yes	G	C	No
Bra1.27	214909	T	A	A	Yes	G	G	Yes	T	T	Yes
Bra1.27	216604	C	T	T	Yes	A	A	Yes	C	C	Yes
Bra1.27	217045	C	C	C	Yes	C	T	No	T	T	Yes
Bra1.27	217318	C	C	C	Yes	G	G	Yes	T	T	Yes
Bra1.27	245269	T	T	T	Yes	T	C	No	C	C	Yes
Bra1.27	245653	A	T	T	Yes	C	C	Yes	A	A	Yes
Bra1.27	247528	C	C	C	Yes	C	G	No	G	G	Yes
Bra1.27	253351	A	T	A	No	C	C	Yes	A	A	Yes
Bra1.27	274418	C	C	T	No	A	A	Yes	T	T	Yes
Bra1.27	276272	C	C	C	Yes	A	A	Yes	T	T	Yes
Bra1.27	276398	G	G	A	No	G	G	Yes	A	A	Yes
Bra1.27	286265	C	C	C	Yes	C	T	No	T	T	Yes
Bra1.27	286295	G	G	G	Yes	G	C	No	C	C	Yes
Bra1.27	286475	C	C	C	Yes	T	T	Yes	T	C	No
Bra1.27	286505	C	C	C	Yes	C	T	No	T	T	Yes
Bra1.27	287784	A	C	A	No	C	C	Yes	G	A	No
Bra1.27	288102	A	C	A	No	G	G	Yes	G	T	No
Bra1.27	288141	C	C	C	Yes	G	G	Yes	G	C	No
Bra1.27	290401	T	T	C	No	T	T	Yes	C	C	Yes
Bra1.27	291265	C	C	C	Yes	C	T	No	T	T	Yes
Bra1.27	291562	G	G	G	Yes	A	A	Yes	T	T	Yes
Bra1.27	292209	G	G	G	Yes	G	T	No	T	T	Yes
Bra1.27	292332	A	A	G	No	A	A	Yes	G	G	Yes
Bra1.27	296967	T	T	C	No	T	T	Yes	C	C	Yes
Bra1.27	301674	C	C	C	Yes	C	T	No	T	T	Yes
Bra1.27	301679	G	G	G	Yes	G	A	No	A	A	Yes
Bra1.27	323764	C	C	C	Yes	C	G	No	A	A	Yes
Bra1.27	327318	G	G	G	Yes	C	C	Yes	A	A	Yes
Bra1.27	327573	A	A	T	No	A	A	Yes	T	T	Yes
Bra1.27	329134	C	C	T	No	C	C	Yes	T	T	Yes
Bra1.27	339191	A	A	A	Yes	A	T	No	T	T	Yes
Bra1.27	339192	C	C	C	Yes	C	T	No	T	T	Yes
Bra1.27	339209	A	A	A	Yes	A	G	No	C	G	No
Bra1.27	353236	T	T	T	Yes	T	C	No	C	C	Yes
Bra1.27	353239	T	T	T	Yes	T	A	No	A	A	Yes
Bra1.27	362077	C	C	C	Yes	C	A	No	T	T	Yes
Bra1.27	378038	C	T	C	No	T	T	Yes	C	C	Yes
Bra1.27	378344	C	T	C	No	T	T	Yes	C	C	Yes
Bra1.27	378587	T	C	T	No	C	C	Yes	T	T	Yes
Bra1.27	378860	T	C	T	No	C	C	Yes	T	T	Yes
Bra1.27	413726	C	C	T	No	C	C	Yes	T	T	Yes
Bra1.27	421432	T	G	T	No	G	G	Yes	T	T	Yes
Bra1.27	421438	C	T	C	No	T	T	Yes	C	C	Yes
Bra1.27	421468	C	C	C	Yes	C	A	No	A	A	Yes
Bra1.27	433500	G	G	C	No	G	G	Yes	C	C	Yes
Bra1.27	433518	T	T	A	No	G	G	Yes	A	A	Yes
Bra1.27	433749	A	A	G	No	A	A	Yes	G	G	Yes
Bra1.27	446909	C	C	C	Yes	C	A	No	G	G	Yes
Bra1.27	451398	T	T	T	Yes	C	C	Yes	G	G	Yes
Bra1.27	453600	C	C	C	Yes	C	T	No	T	T	Yes
Bra1.27	474699	G	G	G	Yes	G	A	No	A	A	Yes
Bra1.27	475682	A	A	A	Yes	T	T	Yes	G	G	Yes
Bra1.27	476399	A	A	T	No	A	A	Yes	T	T	Yes
Bra1.27	477232	A	A	A	Yes	A	G	No	T	T	Yes
Bra1.27	485148	G	G	G	Yes	G	A	No	A	A	Yes
Bra1.27	485253	G	G	G	Yes	G	A	No	T	T	Yes
Bra1.27	485316	C	C	T	No	C	C	Yes	T	T	Yes
Bra1.27	485385	C	C	G	No	C	C	Yes	G	G	Yes
Bra1.27	486753	A	A	A	Yes	G	G	Yes	T	T	Yes
Bra1.27	498747	A	A	G	No	A	A	Yes	C	C	Yes
Bra1.27	499317	G	G	G	Yes	A	A	Yes	A	G	No
Bra1.27	505469	G	G	G	Yes	C	C	Yes	A	A	Yes
Bra1.27	509596	T	T	T	Yes	T	A	No	C	C	Yes
Bra1.27	513630	A	A	A	Yes	T	C	No	G	G	Yes
Bra1.27	524556	C	C	C	Yes	G	G	Yes	G	A	No
Bra1.27	524619	A	A	A	Yes	G	G	Yes	G	A	No
Bra1.27	543987	C	C	C	Yes	T	T	Yes	T	C	No
Bra1.27	592117	G	A	G	No	G	A	No	G	A	No
Bra1.27	600688	T	T	T	Yes	A	C	No	G	G	Yes
Bra1.27	600802	G	A	G	No	A	A	Yes	G	G	Yes
Bra1.27	600814	C	C	C	Yes	C	A	No	T	T	Yes
Bra1.27	601366	C	C	C	Yes	C	T	No	T	T	Yes
Bra1.27	607910	A	A	A	Yes	T	G	No	G	G	Yes
Bra1.27	608177	C	C	C	Yes	C	T	No	T	T	Yes
Bra1.27	608246	C	G	C	No	A	A	Yes	C	C	Yes
Bra1.27	608261	G	T	G	No	T	T	Yes	G	G	Yes
Bra1.27	624026	A	A	A	Yes	G	G	Yes	G	A	No
Bra1.27	630881	G	G	G	Yes	G	T	No	T	T	Yes
Bra1.27	630962	C	T	C	No	T	T	Yes	C	C	Yes
Bra1.27	631004	A	A	A	Yes	T	T	Yes	C	C	Yes
Bra1.27	631348	G	A	A	Yes	C	G	No	G	G	Yes
Bra1.27	635752	A	G	A	No	G	G	Yes	A	A	Yes
Bra1.27	635806	C	T	C	No	T	T	Yes	C	C	Yes
Bra1.27	640207	G	G	A	No	G	G	Yes	A	A	Yes
Bra1.27	640324	A	A	A	Yes	G	G	Yes	C	C	Yes
Bra1.27	640630	T	T	G	No	A	A	Yes	G	G	Yes
Bra1.27	644824	C	G	C	No	G	G	Yes	C	C	Yes
Bra1.27	658467	T	T	T	Yes	T	C	No	C	C	Yes
Bra1.27	658536	A	A	G	No	A	A	Yes	G	G	Yes
Bra1.27	658617	T	T	A	No	T	T	Yes	A	A	Yes
Bra1.27	658806	A	A	A	Yes	A	T	No	T	T	Yes
Bra1.27	658896	G	G	G	Yes	T	C	No	C	C	Yes
Bra1.27	665839	T	T	T	Yes	T	C	No	C	C	Yes
Bra1.27	666508	A	A	A	Yes	A	C	No	C	C	Yes
Bra1.27	672938	A	A	A	Yes	G	G	Yes	T	T	Yes
Bra1.27	673004	C	C	C	Yes	G	G	Yes	T	T	Yes
Bra1.27	673055	G	G	G	Yes	G	A	No	A	A	Yes
Bra1.27	673862	T	T	C	No	T	T	Yes	C	C	Yes
Bra1.27	673934	T	T	T	Yes	G	G	Yes	A	A	Yes
Bra1.27	674105	C	C	C	Yes	G	G	Yes	A	A	Yes
Bra1.27	677077	T	T	T	Yes	T	C	No	C	C	Yes
Bra1.27	677377	A	A	A	Yes	A	G	No	G	G	Yes
Bra1.27	703635	A	G	G	Yes	G	A	No	A	A	Yes
Bra1.27	721512	A	A	A	Yes	G	G	Yes	G	A	No
Bra1.27	721812	A	A	A	Yes	G	G	Yes	G	A	No
Bra1.27	721869	C	C	C	Yes	T	T	Yes	T	C	No
Bra1.27	721906	G	G	G	Yes	A	A	Yes	A	G	No
Bra1.27	726952	C	C	C	Yes	C	G	No	T	T	Yes
Bra1.27	727677	A	A	A	Yes	A	G	No	G	G	Yes
Bra1.27	735057	T	T	T	Yes	T	G	No	G	G	Yes
Bra1.27	740729	G	G	G	Yes	T	T	Yes	A	A	Yes
Bra1.27	753923	A	A	A	Yes	C	C	Yes	G	G	Yes
Bra1.27	755892	C	C	C	Yes	A	A	Yes	G	G	Yes
Bra1.27	760272	A	A	A	Yes	C	C	Yes	T	T	Yes
Bra1.27	762133	C	C	C	Yes	T	T	Yes	A	A	Yes
Bra1.27	762618	G	G	G	Yes	G	A	No	A	A	Yes
Bra1.27	763221	C	C	C	Yes	C	T	No	T	T	Yes
Bra1.27	769193	T	T	T	Yes	T	G	No	C	C	Yes
Bra1.27	776438	T	T	T	Yes	T	C	No	C	C	Yes
Bra1.27	776450	A	A	A	Yes	A	T	No	T	T	Yes
Bra1.27	792546	A	A	A	Yes	A	G	No	G	G	Yes
Bra1.27	792557	G	G	G	Yes	G	A	No	A	A	Yes
Bra1.27	792572	C	C	C	Yes	C	A	No	A	A	Yes
Bra1.27	792932	A	A	A	Yes	A	G	No	G	G	Yes
Bra1.27	820696	A	G	A	No	G	G	Yes	T	T	Yes
Bra1.27	820918	C	C	C	Yes	C	T	No	T	T	Yes
Bra1.27	829815	C	C	C	Yes	C	T	No	T	T	Yes
Bra1.27	833519	C	T	C	No	T	T	Yes	C	C	Yes
Bra1.27	833611	A	A	A	Yes	T	T	Yes	C	C	Yes
Bra1.27	840629	A	A	A	Yes	A	T	No	T	T	Yes
Bra1.27	842015	A	A	A	Yes	A	G	No	G	G	Yes
Bra1.27	843771	G	G	G	Yes	C	C	Yes	C	T	No
Bra1.27	843918	G	G	G	Yes	G	C	No	C	C	Yes
Bra1.27	844119	C	C	C	Yes	C	T	No	T	T	Yes
Bra1.27	844128	G	G	G	Yes	G	C	No	T	T	Yes
Bra1.27	844207	C	C	C	Yes	C	T	No	T	T	Yes
Bra1.27	844740	C	C	C	Yes	C	T	No	T	T	Yes
Bra1.27	846135	C	C	C	Yes	C	G	No	G	G	Yes
Bra1.27	870569	T	A	A	Yes	C	C	Yes	T	T	Yes
Bra1.27	878230	A	A	A	Yes	T	T	Yes	G	G	Yes
Bra1.27	895835	A	G	A	No	G	G	Yes	A	A	Yes
Bra1.27	912002	C	C	C	Yes	A	A	Yes	A	C	No
Bra1.27	915015	T	T	T	Yes	A	A	Yes	C	C	Yes
Bra1.27	920036	G	G	G	Yes	A	A	Yes	C	C	Yes
Bra1.27	948338	A	A	A	Yes	C	C	Yes	G	G	Yes
Bra1.27	950022	C	C	C	Yes	A	A	Yes	G	G	Yes
Bra1.27	955575	T	G	T	No	G	G	Yes	A	A	Yes
Bra1.27	964240	C	C	C	Yes	A	A	Yes	T	T	Yes
Bra1.27	978779	G	C	G	No	C	C	Yes	G	G	Yes
Bra1.27	983570	T	T	G	No	T	T	Yes	G	G	Yes
Bra1.27	983573	A	A	G	No	A	A	Yes	G	G	Yes
Bra1.27	983681	C	C	T	No	C	C	Yes	T	T	Yes
Bra1.27	984011	G	G	G	Yes	T	T	Yes	C	C	Yes
Bra1.27	984458	G	G	C	No	G	G	Yes	C	T	No
Bra1.27	984477	T	T	G	No	T	T	Yes	G	G	Yes
Bra1.27	984920	G	G	G	Yes	C	C	Yes	T	T	Yes
Bra1.27	995145	C	C	T	No	C	C	Yes	T	T	Yes
Bra1.27	995368	A	A	A	Yes	A	G	No	G	G	Yes
Bra1.27	1000133	A	C	A	No	C	C	Yes	A	A	Yes
Bra1.27	1005767	T	T	C	No	T	T	Yes	C	C	Yes
Bra1.27	1009898	A	A	G	No	A	A	Yes	G	G	Yes
Bra1.27	1032063	G	G	C	No	G	G	Yes	C	C	Yes
Bra1.27	1039683	C	C	C	Yes	C	A	No	A	A	Yes
Bra1.27	1039998	A	C	C	Yes	A	A	Yes	A	C	No
Bra1.27	1048512	G	G	G	Yes	G	A	No	A	A	Yes
Bra1.27	1048781	C	C	C	Yes	C	T	No	T	T	Yes
Bra1.27	1051527	C	C	T	No	C	C	Yes	T	T	Yes
Bra1.27	1056517	G	G	G	Yes	G	C	No	C	C	Yes
Bra1.27	1057767	T	T	T	Yes	C	C	Yes	G	G	Yes
Bra1.27	1083890	G	G	G	Yes	A	A	Yes	T	T	Yes
Bra1.27	1099890	G	G	G	Yes	G	T	No	A	A	Yes
Bra1.27	1100022	G	G	G	Yes	C	C	Yes	A	A	Yes
Bra1.27	1103635	T	T	C	No	T	T	Yes	G	G	Yes
Bra1.27	1103674	T	T	T	Yes	C	C	Yes	A	A	Yes
Bra1.27	1104274	C	C	C	Yes	A	A	Yes	T	T	Yes
Bra1.27	1117614	C	G	C	No	G	G	Yes	C	C	Yes
Bra1.27	1117692	G	G	G	Yes	C	C	Yes	A	A	Yes
Bra1.27	1118145	C	C	C	Yes	A	A	Yes	G	G	Yes
Bra1.27	1127459	G	G	G	Yes	A	A	Yes	C	C	Yes
Bra1.27	1146857	T	T	C	No	T	T	Yes	C	C	Yes
Bra1.27	1147519	C	C	T	No	C	C	Yes	T	T	Yes
Bra1.27	1148440	G	G	G	Yes	G	A	No	A	A	Yes
Bra1.27	1150170	C	A	A	Yes	C	C	Yes	T	T	Yes
Bra1.27	1151892	C	C	C	Yes	A	G	No	G	G	Yes
Bra1.27	1186149	A	A	C	No	T	T	Yes	C	C	Yes
Bra1.27	1186644	T	T	T	Yes	C	C	Yes	C	T	No
Bra1.27	1187119	C	C	T	No	C	C	Yes	T	T	Yes
Bra1.27	1189270	C	C	G	No	T	T	Yes	G	C	No
Bra1.27	1189366	G	A	G	No	A	A	Yes	G	G	Yes
Bra1.27	1207207	C	C	T	No	A	A	Yes	T	T	Yes
Bra1.27	1207408	C	C	T	No	C	C	Yes	T	T	Yes
Bra1.27	1207420	G	G	A	No	G	G	Yes	A	A	Yes
Bra1.27	1213245	A	A	G	No	A	A	Yes	G	G	Yes
Bra1.27	1232689	A	A	G	No	T	T	Yes	G	G	Yes
Bra1.27	1252478	C	T	C	No	T	T	Yes	C	C	Yes
Bra1.27	1252493	C	T	C	No	T	T	Yes	C	C	Yes
Bra1.27	1258949	C	T	C	No	T	T	Yes	C	C	Yes
Bra1.27	1261899	C	C	C	Yes	C	T	No	T	T	Yes
Bra1.27	1262811	T	T	T	Yes	C	C	Yes	A	A	Yes
Bra1.27	1265871	T	T	T	Yes	T	A	No	A	A	Yes
Bra1.27	1276637	A	A	G	No	A	A	Yes	G	G	Yes
Bra1.27	1277123	C	C	C	Yes	C	G	No	T	T	Yes
Bra1.27	1277875	A	A	A	Yes	T	T	Yes	C	A	No
Bra1.27	1277990	T	A	T	No	A	A	Yes	T	T	Yes
Bra1.27	1284652	T	G	G	Yes	G	C	No	T	T	Yes
Bra1.27	1284739	T	T	T	Yes	C	C	Yes	C	T	No
Bra1.27	1284868	C	A	A	Yes	G	G	Yes	C	C	Yes
Bra1.27	1294977	T	G	T	No	A	A	Yes	T	T	Yes
Bra1.27	1299338	C	C	C	Yes	T	T	Yes	A	C	No
Bra1.27	1299389	A	A	T	No	A	A	Yes	T	T	Yes
Bra1.27	1302837	T	T	C	No	G	T	No	G	T	No
Bra1.27	1303037	A	A	A	Yes	G	G	Yes	T	T	Yes
Bra1.27	1303082	A	C	A	No	C	C	Yes	G	G	Yes
Bra1.27	1303085	G	C	G	No	C	C	Yes	G	G	Yes
Bra1.27	1303241	T	T	T	Yes	C	C	Yes	G	G	Yes
Bra1.27	1312081	A	G	A	No	G	G	Yes	A	A	Yes
Bra1.27	1323910	A	A	G	No	A	A	Yes	G	G	Yes
Bra1.27	1324475	A	A	A	Yes	G	G	Yes	G	A	No
Bra1.27	1334613	C	T	C	No	C	T	No	C	T	No
Bra1.27	1345580	T	T	T	Yes	T	A	No	A	A	Yes
Bra1.27	1352842	A	T	A	No	T	T	Yes	A	A	Yes
Bra1.27	1353814	C	C	T	No	C	C	Yes	G	G	Yes
Bra1.27	1363733	T	T	T	Yes	G	C	No	C	C	Yes
Bra1.27	1363757	T	T	T	Yes	T	C	No	C	C	Yes
Bra1.27	1382504	A	A	A	Yes	T	T	Yes	G	G	Yes
Bra1.27	1382910	C	C	T	No	C	C	Yes	T	T	Yes
Bra1.27	1400037	T	T	T	Yes	C	C	Yes	C	T	No
Bra1.27	1404701	T	G	T	No	G	G	Yes	T	T	Yes
Bra1.27	1405605	T	T	T	Yes	T	C	No	C	C	Yes
Bra1.27	1406448	C	G	C	No	G	G	Yes	C	C	Yes
Bra1.27	1407301	G	T	G	No	T	T	Yes	G	G	Yes
Bra1.27	1407305	C	G	C	No	G	G	Yes	A	C	No
Bra1.27	1408405	T	G	T	No	C	G	No	T	T	Yes
Bra1.27	1411354	C	C	C	Yes	G	G	Yes	A	A	Yes
Bra1.27	1419505	C	C	C	Yes	G	G	Yes	T	T	Yes
Bra1.27	1419970	G	G	G	Yes	A	A	Yes	C	C	Yes
Bra1.27	1421691	G	G	G	Yes	G	A	No	A	A	Yes
Bra1.27	1422570	A	G	A	No	G	G	Yes	A	A	Yes
Bra1.27	1423021	C	C	C	Yes	C	G	No	T	T	Yes
Bra1.27	1423617	G	G	G	Yes	G	A	No	A	A	Yes
Bra1.27	1429599	G	C	G	No	G	T	No	G	T	No
Bra1.27	1432678	C	C	C	Yes	T	T	Yes	A	A	Yes
Bra1.27	1440114	G	G	G	Yes	T	C	No	C	C	Yes
Bra1.27	1448677	C	C	C	Yes	C	T	No	T	T	Yes
Bra1.27	1480299	C	C	C	Yes	C	T	No	T	T	Yes
Bra1.27	1493855	C	C	C	Yes	C	T	No	T	T	Yes
Bra1.27	1494000	A	T	A	No	T	T	Yes	A	A	Yes
Bra1.27	1494009	A	A	A	Yes	T	T	Yes	G	G	Yes
Bra1.27	1525676	A	A	A	Yes	A	C	No	C	C	Yes
Bra1.27	1525993	A	A	A	Yes	A	G	No	G	G	Yes
Bra1.27	1526000	C	C	C	Yes	C	G	No	G	G	Yes
Bra1.27	1526877	T	T	T	Yes	T	A	No	C	A	No
Bra1.27	1527027	T	T	A	No	G	G	Yes	A	A	Yes
Bra1.27	1527153	C	C	G	No	G	C	No	G	C	No
Bra1.27	1527318	T	T	T	Yes	G	G	Yes	A	A	Yes
Bra1.27	1534929	T	T	C	No	T	T	Yes	C	C	Yes
Bra1.27	1536010	A	C	A	No	C	C	Yes	A	A	Yes
Bra1.27	1542861	T	T	T	Yes	T	C	No	C	C	Yes
Bra1.27	1549846	T	T	T	Yes	T	C	No	C	C	Yes
Bra1.27	1552161	T	C	T	No	C	C	Yes	T	T	Yes
Bra1.27	1552400	T	C	T	No	C	C	Yes	T	T	Yes
Bra1.27	1557919	T	C	T	No	C	C	Yes	T	T	Yes
Bra1.27	1557952	C	T	C	No	A	A	Yes	C	C	Yes
Bra1.27	1559245	A	A	A	Yes	G	G	Yes	T	T	Yes
Bra1.27	1572779	G	C	G	No	C	C	Yes	G	G	Yes
Bra1.27	1580845	A	T	A	No	T	T	Yes	A	A	Yes
Bra1.27	1590739	T	C	T	No	A	A	Yes	T	T	Yes
Bra1.27	1593170	C	T	C	No	T	T	Yes	C	C	Yes
Bra1.27	1593265	T	A	T	No	A	A	Yes	T	T	Yes
Bra1.27	1604180	C	T	T	Yes	T	C	No	C	C	Yes
Bra1.27	1607297	T	T	C	No	T	T	Yes	C	C	Yes
Bra1.27	1609196	T	C	C	Yes	T	T	Yes	T	C	No
Bra1.27	1609197	C	A	A	Yes	C	C	Yes	C	A	No
Bra1.27	1613210	A	G	A	No	G	G	Yes	A	A	Yes
Bra1.27	1613474	G	C	C	Yes	G	G	Yes	A	A	Yes
Bra1.27	1613498	C	C	C	Yes	C	T	No	T	T	Yes
Bra1.27	1615781	C	T	C	No	T	T	Yes	C	C	Yes
Bra1.27	1616258	A	T	T	Yes	C	A	No	A	A	Yes
Bra1.27	1617026	T	T	T	Yes	T	C	No	C	C	Yes
Bra1.27	1617545	C	T	T	Yes	C	C	Yes	C	T	No
Bra1.27	1621804	A	A	A	Yes	A	G	No	T	T	Yes
Bra1.27	1628973	T	T	T	Yes	A	A	Yes	C	C	Yes
Bra1.27	1629420	C	C	C	Yes	T	T	Yes	T	C	No
Bra1.27	1650445	G	G	G	Yes	T	A	No	A	A	Yes
Bra1.27	1651968	T	T	T	Yes	C	C	Yes	C	T	No
Bra1.27	1651998	C	C	C	Yes	T	T	Yes	T	C	No
Bra1.27	1652065	T	G	T	No	G	G	Yes	T	T	Yes
Bra1.27	1679412	G	G	G	Yes	T	T	Yes	C	C	Yes
Bra1.27	1681126	G	C	G	No	C	C	Yes	G	G	Yes
Bra1.27	1716130	T	T	G	No	T	T	Yes	G	G	Yes
Bra1.27	1716424	C	C	C	Yes	T	T	Yes	A	A	Yes
Bra1.27	1716472	T	C	T	No	C	C	Yes	T	T	Yes
Bra1.27	1716835	G	A	G	No	A	A	Yes	G	G	Yes
Bra1.27	1717799	A	A	A	Yes	A	C	No	G	G	Yes
Bra1.27	1728697	G	G	G	Yes	G	A	No	A	A	Yes
Bra1.27	1729531	T	T	T	Yes	T	C	No	C	C	Yes
Bra1.27	1729870	C	C	C	Yes	C	G	No	A	A	Yes
Bra1.27	1730533	T	C	T	No	C	C	Yes	T	T	Yes
Bra1.27	1730581	G	A	G	No	A	A	Yes	G	G	Yes
Bra1.27	1730786	C	T	C	No	T	T	Yes	C	C	Yes
Bra1.27	1731058	C	G	C	No	G	G	Yes	C	C	Yes
Bra1.27	1731101	G	T	G	No	T	T	Yes	G	G	Yes
Bra1.27	1749050	C	C	C	Yes	T	T	Yes	G	G	Yes
Bra1.27	1752194	A	G	A	No	G	G	Yes	A	A	Yes
Bra1.27	1757185	G	G	G	Yes	A	A	Yes	C	G	No
Bra1.27	1758714	T	T	T	Yes	T	C	No	C	C	Yes
Bra1.27	1772317	T	T	T	Yes	T	G	No	C	C	Yes
Bra1.27	1783621	C	T	C	No	T	T	Yes	C	C	Yes
Bra1.27	1784176	G	G	G	Yes	T	T	Yes	C	C	Yes
Bra1.27	1784467	G	G	G	Yes	T	C	No	T	C	No
Bra1.27	1784602	C	C	C	Yes	T	T	Yes	T	C	No
Bra1.27	1787141	C	C	C	Yes	G	G	Yes	T	T	Yes
Bra1.27	1787491	A	G	A	No	G	G	Yes	A	A	Yes
Bra1.27	1790016	A	A	G	No	A	A	Yes	G	G	Yes
Bra1.27	1795505	T	T	C	No	T	T	Yes	G	G	Yes
Bra1.27	1795925	G	G	A	No	G	G	Yes	A	A	Yes
Bra1.27	1796015	A	A	A	Yes	A	G	No	G	G	Yes
Bra1.27	1796057	G	G	G	Yes	G	A	No	A	A	Yes
Bra1.27	1808819	G	G	G	Yes	T	T	Yes	A	A	Yes
Bra1.27	1820109	C	T	T	Yes	A	A	Yes	C	C	Yes
Bra1.27	1820160	A	A	A	Yes	G	G	Yes	G	A	No
Bra1.27	1820169	G	G	G	Yes	T	T	Yes	T	G	No
Bra1.27	1820170	T	T	T	Yes	C	C	Yes	C	T	No
Bra1.27	1820172	G	G	G	Yes	C	C	Yes	C	G	No
Bra1.27	1820545	C	C	C	Yes	T	T	Yes	A	A	Yes
Bra1.27	1841144	T	T	T	Yes	A	A	Yes	C	C	Yes
Bra1.27	1876527	A	A	A	Yes	A	T	No	T	T	Yes
Bra1.27	1877207	A	G	G	Yes	A	A	Yes	A	G	No
Bra1.27	1879626	A	A	A	Yes	T	C	No	C	C	Yes
Bra1.27	1879731	A	A	A	Yes	G	G	Yes	G	A	No
Bra1.27	1886441	T	T	C	No	T	T	Yes	C	C	Yes
Bra1.27	1886444	C	C	T	No	C	C	Yes	T	T	Yes
Bra1.27	1891069	G	A	G	No	A	A	Yes	G	G	Yes
Bra1.27	1891459	C	C	A	No	T	T	Yes	T	C	No
Bra1.27	1891498	A	T	T	Yes	A	A	Yes	A	T	No
Bra1.27	1891621	G	T	T	Yes	T	G	No	G	G	Yes
Bra1.27	1905842	C	C	C	Yes	G	G	Yes	T	T	Yes
Bra1.27	1905929	A	A	A	Yes	A	G	No	G	G	Yes
Bra1.27	1909319	C	C	C	Yes	C	A	No	T	T	Yes
Bra1.27	1913123	T	C	T	No	C	C	Yes	T	T	Yes
Bra1.27	1919426	T	C	T	No	C	C	Yes	A	A	Yes
Bra1.27	1937298	A	A	A	Yes	C	C	Yes	T	T	Yes
Bra1.27	1937367	G	G	G	Yes	T	T	Yes	C	C	Yes
Bra1.27	1949691	C	T	C	No	T	T	Yes	C	C	Yes
Bra1.27	1956266	G	G	G	Yes	T	T	Yes	C	C	Yes
Bra1.27	1959410	C	C	C	Yes	A	A	Yes	T	T	Yes
Bra1.27	1960259	T	T	C	No	T	T	Yes	C	C	Yes
Bra1.27	1960388	A	T	A	No	T	T	Yes	A	A	Yes
Bra1.27	1960509	C	T	C	No	T	T	Yes	C	C	Yes
Bra1.27	1960724	T	T	C	No	T	T	Yes	C	C	Yes
Bra1.27	1961564	G	G	G	Yes	T	A	No	A	A	Yes
Bra1.27	1967695	T	T	T	Yes	G	G	Yes	A	A	Yes
Bra1.27	1971421	A	A	T	No	A	A	Yes	T	T	Yes
Bra1.27	1979927	G	C	G	No	T	T	Yes	G	G	Yes
Bra1.27	1980080	T	T	T	Yes	G	G	Yes	A	A	Yes
Bra1.27	1980164	T	G	G	Yes	G	A	No	T	T	Yes
Bra1.27	1990491	T	C	T	No	C	C	Yes	T	T	Yes
Bra1.27	1990902	G	G	G	Yes	T	T	Yes	C	C	Yes
Bra1.27	1993891	G	T	G	No	A	A	Yes	G	G	Yes
Bra1.27	1994401	A	A	A	Yes	G	G	Yes	T	A	No
Bra1.27	1999020	C	C	G	No	C	C	Yes	G	G	Yes
Bra1.27	1999089	C	T	C	No	T	T	Yes	C	C	Yes
Bra1.27	2005459	G	G	G	Yes	A	A	Yes	C	C	Yes
Bra1.27	2006680	C	C	C	Yes	C	G	No	G	G	Yes
Bra1.27	2007358	C	C	T	No	C	C	Yes	T	T	Yes
Bra1.27	2022650	G	G	G	Yes	A	A	Yes	T	T	Yes
Bra1.27	2030886	T	G	T	No	A	A	Yes	T	T	Yes
Bra1.27	2030937	C	T	C	No	T	T	Yes	C	C	Yes
Bra1.27	2031396	G	G	G	Yes	G	A	No	A	A	Yes
Bra1.27	2031711	C	T	C	No	T	T	Yes	C	C	Yes
Bra1.27	2032731	A	A	A	Yes	C	C	Yes	G	G	Yes
Bra1.27	2033532	G	G	G	Yes	A	A	Yes	T	T	Yes
Bra1.27	2033615	G	G	G	Yes	G	A	No	A	A	Yes
Bra1.27	2033763	C	C	C	Yes	A	G	No	G	G	Yes
Bra1.27	2034024	T	A	T	No	A	A	Yes	T	T	Yes
Bra1.27	2035757	T	A	T	No	A	A	Yes	T	T	Yes
Bra1.27	2036332	C	T	C	No	T	T	Yes	C	C	Yes
Bra1.27	2036374	C	T	T	Yes	T	C	No	C	C	Yes
Bra1.27	2036392	T	T	T	Yes	T	C	No	C	C	Yes
Bra1.27	2036422	C	T	T	Yes	T	C	No	C	C	Yes
Bra1.27	2036605	A	A	G	No	A	A	Yes	G	G	Yes
Bra1.27	2036698	T	T	C	No	T	T	Yes	C	C	Yes
Bra1.27	2037402	G	G	G	Yes	G	C	No	C	C	Yes
Bra1.27	2037408	C	C	G	No	C	C	Yes	G	G	Yes
Bra1.27	2040086	C	C	C	Yes	G	G	Yes	T	T	Yes
Bra1.27	2040095	A	A	A	Yes	A	G	No	G	G	Yes
Bra1.27	2040134	G	G	G	Yes	G	T	No	T	T	Yes
Bra1.27	2040311	G	G	G	Yes	G	A	No	A	A	Yes
Bra1.27	2045056	G	G	G	Yes	G	A	No	A	A	Yes
Bra1.27	2045162	C	C	C	Yes	G	G	Yes	G	C	No
Bra1.27	2056327	G	G	G	Yes	T	T	Yes	A	A	Yes
Bra1.27	2093108	T	T	T	Yes	A	A	Yes	G	G	Yes
Bra1.27	2095584	G	T	G	No	A	A	Yes	G	G	Yes
Bra1.27	2095749	G	T	T	Yes	C	C	Yes	G	G	Yes
Bra1.27	2095788	T	T	T	Yes	T	C	No	C	C	Yes
Bra1.27	2095917	C	C	C	Yes	A	A	Yes	G	G	Yes
Bra1.27	2109840	A	A	C	No	A	A	Yes	C	C	Yes
Bra1.27	2109846	C	C	T	No	C	C	Yes	T	T	Yes
Bra1.27	2111481	G	T	G	No	C	C	Yes	G	G	Yes
Bra1.27	2111532	T	T	C	No	T	T	Yes	C	C	Yes
Bra1.27	2114643	G	G	G	Yes	A	A	Yes	T	T	Yes
Bra1.27	2115054	C	T	C	No	T	T	Yes	C	C	Yes
Bra1.27	2158883	C	C	C	Yes	A	A	Yes	T	T	Yes
Bra1.27	2159044	C	C	C	Yes	T	T	Yes	A	A	Yes
Bra1.27	2159419	T	T	T	Yes	G	G	Yes	A	A	Yes
Bra1.27	2165858	T	A	T	No	A	A	Yes	G	G	Yes
Bra1.27	2167598	G	G	G	Yes	A	A	Yes	C	C	Yes
Bra1.27	2192052	C	C	C	Yes	C	T	No	T	T	Yes
Bra1.27	2218168	A	T	A	No	G	G	Yes	A	A	Yes
Bra1.27	2218332	A	C	A	No	C	C	Yes	A	A	Yes
Bra1.27	2242601	C	C	C	Yes	C	A	No	T	T	Yes
Bra1.27	2249108	C	C	C	Yes	C	T	No	T	T	Yes
Bra1.27	2258076	C	T	T	Yes	C	C	Yes	A	A	Yes
Bra1.27	2258292	A	A	A	Yes	T	T	Yes	G	G	Yes
Bra1.27	2258319	G	G	G	Yes	C	C	Yes	A	A	Yes
Bra1.27	2270777	T	T	C	No	T	T	Yes	C	C	Yes
Bra1.27	2270927	C	G	C	No	C	G	No	C	G	No
Bra1.27	2272388	G	G	G	Yes	G	A	No	A	A	Yes
Bra1.27	2289878	G	G	G	Yes	T	T	Yes	C	C	Yes
Bra1.27	2289943	T	T	A	No	T	T	Yes	A	A	Yes
Bra1.27	2320757	A	G	A	No	G	G	Yes	A	A	Yes
Bra1.27	2320775	C	T	C	No	T	T	Yes	C	C	Yes
Bra1.27	2332509	G	G	G	Yes	A	A	Yes	A	G	No
Bra1.27	2332701	C	T	C	No	T	T	Yes	C	C	Yes
Bra1.27	2333457	T	G	G	Yes	C	T	No	T	T	Yes
Bra1.27	2342683	T	T	C	No	T	T	Yes	C	C	Yes
Bra1.27	2342713	T	T	C	No	T	T	Yes	C	C	Yes
Bra1.27	2363908	A	T	T	Yes	T	C	No	G	G	Yes
Bra1.27	2370504	A	A	A	Yes	A	G	No	T	T	Yes
Bra1.27	2388123	G	A	A	Yes	G	G	Yes	C	C	Yes
Bra1.27	2395647	C	C	C	Yes	C	T	No	T	T	Yes
Bra1.27	2396538	A	A	A	Yes	G	G	Yes	C	C	Yes
Bra1.27	2397665	A	G	A	No	G	G	Yes	A	A	Yes
Bra1.27	2397932	C	T	C	No	A	A	Yes	C	C	Yes
Bra1.27	2398028	G	T	G	No	T	T	Yes	G	G	Yes
Bra1.27	2404942	T	T	T	Yes	T	G	No	G	G	Yes
Bra1.27	2404971	A	C	C	Yes	G	G	Yes	A	A	Yes
Bra1.27	2421094	G	G	A	No	G	G	Yes	A	A	Yes
Bra1.27	2425438	C	T	T	Yes	C	C	Yes	G	G	Yes
Bra1.27	2428933	G	G	G	Yes	G	C	No	C	C	Yes
Bra1.27	2429785	C	C	C	Yes	A	T	No	T	T	Yes
Bra1.27	2429836	G	G	G	Yes	C	C	Yes	T	T	Yes
Bra1.27	2429968	G	G	G	Yes	T	T	Yes	A	A	Yes
Bra1.27	2434657	C	C	C	Yes	G	A	No	A	A	Yes
Bra1.27	2434939	A	A	G	No	A	A	Yes	G	G	Yes
Bra1.27	2435389	A	G	A	No	G	G	Yes	T	T	Yes
Bra1.27	2435398	C	T	C	No	T	T	Yes	C	C	Yes
Bra1.27	2459546	C	C	C	Yes	A	T	No	T	T	Yes
Bra1.27	2460503	T	G	C	No	T	T	Yes	C	C	Yes
Bra1.27	2470703	T	T	T	Yes	T	C	No	C	C	Yes
Bra1.27	2471372	G	A	A	Yes	A	G	No	G	G	Yes
Bra1.27	2471548	G	C	G	No	G	C	No	G	C	No
Bra1.27	2471663	T	T	G	No	G	T	No	C	T	No
Bra1.27	2484566	T	T	T	Yes	T	C	No	C	C	Yes
Bra1.27	2528938	T	A	T	No	A	A	Yes	T	T	Yes
Bra1.27	2541612	T	T	T	Yes	T	C	No	C	C	Yes
Bra1.27	2560651	T	T	T	Yes	G	G	Yes	G	T	No
Bra1.27	2560654	T	T	T	Yes	G	G	Yes	G	T	No
Bra1.27	2561545	G	G	G	Yes	G	A	No	A	A	Yes
Bra1.27	2562450	G	G	G	Yes	A	A	Yes	C	G	No
Bra1.27	2589534	C	C	C	Yes	T	T	Yes	T	G	No
Bra1.27	2589576	A	A	A	Yes	G	G	Yes	G	A	No
Bra1.27	2589612	C	C	C	Yes	C	T	No	T	T	Yes
Bra1.27	2590182	G	G	G	Yes	C	C	Yes	A	A	Yes
Bra1.27	2598894	G	G	G	Yes	T	T	Yes	T	G	No
Bra1.27	2614848	T	T	T	Yes	G	G	Yes	A	A	Yes
Bra1.27	2614884	C	C	C	Yes	T	T	Yes	T	C	No
Bra1.27	2615328	A	G	A	No	G	G	Yes	A	A	Yes
Bra1.27	2615619	G	G	G	Yes	G	T	No	T	T	Yes
Bra1.27	2620641	T	T	A	No	C	C	Yes	A	A	Yes
Bra1.27	2621768	C	C	C	Yes	T	A	No	A	A	Yes
Bra1.27	2621846	T	T	T	Yes	T	C	No	C	C	Yes
Bra1.27	2622038	G	G	T	No	G	G	Yes	T	T	Yes
Bra1.27	2622146	T	T	C	No	T	T	Yes	A	A	Yes
Bra1.27	2623210	A	A	A	Yes	A	G	No	G	G	Yes
Bra1.27	2624662	T	T	T	Yes	T	C	No	C	C	Yes
Bra1.27	2637044	A	A	T	No	A	A	Yes	T	T	Yes
Bra1.27	2637080	T	T	T	Yes	T	C	No	C	C	Yes
Bra1.27	2637218	C	C	C	Yes	C	G	No	G	G	Yes
Bra1.27	2648690	N	G	A	No	G	G	Yes	A	A	Yes
Bra1.27	2648870	T	C	T	No	A	A	Yes	T	T	Yes
Bra1.27	2654784	G	C	G	No	C	C	Yes	G	G	Yes
Bra1.27	2668730	G	G	G	Yes	G	A	No	A	A	Yes
Bra1.27	2672287	C	T	T	Yes	T	C	No	C	C	Yes
Bra1.27	2678583	T	T	T	Yes	A	A	Yes	G	G	Yes
Bra1.27	2678589	A	C	A	No	T	C	No	A	A	Yes
Bra1.27	2678604	G	A	G	No	A	A	Yes	G	G	Yes
Bra1.27	2678996	C	C	C	Yes	G	G	Yes	A	A	Yes
Bra1.27	2679137	T	T	T	Yes	T	C	No	C	C	Yes
Bra1.27	2684730	T	T	T	Yes	A	A	Yes	G	G	Yes
Bra1.27	2685004	C	C	T	No	C	C	Yes	T	T	Yes
Bra1.27	2690526	G	G	G	Yes	G	C	No	C	C	Yes
Bra1.27	2703496	C	C	C	Yes	T	T	Yes	T	C	No
Bra1.27	2703533	A	A	A	Yes	C	C	Yes	C	A	No
Bra1.27	2708357	T	T	T	Yes	C	C	Yes	A	A	Yes
Bra1.27	2708462	C	C	C	Yes	T	T	Yes	G	G	Yes
Bra1.27	2708909	G	A	G	No	A	A	Yes	G	G	Yes
Bra1.27	2715072	C	T	T	Yes	C	C	Yes	G	G	Yes
Bra1.27	2715135	C	A	A	Yes	C	C	Yes	C	A	No
Bra1.27	2715213	C	T	T	Yes	C	C	Yes	G	G	Yes
Bra1.27	2735534	G	T	G	No	T	T	Yes	G	G	Yes
Bra1.27	2753787	C	C	C	Yes	T	T	Yes	T	C	No
Bra1.27	2753900	N	G	G	Yes	G	C	No	C	C	Yes
Bra1.27	2760522	C	C	C	Yes	C	A	No	A	A	Yes
Bra1.27	2760523	A	A	A	Yes	A	C	No	C	C	Yes
Bra1.27	2783530	C	C	C	Yes	G	G	Yes	G	T	No
Bra1.27	2837435	G	G	G	Yes	A	T	No	A	G	No
Bra1.27	2837708	A	A	A	Yes	A	G	No	G	G	Yes
Bra1.27	2838859	G	G	G	Yes	G	A	No	A	A	Yes
Bra1.27	2838952	A	G	A	No	G	G	Yes	A	A	Yes
Bra1.27	2839174	T	T	T	Yes	C	C	Yes	C	T	No
Bra1.27	2839435	T	T	T	Yes	G	G	Yes	C	C	Yes
Bra1.27	2843476	A	A	A	Yes	T	T	Yes	C	C	Yes
Bra1.27	2853172	A	A	A	Yes	A	G	No	G	G	Yes
Bra1.27	2853182	C	C	C	Yes	C	T	No	T	T	Yes
Bra1.27	2853559	C	G	T	No	G	G	Yes	C	C	Yes
Bra1.27	2854507	G	C	G	No	C	C	Yes	G	G	Yes
Bra1.27	2870599	T	T	T	Yes	G	A	No	A	T	No
Bra1.27	2873805	T	T	T	Yes	C	C	Yes	C	T	No
Bra1.27	2874296	A	A	A	Yes	A	G	No	G	G	Yes
Bra1.27	2874380	T	T	T	Yes	C	C	Yes	A	A	Yes
Bra1.27	2874794	T	G	G	Yes	T	T	Yes	A	A	Yes
Bra1.27	2875037	A	A	A	Yes	G	G	Yes	G	A	No
Bra1.27	2875364	T	T	T	Yes	G	G	Yes	C	C	Yes
Bra1.27	2884084	T	T	T	Yes	T	A	No	A	A	Yes
Bra1.27	2884362	G	G	G	Yes	G	C	No	C	C	Yes
Bra1.27	2895037	G	C	G	No	C	C	Yes	G	G	Yes
Bra1.27	2895751	C	T	C	No	T	T	Yes	C	C	Yes
Bra1.27	2904089	C	T	C	No	C	T	No	C	T	No
Bra1.27	2904142	G	A	G	No	A	A	Yes	G	G	Yes
Bra1.27	2968393	G	G	G	Yes	A	A	Yes	A	G	No
Bra1.27	2968660	G	G	G	Yes	G	A	No	A	A	Yes
Bra1.27	2968663	G	G	G	Yes	G	A	No	A	A	Yes
Bra1.27	2968705	G	A	G	No	A	A	Yes	G	G	Yes
Bra1.27	3012555	A	A	A	Yes	T	C	No	T	C	No
Bra1.27	3012687	G	G	T	No	G	G	Yes	T	T	Yes
Bra1.27	3030961	A	G	G	Yes	A	A	Yes	C	C	Yes
Bra1.27	3036091	A	A	T	No	A	A	Yes	T	T	Yes
Bra1.27	3058807	T	T	T	Yes	T	C	No	C	C	Yes
Bra1.27	3058852	T	T	T	Yes	T	A	No	C	C	Yes
Bra1.27	3058963	G	A	G	No	C	C	Yes	G	G	Yes
Bra1.27	3061293	T	C	A	No	T	T	Yes	A	A	Yes
Bra1.27	3061536	T	T	C	No	T	T	Yes	C	C	Yes
Bra1.27	3074457	G	G	G	Yes	G	C	No	C	C	Yes
Bra1.27	3081267	T	T	T	Yes	T	C	No	C	C	Yes
Bra1.27	3104607	G	G	G	Yes	C	C	Yes	T	T	Yes
Bra1.27	3104688	C	C	C	Yes	A	A	Yes	T	T	Yes
Bra1.27	3127210	T	C	T	No	C	C	Yes	T	T	Yes
Bra1.27	3127909	G	G	G	Yes	C	A	No	T	T	Yes
Bra1.27	3128230	A	A	A	Yes	T	T	Yes	G	G	Yes
Bra1.27	3146229	A	C	A	No	C	C	Yes	A	A	Yes
Bra1.27	3164858	A	A	A	Yes	C	C	Yes	C	A	No
Bra1.27	3166755	T	C	T	No	C	C	Yes	T	T	Yes
Bra1.27	3168377	C	C	C	Yes	G	G	Yes	T	T	Yes
Bra1.27	3173397	C	C	T	No	C	C	Yes	T	T	Yes
Bra1.27	3177602	C	C	C	Yes	C	T	No	T	T	Yes
Bra1.27	3182408	T	T	T	Yes	T	A	No	A	A	Yes
Bra1.27	3187335	C	C	C	Yes	C	T	No	T	T	Yes
Bra1.27	3187376	G	G	G	Yes	G	T	No	A	A	Yes
Bra1.27	3198457	A	A	A	Yes	G	G	Yes	G	A	No
Bra1.27	3238681	G	T	T	Yes	C	G	No	G	G	Yes
Bra1.27	3238954	T	C	T	No	C	C	Yes	T	T	Yes
Bra1.27	3239563	C	C	C	Yes	C	T	No	T	T	Yes
Bra1.27	3239644	T	C	T	No	C	C	Yes	T	T	Yes
Bra1.27	3239830	G	G	A	No	G	G	Yes	A	A	Yes
Bra1.27	3244662	G	A	G	No	A	A	Yes	G	G	Yes
Bra1.27	3252578	T	T	T	Yes	T	C	No	C	C	Yes
Bra1.27	3257707	G	T	G	No	A	C	No	G	G	Yes
Bra1.27	3258100	T	T	T	Yes	C	C	Yes	C	T	No
Bra1.27	3261061	T	T	C	No	T	T	Yes	C	C	Yes
Bra1.27	3261070	T	T	T	Yes	G	G	Yes	G	T	No
Bra1.27	3261274	T	T	C	No	T	T	Yes	C	C	Yes
Bra1.27	3261979	T	A	T	No	T	A	No	C	A	No
Bra1.27	3262534	T	T	T	Yes	C	C	Yes	C	T	No
Bra1.27	3262648	G	G	G	Yes	T	T	Yes	T	G	No
Bra1.27	3264519	G	A	G	No	A	A	Yes	G	G	Yes
Bra1.27	3270266	T	T	T	Yes	T	C	No	C	C	Yes
Bra1.27	3275569	A	A	G	No	A	A	Yes	G	G	Yes
Bra1.27	3310956	T	T	A	No	A	T	No	A	T	No
Bra1.27	3322517	A	A	A	Yes	G	G	Yes	G	A	No
Bra1.27	3322520	T	T	T	Yes	G	G	Yes	G	T	No
Bra1.27	3337326	A	G	G	Yes	G	A	No	A	A	Yes
Bra1.27	3340702	C	C	T	No	C	C	Yes	T	T	Yes
Bra1.27	3340733	A	A	A	Yes	A	T	No	T	T	Yes
Bra1.27	3344557	C	C	T	No	C	C	Yes	A	T	No
Bra1.27	3348163	C	T	C	No	T	T	Yes	C	C	Yes
Bra1.27	3348310	A	A	A	Yes	G	G	Yes	G	A	No
Bra1.27	3349177	A	A	A	Yes	G	G	Yes	G	A	No
Bra1.27	3349993	G	G	G	Yes	A	A	Yes	A	G	No
Bra1.27	3350149	A	A	A	Yes	T	T	Yes	C	C	Yes
Bra1.27	3350263	C	C	C	Yes	T	T	Yes	A	A	Yes
Bra1.27	3350446	A	A	A	Yes	T	T	Yes	T	A	No
Bra1.27	3350577	T	T	C	No	T	T	Yes	C	C	Yes
Bra1.27	3399895	T	T	T	Yes	C	C	Yes	C	T	No
Bra1.27	3400012	G	G	G	Yes	C	C	Yes	A	A	Yes
Bra1.27	3422725	A	C	C	Yes	C	A	No	A	A	Yes
Bra1.27	3422728	T	G	C	No	C	T	No	T	T	Yes
Bra1.27	3423951	T	T	T	Yes	T	C	No	C	C	Yes
Bra1.27	3425267	T	C	T	No	C	C	Yes	T	T	Yes
Bra1.27	3430016	T	C	T	No	C	C	Yes	T	T	Yes
Bra1.27	3430313	G	A	A	Yes	A	T	No	G	G	Yes
Bra1.27	3430985	C	T	C	No	T	T	Yes	C	C	Yes
Bra1.27	3435618	C	C	C	Yes	T	T	Yes	T	C	No
Bra1.27	3438979	A	A	A	Yes	G	G	Yes	T	A	No
Bra1.27	3444625	C	G	G	Yes	G	C	No	C	C	Yes
Bra1.27	3450565	C	C	C	Yes	C	T	No	T	T	Yes
Bra1.27	3454396	T	T	T	Yes	C	C	Yes	G	T	No
Bra1.27	3465627	A	A	A	Yes	T	T	Yes	C	C	Yes
Bra1.27	3465933	A	A	A	Yes	G	T	No	G	A	No
Bra1.27	3466926	C	C	A	No	C	C	Yes	A	A	Yes
Bra1.27	3468741	C	C	C	Yes	T	T	Yes	A	A	Yes
Bra1.27	3473769	G	G	G	Yes	G	A	No	A	A	Yes
Bra1.27	3488554	G	G	G	Yes	G	A	No	A	A	Yes
Bra1.27	3500550	C	T	C	No	G	T	No	C	C	Yes
Bra1.27	3500596	T	T	C	No	T	T	Yes	C	C	Yes
Bra1.27	3534826	C	C	C	Yes	G	A	No	A	C	No
Bra1.27	3534865	T	C	T	No	C	G	No	A	A	Yes
Bra1.27	3540249	A	A	A	Yes	C	T	No	T	A	No
Bra1.27	3545111	C	C	G	No	C	C	Yes	G	G	Yes
Bra1.27	3545114	T	T	C	No	T	T	Yes	C	C	Yes
Bra1.27	3550636	T	T	G	No	T	T	Yes	G	G	Yes
Bra1.27	3550663	A	A	G	No	A	A	Yes	G	G	Yes
Bra1.27	3557635	A	A	A	Yes	T	T	Yes	T	A	No
Bra1.27	3557833	T	T	T	Yes	A	A	Yes	C	C	Yes
Bra1.27	3564536	A	A	A	Yes	C	C	Yes	T	T	Yes
Bra1.27	3564764	G	G	A	No	G	G	Yes	T	T	Yes
Bra1.27	3566431	C	C	C	Yes	C	T	No	T	T	Yes
Bra1.27	3571167	G	G	G	Yes	G	A	No	A	A	Yes
Bra1.27	3571763	C	A	C	No	A	A	Yes	G	G	Yes
Bra1.27	3590278	A	A	A	Yes	A	G	No	G	G	Yes
Bra1.27	3597074	C	T	C	No	T	T	Yes	C	C	Yes
Bra1.27	3600470	A	T	A	No	T	T	Yes	C	C	Yes
Bra1.27	3604962	A	C	C	Yes	T	T	Yes	A	A	Yes
Bra1.27	3604968	T	T	T	Yes	T	A	No	A	A	Yes
Bra1.27	3607506	C	C	C	Yes	T	T	Yes	T	C	No
Bra1.27	3607581	C	C	C	Yes	T	T	Yes	T	C	No
Bra1.27	3622817	T	G	G	Yes	G	T	No	T	T	Yes
Bra1.27	3622838	C	C	C	Yes	T	T	Yes	T	C	No
Bra1.27	3634637	G	G	G	Yes	T	T	Yes	A	A	Yes
Bra1.27	3637116	C	C	C	Yes	C	A	No	G	G	Yes
Bra1.27	3651440	T	T	T	Yes	C	C	Yes	A	A	Yes
Bra1.27	3651643	T	T	T	Yes	G	G	Yes	C	T	No
Bra1.27	3651802	G	G	G	Yes	A	A	Yes	C	G	No
Bra1.27	3652201	G	G	G	Yes	A	A	Yes	T	G	No
Bra1.27	3652216	C	G	G	Yes	C	C	Yes	C	G	No
Bra1.27	3652234	A	T	A	No	T	T	Yes	A	A	Yes
Bra1.27	3652321	G	A	G	No	A	A	Yes	G	G	Yes
Bra1.27	3652393	C	T	C	No	T	T	Yes	C	C	Yes
Bra1.27	3652399	C	T	C	No	T	T	Yes	C	C	Yes
Bra1.27	3652432	A	A	G	No	A	A	Yes	G	G	Yes
Bra1.27	3653165	C	C	C	Yes	T	T	Yes	T	C	No
Bra1.27	3653238	A	A	A	Yes	T	T	Yes	G	G	Yes
Bra1.27	3655759	T	T	T	Yes	T	G	No	G	G	Yes
Bra1.27	3666931	T	C	C	Yes	C	T	No	T	T	Yes
Bra1.27	3673599	T	T	T	Yes	T	C	No	C	C	Yes
Bra1.27	3674413	C	C	C	Yes	C	T	No	T	T	Yes
Bra1.27	3675648	G	G	G	Yes	G	A	No	A	A	Yes
Bra1.27	3675765	G	G	G	Yes	G	A	No	A	A	Yes
Bra1.27	3677156	C	C	C	Yes	C	T	No	T	T	Yes
Bra1.27	3683545	C	T	C	No	T	T	Yes	C	C	Yes
Bra1.27	3686018	A	A	A	Yes	C	T	No	C	T	No
Bra1.27	3686420	A	A	A	Yes	A	T	No	T	T	Yes
Bra1.27	3687040	A	A	A	Yes	C	C	Yes	T	T	Yes
Bra1.27	3687100	C	C	C	Yes	T	T	Yes	G	G	Yes
Bra1.27	3705158	T	T	T	Yes	T	A	No	A	A	Yes
Bra1.27	3714893	A	A	A	Yes	A	C	No	C	C	Yes
Bra1.27	3722882	T	T	T	Yes	A	A	Yes	C	C	Yes
Bra1.27	3737818	C	C	C	Yes	A	A	Yes	G	G	Yes
Bra1.27	3747004	G	G	G	Yes	C	C	Yes	A	G	No
Bra1.27	3756388	G	G	G	Yes	A	A	Yes	A	G	No
Bra1.27	3756649	T	T	T	Yes	A	A	Yes	C	C	Yes
Bra1.27	3761446	T	T	T	Yes	T	C	No	C	C	Yes
Bra1.27	3761512	A	A	A	Yes	G	G	Yes	G	A	No
Bra1.27	3761548	A	A	A	Yes	A	C	No	C	C	Yes
Bra1.27	3761656	T	T	T	Yes	T	C	No	C	C	Yes
Bra1.27	3762011	C	C	C	Yes	C	T	No	T	T	Yes
Bra1.27	3771534	T	T	C	No	T	T	Yes	C	C	Yes
Bra1.27	3771810	T	C	T	No	C	C	Yes	T	T	Yes
Bra1.27	3778183	G	G	G	Yes	T	T	Yes	A	A	Yes
Bra1.27	3778216	G	G	G	Yes	C	C	Yes	C	G	No
Bra1.27	3778222	A	A	A	Yes	G	G	Yes	G	A	No
Bra1.27	3778540	T	T	T	Yes	C	C	Yes	A	A	Yes
Bra1.27	3778831	G	G	G	Yes	A	A	Yes	A	G	No
Bra1.27	3778931	G	G	G	Yes	T	T	Yes	A	A	Yes
Bra1.27	3778987	C	C	C	Yes	C	G	No	G	G	Yes
Bra1.27	3804802	C	C	G	No	T	C	No	G	G	Yes
Bra1.27	3806220	T	T	C	No	T	T	Yes	C	C	Yes
Bra1.27	3806454	T	T	T	Yes	C	C	Yes	C	T	No
Bra1.27	3806553	A	A	C	No	G	G	Yes	C	C	Yes
Bra1.27	3814918	G	G	G	Yes	G	A	No	A	A	Yes
Bra1.27	3842516	A	A	A	Yes	C	C	Yes	G	G	Yes
Bra1.27	3845118	C	C	C	Yes	G	G	Yes	A	A	Yes
Bra1.27	3845298	C	C	C	Yes	C	T	No	T	T	Yes
Bra1.27	3850357	C	C	C	Yes	C	T	No	T	T	Yes
Bra1.27	3850468	G	G	C	No	G	G	Yes	C	C	Yes
Bra1.27	3854548	A	T	T	Yes	T	A	No	A	A	Yes
Bra1.27	3854686	T	C	A	No	C	C	Yes	A	A	Yes
Bra1.27	3854719	A	T	A	No	T	T	Yes	A	A	Yes
Bra1.27	3865691	G	G	G	Yes	T	C	No	C	C	Yes
Bra1.27	3886504	C	C	A	No	C	C	Yes	A	A	Yes
Bra1.27	3887481	A	A	G	No	A	A	Yes	G	G	Yes
Bra1.27	3887556	C	C	C	Yes	C	A	No	A	A	Yes
Bra1.27	3887916	A	G	A	No	T	T	Yes	A	A	Yes
Bra1.27	3888033	A	A	A	Yes	T	G	No	G	G	Yes
Bra1.27	3888123	C	T	C	No	C	T	No	C	T	No
Bra1.27	3888192	T	T	T	Yes	G	G	Yes	C	C	Yes
Bra1.27	3889229	G	A	G	No	A	A	Yes	G	G	Yes
Bra1.27	3889259	A	A	A	Yes	A	C	No	T	T	Yes
Bra1.27	3889265	G	G	G	Yes	G	C	No	C	C	Yes
Bra1.27	3889937	A	A	C	No	A	A	Yes	C	C	Yes
Bra1.27	3890192	T	T	T	Yes	T	C	No	C	C	Yes
Bra1.27	3890312	C	C	C	Yes	C	T	No	T	T	Yes
Bra1.27	3893676	G	G	G	Yes	C	C	Yes	A	A	Yes
Bra1.27	3893997	G	G	G	Yes	T	T	Yes	A	A	Yes
Bra1.27	3903864	A	A	A	Yes	C	C	Yes	T	T	Yes
Bra1.27	3909440	C	C	C	Yes	T	T	Yes	T	C	No
Bra1.27	3917508	G	G	G	Yes	G	A	No	A	A	Yes
Bra1.27	3918045	A	A	A	Yes	A	C	No	C	C	Yes
Bra1.27	3923063	T	T	C	No	T	T	Yes	C	C	Yes
Bra1.27	3923090	G	G	G	Yes	G	C	No	C	C	Yes
Bra1.27	3923492	T	T	C	No	T	T	Yes	C	C	Yes
Bra1.27	3923513	T	T	T	Yes	C	C	Yes	A	A	Yes
Bra1.27	3923524	C	C	A	No	C	C	Yes	A	A	Yes
Bra1.27	3925920	A	A	A	Yes	G	G	Yes	C	C	Yes
Bra1.27	3926712	G	G	G	Yes	G	A	No	A	A	Yes
Bra1.27	3928599	T	C	C	Yes	A	A	Yes	T	T	Yes
Bra1.27	3949381	C	C	C	Yes	C	G	No	G	G	Yes
Bra1.27	3950671	T	T	T	Yes	T	G	No	G	G	Yes
Bra1.27	3951259	G	G	C	No	A	A	Yes	T	T	Yes
Bra1.27	3951362	A	A	G	No	A	A	Yes	G	G	Yes
Bra1.27	3951559	G	G	T	No	G	G	Yes	T	T	Yes
Bra1.27	3952386	A	C	A	No	C	C	Yes	A	A	Yes
Bra1.27	3952413	T	A	T	No	A	G	No	T	T	Yes
Bra1.27	3952926	A	T	A	No	T	T	Yes	A	A	Yes
Bra1.27	3953481	A	A	A	Yes	T	T	Yes	C	C	Yes
Bra1.27	3953811	A	C	A	No	C	C	Yes	A	A	Yes
Bra1.27	3970501	G	G	G	Yes	C	C	Yes	T	T	Yes
Bra1.27	3972542	C	C	C	Yes	T	T	Yes	T	C	No
Bra1.27	3974251	C	C	C	Yes	T	A	No	A	A	Yes
Bra1.27	3974368	G	G	G	Yes	A	A	Yes	C	G	No
Bra1.27	4004182	G	G	G	Yes	A	A	Yes	C	G	No
Bra1.27	4008610	T	T	G	No	T	T	Yes	G	G	Yes
Bra1.27	4009204	A	A	A	Yes	G	G	Yes	G	A	No
Bra1.27	4009360	G	G	G	Yes	G	T	No	A	A	Yes
Bra1.27	4009854	C	C	T	No	C	C	Yes	T	T	Yes
Bra1.27	4009971	T	T	T	Yes	T	A	No	A	A	Yes
Bra1.27	4047454	A	A	G	No	A	A	Yes	G	G	Yes
Bra1.27	4051505	A	T	A	No	C	C	Yes	A	A	Yes
Bra1.27	4054017	T	T	T	Yes	T	C	No	C	C	Yes
Bra1.27	4054055	T	T	T	Yes	T	C	No	C	C	Yes
Bra1.27	4054103	A	A	A	Yes	A	G	No	G	G	Yes
Bra1.27	4054562	C	C	C	Yes	T	T	Yes	T	C	No
Bra1.27	4054571	C	C	T	No	C	C	Yes	T	T	Yes
Bra1.27	4054580	T	T	C	No	T	T	Yes	C	C	Yes
Bra1.27	4055111	T	T	T	Yes	A	A	Yes	C	C	Yes
Bra1.27	4055414	G	G	G	Yes	A	A	Yes	T	T	Yes
Bra1.27	4055897	C	A	A	Yes	G	G	Yes	C	C	Yes
Bra1.27	4055900	A	G	A	No	G	G	Yes	A	A	Yes
Bra1.27	4056017	G	G	G	Yes	A	A	Yes	A	G	No
Bra1.27	4059190	T	T	T	Yes	A	C	No	C	C	Yes
Bra1.27	4059439	C	C	C	Yes	T	T	Yes	T	C	No
Bra1.27	4059520	T	T	T	Yes	C	A	No	C	T	No
Bra1.27	4059916	C	C	C	Yes	C	T	No	T	T	Yes
Bra1.27	4062974	T	T	T	Yes	T	C	No	C	C	Yes
Bra1.27	4065848	T	T	T	Yes	A	A	Yes	G	T	No
Bra1.27	4066055	T	T	T	Yes	T	C	No	C	C	Yes
Bra1.27	4070271	T	T	T	Yes	G	G	Yes	G	T	No
Bra1.27	4084312	T	T	T	Yes	T	G	No	C	C	Yes
Bra1.27	4084363	A	T	T	Yes	T	A	No	A	A	Yes
Bra1.27	4107587	T	T	T	Yes	T	C	No	C	C	Yes
Bra1.27	4108480	T	T	A	No	T	T	Yes	A	A	Yes
Bra1.27	4114289	T	T	T	Yes	G	G	Yes	C	C	Yes
Bra1.27	4117898	A	A	A	Yes	C	C	Yes	G	G	Yes
Bra1.27	4121466	C	T	T	Yes	T	C	No	C	C	Yes
Bra1.27	4122741	G	G	G	Yes	G	T	No	T	T	Yes
Bra1.27	4156258	A	A	A	Yes	A	G	No	G	G	Yes
Bra1.27	4158489	A	A	G	No	A	A	Yes	G	G	Yes
Bra1.27	4158702	A	A	A	Yes	A	T	No	G	G	Yes
Bra1.27	4169517	A	A	A	Yes	A	T	No	T	T	Yes
Bra1.27	4170077	A	A	A	Yes	A	C	No	G	G	Yes
Bra1.27	4170119	C	T	T	Yes	G	C	No	C	C	Yes
Bra1.27	4170827	G	G	G	Yes	C	T	No	C	T	No
Bra1.27	4173371	G	A	A	Yes	C	C	Yes	G	G	Yes
Bra1.27	4174103	G	G	G	Yes	G	T	No	A	A	Yes
Bra1.27	4174247	G	G	G	Yes	C	C	Yes	A	A	Yes
Bra1.27	4175437	G	G	A	No	G	G	Yes	A	A	Yes
Bra1.27	4175464	T	T	A	No	G	G	Yes	G	A	No
Bra1.27	4175695	A	A	A	Yes	G	T	No	T	T	Yes
Bra1.27	4185513	C	T	C	No	T	T	Yes	C	C	Yes
Bra1.27	4186646	A	T	A	No	T	T	Yes	A	A	Yes
Bra1.27	4186769	A	C	A	No	C	C	Yes	A	A	Yes
Bra1.27	4187539	G	G	A	No	G	G	Yes	A	A	Yes
Bra1.27	4187653	A	A	A	Yes	C	C	Yes	G	G	Yes
Bra1.27	4187950	C	C	T	No	C	C	Yes	T	T	Yes
Bra1.27	4188046	C	C	T	No	C	C	Yes	T	T	Yes
Bra1.27	4188130	T	T	G	No	T	T	Yes	G	G	Yes
Bra1.27	4188139	A	A	G	No	A	A	Yes	G	G	Yes
Bra1.27	4189845	A	A	G	No	A	A	Yes	G	G	Yes
Bra1.27	4191833	A	C	A	No	C	C	Yes	A	A	Yes
Bra1.27	4192469	T	T	C	No	T	T	Yes	C	C	Yes
Bra1.27	4199322	A	A	A	Yes	A	G	No	G	G	Yes
Bra1.27	4206525	T	T	C	No	T	T	Yes	C	C	Yes
Bra1.27	4206576	T	T	T	Yes	T	C	No	C	C	Yes
Bra1.27	4206645	C	C	C	Yes	C	T	No	T	T	Yes
Bra1.27	4208327	G	G	G	Yes	A	A	Yes	A	G	No
Bra1.27	4217496	T	C	C	Yes	T	T	Yes	A	G	No
Bra1.27	4219072	C	C	C	Yes	T	T	Yes	A	C	No
Bra1.27	4219402	T	T	C	No	T	T	Yes	C	C	Yes
Bra1.27	4219983	A	A	A	Yes	C	C	Yes	C	A	No
Bra1.27	4221087	T	T	T	Yes	G	G	Yes	G	T	No
Bra1.27	4224929	C	C	C	Yes	T	T	Yes	T	C	No
Bra1.27	4236988	C	C	C	Yes	T	T	Yes	T	C	No
Bra1.27	4237019	A	A	G	No	A	A	Yes	G	G	Yes
Bra1.27	4237498	T	T	T	Yes	G	G	Yes	A	T	No
Bra1.27	4237621	G	G	G	Yes	A	A	Yes	C	G	No
Bra1.27	4238281	C	C	T	No	C	C	Yes	T	T	Yes
Bra1.27	4244476	G	G	G	Yes	G	A	No	A	A	Yes
Bra1.27	4252178	C	T	C	No	T	T	Yes	C	C	Yes
Bra1.27	4256564	A	A	A	Yes	A	G	No	T	T	Yes
Bra1.27	4261904	T	T	T	Yes	T	C	No	C	C	Yes
Bra1.27	4266647	T	T	T	Yes	T	G	No	G	G	Yes
Bra1.27	4267831	T	T	T	Yes	G	C	No	C	C	Yes
Bra1.27	4267960	A	A	A	Yes	G	G	Yes	C	C	Yes
Bra1.27	4267975	C	C	C	Yes	A	A	Yes	G	G	Yes
Bra1.27	4268359	A	T	A	No	T	T	Yes	A	A	Yes
Bra1.27	4268907	T	T	T	Yes	C	C	Yes	A	T	No
Bra1.27	4268946	G	G	G	Yes	C	C	Yes	A	G	No
Bra1.27	4269315	C	T	C	No	T	T	Yes	C	C	Yes
Bra1.27	4269903	A	G	A	No	G	G	Yes	A	A	Yes
Bra1.27	4271935	T	T	T	Yes	T	A	No	A	A	Yes
Bra1.27	4272148	T	C	C	Yes	G	G	Yes	T	T	Yes
Bra1.27	4272556	C	C	C	Yes	A	A	Yes	T	T	Yes
Bra1.27	4272664	T	T	C	No	T	T	Yes	C	C	Yes
Bra1.27	4273966	A	A	G	No	A	A	Yes	G	G	Yes
Bra1.27	4279184	G	C	G	No	C	C	Yes	G	G	Yes
Bra1.27	4285885	C	G	C	No	T	T	Yes	C	C	Yes
Bra1.27	4285897	C	T	C	No	T	T	Yes	C	C	Yes
Bra1.27	4286227	C	C	T	No	C	C	Yes	T	T	Yes
Bra1.27	4289291	T	T	C	No	T	T	Yes	C	C	Yes
Bra1.27	4292151	A	A	A	Yes	A	G	No	T	T	Yes
Bra1.27	4298277	A	A	A	Yes	A	G	No	G	G	Yes
Bra1.27	4301494	T	T	G	No	T	T	Yes	G	G	Yes
Bra1.27	4302582	A	A	G	No	A	A	Yes	G	G	Yes
Bra1.27	4303669	A	A	A	Yes	T	T	Yes	G	G	Yes
Bra1.27	4304986	T	T	C	No	T	T	Yes	C	C	Yes
Bra1.27	4305226	T	T	C	No	T	T	Yes	C	C	Yes
Bra1.27	4305424	T	T	A	No	T	T	Yes	G	G	Yes
Bra1.27	4305631	A	A	G	No	A	A	Yes	G	G	Yes
Bra1.27	4308559	G	G	G	Yes	T	T	Yes	T	G	No
Bra1.27	4309222	A	A	G	No	A	A	Yes	G	G	Yes
Bra1.27	4312540	C	C	C	Yes	A	G	No	T	T	Yes
Bra1.27	4312729	A	G	A	No	G	G	Yes	A	A	Yes
Bra1.27	4318582	T	T	T	Yes	T	C	No	C	C	Yes
Bra1.27	4318653	A	A	A	Yes	A	G	No	G	G	Yes
Bra1.27	4318767	T	A	T	No	A	A	Yes	T	T	Yes
Bra1.27	4318806	T	T	T	Yes	T	A	No	A	A	Yes
Bra1.27	4323989	A	T	T	Yes	C	G	No	A	A	Yes
Bra1.27	4341028	A	A	A	Yes	T	T	Yes	C	C	Yes
Bra1.27	4341964	T	G	T	No	G	G	Yes	T	T	Yes
Bra1.27	4342663	T	T	T	Yes	T	G	No	G	G	Yes
Bra1.27	4343688	G	G	G	Yes	G	T	No	T	T	Yes
Bra1.27	4344075	G	G	G	Yes	C	T	No	T	T	Yes
Bra1.27	4344741	C	T	C	No	T	T	Yes	C	C	Yes
Bra1.27	4344927	T	T	T	Yes	G	G	Yes	C	C	Yes
Bra1.27	4347083	T	T	T	Yes	T	G	No	G	G	Yes
Bra1.27	4354976	G	G	A	No	A	T	No	T	T	Yes
Bra1.27	4362924	C	T	T	Yes	T	C	No	C	C	Yes
Bra1.27	4366808	C	T	C	No	T	T	Yes	C	C	Yes
Bra1.27	4367555	T	T	T	Yes	G	G	Yes	C	C	Yes
Bra1.27	4367594	G	G	G	Yes	T	T	Yes	A	A	Yes
Bra1.27	4369400	G	G	A	No	G	G	Yes	A	A	Yes
Bra1.27	4371925	G	C	G	No	A	A	Yes	G	G	Yes
Bra1.27	4372255	A	A	A	Yes	T	T	Yes	G	G	Yes
Bra1.27	4387393	C	C	C	Yes	G	G	Yes	A	A	Yes
Bra1.27	4391307	T	T	T	Yes	C	C	Yes	A	A	Yes
Bra1.27	4393037	A	A	A	Yes	C	C	Yes	T	T	Yes
Bra1.27	4393178	C	C	C	Yes	A	A	Yes	T	T	Yes
Bra1.27	4397366	C	T	T	Yes	C	C	Yes	C	T	No
Bra1.27	4397759	G	G	G	Yes	C	C	Yes	A	A	Yes
Bra1.27	4397792	A	A	A	Yes	T	T	Yes	T	A	No
Bra1.27	4400136	G	G	G	Yes	G	A	No	A	A	Yes
Bra1.27	4400166	A	A	A	Yes	A	G	No	G	G	Yes
Bra1.27	4400958	A	A	A	Yes	G	G	Yes	T	T	Yes
Bra1.27	4426534	C	C	C	Yes	T	T	Yes	T	C	No
Bra1.27	4426547	T	T	T	Yes	C	C	Yes	C	T	No
Bra1.27	4455739	T	T	T	Yes	C	C	Yes	A	T	No
Bra1.27	4456435	G	G	G	Yes	T	A	No	A	A	Yes
Bra1.27	4456504	C	C	C	Yes	A	A	Yes	T	T	Yes
Bra1.27	4456912	C	C	T	No	C	C	Yes	T	T	Yes
Bra1.27	4456915	T	T	G	No	T	T	Yes	G	G	Yes
Bra1.27	4457047	G	G	A	No	G	G	Yes	A	A	Yes
Bra1.27	4460286	G	A	G	No	A	A	Yes	G	G	Yes
Bra1.27	4464767	A	A	A	Yes	A	G	No	G	G	Yes
Bra1.27	4464788	G	G	G	Yes	G	A	No	A	A	Yes
Bra1.27	4464815	C	C	C	Yes	C	T	No	T	T	Yes
Bra1.27	4467618	C	C	G	No	G	T	No	T	T	Yes
Bra1.27	4467633	A	A	G	No	A	A	Yes	G	G	Yes
Bra1.27	4467642	A	A	G	No	T	T	Yes	G	G	Yes
Bra1.27	4467813	A	A	G	No	A	A	Yes	G	G	Yes
Bra1.27	4467897	T	T	T	Yes	C	C	Yes	G	G	Yes
Bra1.27	4468026	C	C	T	No	C	C	Yes	T	T	Yes
Bra1.27	4469127	T	T	C	No	T	T	Yes	C	C	Yes
Bra1.27	4469271	G	A	G	No	A	A	Yes	G	G	Yes
Bra1.27	4470209	C	C	C	Yes	C	T	No	T	T	Yes
Bra1.27	4474469	T	T	C	No	T	T	Yes	C	C	Yes
Bra1.27	4474484	C	C	C	Yes	A	A	Yes	G	G	Yes
Bra1.27	4482347	G	G	A	No	G	G	Yes	A	A	Yes
Bra1.27	4483148	A	A	A	Yes	C	C	Yes	T	T	Yes
Bra1.27	4499656	C	T	C	No	T	T	Yes	C	C	Yes
Bra1.27	4514172	A	A	A	Yes	A	G	No	G	G	Yes
Bra1.27	4530719	A	A	A	Yes	T	T	Yes	G	G	Yes
Bra1.27	4530857	C	C	C	Yes	T	T	Yes	T	C	No
Bra1.27	4531163	T	T	T	Yes	A	A	Yes	C	T	No
Bra1.27	4535118	G	G	A	No	G	G	Yes	A	A	Yes
Bra1.27	4535493	A	A	G	No	A	A	Yes	G	G	Yes
Bra1.27	4535583	A	A	G	No	A	A	Yes	G	G	Yes
Bra1.27	4535883	A	A	G	No	A	A	Yes	G	G	Yes
Bra1.27	4536165	T	T	T	Yes	C	C	Yes	G	G	Yes
Bra1.27	4536513	T	T	C	No	T	T	Yes	C	C	Yes
Bra1.27	4549602	C	C	C	Yes	A	A	Yes	A	C	No
Bra1.27	4551706	C	C	C	Yes	T	T	Yes	G	G	Yes
Bra1.27	4552330	T	T	T	Yes	T	G	No	C	G	No
Bra1.27	4561999	G	G	G	Yes	C	C	Yes	A	A	Yes
Bra1.27	4562131	C	C	G	No	C	C	Yes	G	G	Yes
Bra1.27	4570416	C	C	C	Yes	C	T	No	T	T	Yes
Bra1.27	4570791	C	C	T	No	C	C	Yes	G	G	Yes
Bra1.27	4570896	C	C	C	Yes	T	T	Yes	T	C	No
Bra1.27	4570989	C	T	C	No	T	T	Yes	C	C	Yes
Bra1.27	4570990	T	A	T	No	A	A	Yes	T	T	Yes
Bra1.27	4571124	A	A	T	No	A	A	Yes	G	G	Yes
Bra1.27	4571853	C	C	A	No	C	C	Yes	T	T	Yes
Bra1.27	4572165	C	C	C	Yes	T	T	Yes	A	C	No
Bra1.27	4572507	C	C	C	Yes	C	T	No	T	T	Yes
Bra1.27	4572780	C	C	C	Yes	G	G	Yes	G	C	No
Bra1.27	4572993	A	A	A	Yes	G	G	Yes	G	A	No
Bra1.27	4573092	C	C	C	Yes	C	A	No	T	T	Yes
Bra1.27	4573101	A	A	A	Yes	G	C	No	C	C	Yes
Bra1.27	4573344	A	A	G	No	T	T	Yes	G	G	Yes
Bra1.27	4574384	A	G	G	Yes	A	A	Yes	A	G	No
Bra1.27	4591110	T	A	A	Yes	C	C	Yes	T	T	Yes
Bra1.27	4597825	T	T	T	Yes	G	G	Yes	G	T	No
Bra1.27	4599477	A	A	A	Yes	A	G	No	G	G	Yes
Bra1.27	4599849	T	T	T	Yes	T	C	No	C	C	Yes
Bra1.27	4600561	C	G	C	No	G	G	Yes	C	C	Yes
Bra1.27	4604302	G	T	G	No	G	C	No	G	C	No
Bra1.27	4604851	A	G	A	No	G	G	Yes	A	A	Yes
Bra1.27	4644765	G	G	G	Yes	C	C	Yes	A	A	Yes
Bra1.27	4644945	T	C	T	No	T	C	No	T	C	No
Bra1.27	4644993	C	T	C	No	C	T	No	C	T	No
Bra1.27	4645029	C	T	C	No	C	T	No	C	T	No
Bra1.27	4645113	G	G	G	Yes	G	A	No	A	A	Yes
Bra1.27	4647592	G	G	G	Yes	G	C	No	C	C	Yes
Bra1.27	4647682	A	A	T	No	A	A	Yes	T	T	Yes
Bra1.27	4664243	A	A	A	Yes	A	T	No	T	T	Yes
Bra1.27	4684350	C	C	T	No	C	C	Yes	T	T	Yes
Bra1.27	4684428	G	G	A	No	G	G	Yes	A	A	Yes
Bra1.27	4685051	T	C	T	No	C	C	Yes	T	T	Yes
Bra1.27	4686400	C	C	T	No	G	G	Yes	T	T	Yes
Bra1.27	4686415	G	A	G	No	A	A	Yes	G	G	Yes
Bra1.27	4686646	A	A	G	No	A	A	Yes	T	T	Yes
Bra1.27	4687540	T	T	C	No	T	T	Yes	C	C	Yes
Bra1.27	4687549	C	C	G	No	C	C	Yes	G	G	Yes
Bra1.27	4687645	C	C	T	No	C	C	Yes	T	T	Yes
Bra1.27	4691294	A	A	A	Yes	G	G	Yes	G	A	No
Bra1.27	4691374	G	A	A	Yes	G	G	Yes	G	A	No
Bra1.27	4691389	C	G	G	Yes	C	C	Yes	T	T	Yes
Bra1.27	4692172	T	C	C	Yes	T	T	Yes	G	G	Yes
Bra1.27	4705498	T	T	C	No	T	T	Yes	C	C	Yes
Bra1.27	4707169	A	A	A	Yes	G	G	Yes	T	A	No
Bra1.27	4712923	C	G	C	No	C	T	No	C	A	No
Bra1.27	4725174	A	A	A	Yes	G	G	Yes	G	A	No
Bra1.27	4728873	G	G	G	Yes	G	A	No	A	A	Yes
Bra1.27	4733453	C	C	C	Yes	G	T	No	T	T	Yes
Bra1.27	4734793	A	A	A	Yes	A	T	No	T	T	Yes
Bra1.27	4734886	T	T	T	Yes	A	A	Yes	A	T	No
Bra1.27	4735378	G	G	G	Yes	G	A	No	A	A	Yes
Bra1.27	4738192	G	G	G	Yes	A	A	Yes	A	G	No
Bra1.27	4738237	C	T	C	No	G	A	No	C	C	Yes
Bra1.27	4738390	A	C	C	Yes	T	T	Yes	A	A	Yes
Bra1.27	4738636	T	T	C	No	T	T	Yes	C	C	Yes
Bra1.27	4738639	G	G	A	No	G	G	Yes	A	A	Yes
Bra1.27	4748301	C	T	C	No	T	T	Yes	C	C	Yes
Bra1.27	4748517	T	A	T	No	C	A	No	C	A	No
Bra1.27	4751203	T	T	T	Yes	G	G	Yes	A	A	Yes
Bra1.27	4751374	A	A	A	Yes	A	G	No	G	G	Yes
Bra1.27	4751432	T	C	C	Yes	T	T	Yes	T	C	No
Bra1.27	4756412	T	G	T	No	G	G	Yes	A	A	Yes
Bra1.27	4775209	A	A	A	Yes	T	T	Yes	G	G	Yes
Bra1.27	4781585	C	T	T	Yes	C	C	Yes	C	T	No
Bra1.27	4781591	T	T	T	Yes	A	A	Yes	A	T	No
Bra1.27	4781624	T	C	C	Yes	T	T	Yes	T	C	No
Bra1.27	4781708	G	G	G	Yes	A	A	Yes	A	G	No
Bra1.27	4788491	C	A	C	No	A	A	Yes	C	C	Yes
Bra1.27	4788860	G	C	G	No	C	C	Yes	G	G	Yes
Bra1.27	4813196	A	A	G	No	A	A	Yes	G	G	Yes
Bra1.27	4814723	C	C	C	Yes	T	T	Yes	A	A	Yes
Bra1.27	4817110	C	C	T	No	C	C	Yes	T	T	Yes
Bra1.27	4817155	C	C	T	No	C	C	Yes	T	T	Yes
Bra1.27	4817161	T	T	C	No	T	T	Yes	C	C	Yes
Bra1.27	4817386	C	C	C	Yes	T	T	Yes	G	G	Yes
Bra1.27	4817653	T	T	C	No	T	T	Yes	C	C	Yes
Bra1.27	4817938	T	T	G	No	T	T	Yes	A	A	Yes
Bra1.27	4818301	T	T	C	No	T	T	Yes	C	C	Yes
Bra1.27	4818538	T	T	C	No	T	T	Yes	C	C	Yes
Bra1.27	4823862	G	A	G	No	G	A	No	T	T	Yes
Bra1.27	4823958	G	C	G	No	C	C	Yes	G	G	Yes
Bra1.27	4824102	G	G	G	Yes	G	C	No	C	C	Yes
Bra1.27	4824519	A	A	A	Yes	A	G	No	G	G	Yes
Bra1.27	4824675	C	C	C	Yes	C	T	No	T	T	Yes
Bra1.27	4824929	G	G	G	Yes	G	A	No	A	A	Yes
Bra1.27	4843900	T	G	G	Yes	C	T	No	T	T	Yes
Bra1.27	4844896	T	G	T	No	G	G	Yes	T	T	Yes
Bra1.27	4844986	T	T	T	Yes	T	G	No	G	G	Yes
Bra1.27	4845314	A	C	A	No	C	C	Yes	A	A	Yes
Bra1.27	4845607	T	G	T	No	A	A	Yes	T	T	Yes
Bra1.27	4855813	C	A	C	No	A	A	Yes	T	T	Yes
Bra1.27	4855843	A	C	A	No	C	C	Yes	A	A	Yes
Bra1.27	4877287	G	A	G	No	A	A	Yes	G	G	Yes
Bra1.27	4879692	T	T	T	Yes	T	C	No	C	C	Yes
Bra1.27	4880557	A	A	A	Yes	A	T	No	T	T	Yes
Bra1.27	4880578	C	C	C	Yes	C	T	No	T	T	Yes
Bra1.27	4880773	G	A	C	No	T	T	Yes	C	C	Yes
Bra1.27	4882388	C	T	C	No	T	T	Yes	C	C	Yes
Bra1.27	4882577	A	A	A	Yes	C	C	Yes	T	T	Yes
Bra1.27	4882700	T	T	C	No	T	T	Yes	C	C	Yes
Bra1.27	4883039	C	T	C	No	T	A	No	C	C	Yes
Bra1.27	4883090	A	G	A	No	G	G	Yes	A	A	Yes
Bra1.27	4883091	A	G	A	No	G	G	Yes	A	A	Yes
Bra1.27	4886560	C	C	C	Yes	C	T	No	T	T	Yes
Bra1.27	4899124	C	C	C	Yes	C	T	No	T	T	Yes
Bra1.27	4899275	A	A	A	Yes	A	C	No	C	C	Yes
Bra1.27	4899286	C	C	C	Yes	C	T	No	T	T	Yes
Bra1.27	4925254	A	A	A	Yes	A	G	No	G	G	Yes
Bra1.27	4936298	G	C	G	No	C	C	Yes	G	G	Yes
Bra1.27	4936299	A	C	A	No	C	C	Yes	A	A	Yes
Bra1.27	4937483	C	T	C	No	T	T	Yes	C	C	Yes
Bra1.27	4937806	G	A	G	No	A	A	Yes	T	C	No
Bra1.27	4937816	T	T	T	Yes	T	C	No	C	C	Yes
Bra1.27	4944998	G	A	G	No	T	T	Yes	G	G	Yes
Bra1.27	4945472	A	A	A	Yes	T	G	No	C	A	No
Bra1.27	4945507	T	T	T	Yes	A	A	Yes	A	T	No
Bra1.27	4948746	C	C	C	Yes	T	T	Yes	A	C	No
Bra1.27	4957311	T	C	T	No	C	G	No	G	G	Yes
Bra1.27	4957371	A	A	A	Yes	A	G	No	G	G	Yes
Bra1.27	4958787	C	T	C	No	T	T	Yes	C	C	Yes
Bra1.27	4958880	T	A	T	No	G	G	Yes	T	T	Yes
Bra1.27	4959058	T	T	C	No	T	T	Yes	C	C	Yes
Bra1.27	4959063	G	G	C	No	G	G	Yes	C	C	Yes
Bra1.27	4959243	A	A	G	No	A	A	Yes	G	G	Yes
Bra1.27	4960456	G	G	G	Yes	A	A	Yes	C	G	No
Bra1.27	4962949	T	C	T	No	C	C	Yes	T	T	Yes
Bra1.27	4963150	T	T	T	Yes	T	G	No	A	A	Yes
Bra1.27	4963330	G	G	T	No	G	G	Yes	T	T	Yes
Bra1.27	4967413	T	C	C	Yes	A	A	Yes	T	T	Yes
Bra1.27	4971209	T	T	A	No	A	G	No	G	G	Yes
Bra1.27	4996402	C	C	G	No	A	A	Yes	G	G	Yes
Bra1.27	5012468	A	A	A	Yes	G	G	Yes	T	T	Yes
Bra1.27	5012507	C	C	C	Yes	C	G	No	G	G	Yes
Bra1.27	5012549	C	C	C	Yes	T	T	Yes	G	G	Yes
Bra1.27	5026154	G	G	A	No	G	G	Yes	A	A	Yes
Bra1.27	5026691	C	C	C	Yes	C	A	No	A	A	Yes
Bra1.27	5030732	A	A	A	Yes	G	C	No	C	C	Yes
Bra1.27	5036068	A	A	A	Yes	A	T	No	C	T	No
Bra1.27	5036360	G	T	T	Yes	G	G	Yes	G	A	No
Bra1.27	5051062	G	A	G	No	A	A	Yes	G	G	Yes
Bra1.27	5052339	A	A	A	Yes	A	G	No	G	G	Yes
Bra1.27	5053479	G	G	C	No	G	G	Yes	C	C	Yes
Bra1.27	5069753	C	C	G	No	C	C	Yes	A	A	Yes
Bra1.27	5076431	G	G	G	Yes	G	A	No	A	A	Yes
Bra1.27	5076584	C	C	C	Yes	C	A	No	T	T	Yes
Bra1.27	5085453	C	C	C	Yes	T	T	Yes	A	C	No
Bra1.27	5085636	C	C	C	Yes	G	G	Yes	G	C	No
Bra1.27	5093202	G	G	G	Yes	A	A	Yes	C	C	Yes
Bra1.27	5095613	G	G	T	No	G	G	Yes	T	T	Yes
Bra1.27	5111293	T	G	G	Yes	T	T	Yes	C	C	Yes
Bra1.27	5111557	G	G	G	Yes	T	T	Yes	A	A	Yes
Bra1.27	5111770	A	T	A	No	T	T	Yes	A	A	Yes
Bra1.27	5111935	A	A	A	Yes	T	T	Yes	C	C	Yes
Bra1.27	5114078	A	A	A	Yes	A	G	No	T	T	Yes
Bra1.27	5114117	T	T	T	Yes	A	A	Yes	G	G	Yes
Bra1.27	5114231	G	G	G	Yes	C	C	Yes	T	T	Yes
Bra1.27	5119590	C	C	C	Yes	C	T	No	T	T	Yes
Bra1.27	5156580	C	C	C	Yes	C	T	No	T	T	Yes
Bra1.27	5157054	A	A	A	Yes	T	T	Yes	G	G	Yes
Bra1.27	5157836	G	T	G	No	T	T	Yes	G	G	Yes
Bra1.27	5158037	T	T	T	Yes	C	G	No	A	A	Yes
Bra1.27	5158055	G	G	G	Yes	G	T	No	T	T	Yes
Bra1.27	5158061	A	A	A	Yes	A	T	No	T	T	Yes
Bra1.27	5158250	C	T	C	No	T	T	Yes	C	C	Yes
Bra1.27	5158388	T	A	T	No	A	A	Yes	T	T	Yes
Bra1.27	5158517	A	A	A	Yes	G	G	Yes	T	T	Yes
Bra1.27	5158571	G	G	G	Yes	G	A	No	A	A	Yes
Bra1.27	5158604	G	G	G	Yes	A	A	Yes	C	C	Yes
Bra1.27	5158667	A	T	A	No	G	T	No	A	A	Yes
Bra1.27	5158694	T	G	T	No	G	G	Yes	T	T	Yes
Bra1.27	5198837	T	T	T	Yes	T	A	No	A	A	Yes
Bra1.27	5199626	A	A	A	Yes	T	C	No	C	C	Yes
Bra1.27	5199638	A	T	A	No	G	C	No	A	A	Yes
Bra1.27	5200342	C	T	C	No	A	G	No	C	C	Yes
Bra1.27	5213355	A	A	A	Yes	T	T	Yes	C	G	No
Bra1.27	5213424	C	C	C	Yes	G	G	Yes	G	C	No
Bra1.27	5216438	T	T	T	Yes	T	C	No	G	G	Yes
Bra1.27	5224322	T	T	A	No	T	T	Yes	A	A	Yes
Bra1.27	5226172	A	A	G	No	A	A	Yes	T	T	Yes
Bra1.27	5226367	A	A	A	Yes	A	T	No	T	T	Yes
Bra1.27	5228819	T	T	G	No	C	T	No	G	G	Yes
Bra1.27	5230405	C	C	C	Yes	A	A	Yes	G	G	Yes
Bra1.27	5230564	A	A	A	Yes	A	T	No	C	C	Yes
Bra1.27	5230571	A	A	A	Yes	A	C	No	C	C	Yes
Bra1.27	5230579	A	C	A	No	C	C	Yes	A	A	Yes
Bra1.27	5235031	T	A	T	No	A	A	Yes	T	T	Yes
Bra1.27	5241848	A	A	A	Yes	T	T	Yes	T	A	No
Bra1.27	5248799	T	T	T	Yes	C	C	Yes	C	T	No
Bra1.27	5249885	G	G	G	Yes	G	A	No	A	A	Yes
Bra1.27	5253146	T	T	C	No	T	T	Yes	C	C	Yes
Bra1.27	5253308	G	T	G	No	A	A	Yes	G	G	Yes
Bra1.27	5254969	C	C	T	No	C	C	Yes	T	T	Yes
Bra1.27	5259757	T	T	C	No	T	T	Yes	C	C	Yes
Bra1.27	5265168	C	C	C	Yes	T	T	Yes	T	C	No
Bra1.27	5276052	G	G	G	Yes	T	T	Yes	A	A	Yes
Bra1.27	5276433	T	T	T	Yes	C	C	Yes	A	A	Yes
Bra1.27	5276604	G	G	C	No	G	G	Yes	T	T	Yes
Bra1.27	5278025	G	G	T	No	G	G	Yes	T	T	Yes
Bra1.27	5294389	G	G	G	Yes	A	A	Yes	A	G	No
Bra1.27	5297861	C	C	T	No	C	C	Yes	T	T	Yes
Bra1.27	5320436	G	G	G	Yes	A	A	Yes	A	G	No
Bra1.27	5321291	T	T	T	Yes	T	A	No	C	C	Yes
Bra1.27	5322755	T	T	T	Yes	A	G	No	G	G	Yes
Bra1.27	5325489	G	G	G	Yes	A	A	Yes	A	G	No
Bra1.27	5327322	T	G	T	No	G	G	Yes	T	T	Yes
Bra1.27	5330663	C	T	C	No	T	T	Yes	C	C	Yes
Bra1.27	5344095	T	T	C	No	T	T	Yes	C	C	Yes
Bra1.27	5344751	G	G	G	Yes	C	C	Yes	C	G	No
Bra1.27	5345408	G	G	G	Yes	A	A	Yes	A	G	No
Bra1.27	5372221	G	A	A	Yes	G	G	Yes	G	A	No
Bra1.27	5381651	T	T	T	Yes	C	C	Yes	C	T	No
Bra1.27	5385107	A	C	A	No	C	C	Yes	A	A	Yes
Bra1.27	5385140	G	A	G	No	A	A	Yes	G	G	Yes
Bra1.27	5385683	G	A	G	No	A	A	Yes	G	G	Yes
Bra1.27	5386996	T	C	T	No	C	C	Yes	T	T	Yes
Bra1.27	5387254	C	T	C	No	G	G	Yes	C	C	Yes
Bra1.27	5387527	C	T	C	No	T	T	Yes	C	C	Yes
Bra1.27	5391295	G	G	T	No	G	G	Yes	T	T	Yes
Bra1.27	5396620	T	T	C	No	T	T	Yes	C	C	Yes
Bra1.27	5409767	G	G	G	Yes	G	T	No	T	T	Yes
Bra1.27	5409917	T	T	T	Yes	T	C	No	C	C	Yes
Bra1.27	5411360	G	G	G	Yes	G	A	No	A	A	Yes
Bra1.27	5411875	G	G	G	Yes	T	T	Yes	A	A	Yes
Bra1.27	5413630	G	G	G	Yes	C	C	Yes	T	T	Yes
Bra1.27	5416571	T	T	T	Yes	C	G	No	G	G	Yes
Bra1.27	5419113	G	G	G	Yes	G	T	No	T	T	Yes
Bra1.27	5419149	C	T	C	No	T	T	Yes	C	C	Yes
Bra1.27	5449919	T	C	T	No	C	C	Yes	T	T	Yes
Bra1.27	5450040	T	T	T	Yes	T	C	No	C	C	Yes
Bra1.27	5452380	C	C	C	Yes	C	G	No	G	G	Yes
Bra1.27	5457472	T	C	T	No	A	A	Yes	T	T	Yes
Bra1.27	5457554	C	T	C	No	T	T	Yes	C	C	Yes
Bra1.27	5459897	G	G	G	Yes	G	A	No	A	A	Yes
Bra1.27	5459919	G	G	G	Yes	G	A	No	A	A	Yes
Bra1.27	5460232	A	A	A	Yes	A	G	No	G	G	Yes
Bra1.27	5460242	C	C	C	Yes	C	G	No	G	G	Yes
Bra1.27	5463082	G	G	A	No	G	G	Yes	A	A	Yes
Bra1.27	5463163	C	T	C	No	T	T	Yes	C	C	Yes
Bra1.27	5468794	T	T	T	Yes	A	A	Yes	G	G	Yes
Bra1.27	5490143	C	G	C	No	A	A	Yes	C	C	Yes
Bra1.27	5490197	A	A	A	Yes	G	G	Yes	G	A	No
Bra1.27	5490206	C	C	C	Yes	T	T	Yes	T	C	No
Bra1.27	5490215	G	G	G	Yes	A	A	Yes	A	G	No
Bra1.27	5491021	G	G	G	Yes	A	A	Yes	A	G	No
Bra1.27	5491363	C	T	C	No	T	T	Yes	C	C	Yes
Bra1.27	5502068	T	T	T	Yes	T	C	No	C	C	Yes
Bra1.27	5502071	A	A	A	Yes	A	C	No	C	C	Yes
Bra1.27	5505940	A	A	A	Yes	C	C	Yes	G	G	Yes
Bra1.27	5507482	A	G	A	No	G	G	Yes	A	A	Yes
Bra1.27	5524245	C	T	C	No	T	T	Yes	C	C	Yes
Bra1.27	5524398	T	T	T	Yes	T	C	No	C	C	Yes
Bra1.27	5524401	C	C	C	Yes	C	T	No	T	T	Yes
Bra1.27	5535340	A	A	G	No	A	A	Yes	G	G	Yes
Bra1.27	5535937	T	T	A	No	T	C	No	C	C	Yes
Bra1.27	5539341	T	T	T	Yes	G	G	Yes	A	A	Yes
Bra1.27	5539503	G	G	G	Yes	T	T	Yes	C	C	Yes
Bra1.27	5540894	G	G	A	No	G	G	Yes	A	A	Yes
Bra1.27	5561143	T	T	T	Yes	A	A	Yes	C	C	Yes
Bra1.27	5564482	T	T	T	Yes	T	C	No	C	C	Yes
Bra1.27	5566744	A	A	C	No	T	T	Yes	C	C	Yes
Bra1.27	5567077	T	C	C	Yes	C	T	No	T	T	Yes
Bra1.27	5567218	G	A	G	No	A	A	Yes	G	G	Yes
Bra1.27	5567458	G	A	G	No	C	C	Yes	G	G	Yes
Bra1.27	5580088	C	T	C	No	T	T	Yes	C	C	Yes
Bra1.27	5580103	G	G	G	Yes	G	A	No	A	A	Yes
Bra1.27	5580630	C	C	C	Yes	C	T	No	T	T	Yes
Bra1.27	5581520	A	A	A	Yes	A	G	No	G	G	Yes
Bra1.27	5582180	A	A	A	Yes	T	T	Yes	T	A	No
Bra1.27	5586894	C	C	C	Yes	C	T	No	T	T	Yes
Bra1.27	5589548	T	T	A	No	T	T	Yes	A	A	Yes
Bra1.27	5589761	G	G	G	Yes	A	A	Yes	T	T	Yes
Bra1.27	5594619	C	C	C	Yes	C	T	No	T	T	Yes
Bra1.27	5601022	C	C	C	Yes	G	G	Yes	T	T	Yes
Bra1.27	5607042	T	T	T	Yes	T	C	No	C	C	Yes
Bra1.27	5607839	A	A	A	Yes	A	G	No	G	G	Yes
Bra1.27	5608025	C	C	C	Yes	A	A	Yes	T	C	No
Bra1.27	5608040	T	T	T	Yes	C	C	Yes	C	T	No
Bra1.27	5614343	T	T	T	Yes	T	C	No	C	C	Yes
Bra1.27	5615455	A	A	T	No	A	A	Yes	T	T	Yes
Bra1.27	5623559	G	G	C	No	T	T	Yes	C	C	Yes
Bra1.27	5623892	A	A	G	No	A	A	Yes	G	G	Yes
Bra1.27	5638243	G	G	G	Yes	A	A	Yes	T	T	Yes
Bra1.27	5649563	G	A	G	No	A	A	Yes	G	G	Yes
Bra1.27	5654603	A	C	A	No	C	C	Yes	A	A	Yes
Bra1.27	5654658	C	T	C	No	T	T	Yes	C	C	Yes
Bra1.27	5696059	A	A	G	No	G	A	No	G	A	No
Bra1.27	5696332	T	C	T	No	C	C	Yes	T	T	Yes
Bra1.27	5696863	G	A	G	No	A	A	Yes	G	G	Yes
Bra1.27	5700731	T	T	T	Yes	G	G	Yes	A	A	Yes
Bra1.27	5701963	C	C	C	Yes	T	T	Yes	G	C	No
Bra1.27	5702551	G	G	G	Yes	C	T	No	T	T	Yes
Bra1.27	5703178	G	G	G	Yes	T	T	Yes	C	C	Yes
Bra1.27	5728732	T	T	T	Yes	T	A	No	C	C	Yes
Bra1.27	5767015	T	T	T	Yes	C	C	Yes	C	T	No
Bra1.27	5767051	A	A	A	Yes	A	G	No	G	G	Yes
Bra1.27	5767084	T	T	T	Yes	T	C	No	C	C	Yes
Bra1.27	5767102	T	T	T	Yes	C	C	Yes	G	G	Yes
Bra1.27	5768388	C	C	C	Yes	C	A	No	T	T	Yes
Bra1.27	5769138	T	T	T	Yes	T	A	No	A	A	Yes
Bra1.27	5769282	C	T	C	No	T	T	Yes	C	C	Yes
Bra1.27	5769460	A	A	A	Yes	A	C	No	C	C	Yes
Bra1.27	5769639	T	G	T	No	C	C	Yes	A	A	Yes
Bra1.27	5771237	T	T	T	Yes	T	A	No	A	A	Yes
Bra1.27	5771252	G	G	G	Yes	G	T	No	A	A	Yes
Bra1.27	5771591	G	G	G	Yes	G	A	No	A	A	Yes
Bra1.27	5771630	A	G	A	No	G	G	Yes	A	A	Yes
Bra1.27	5771657	G	G	G	Yes	C	C	Yes	T	T	Yes
Bra1.27	5781515	T	T	T	Yes	A	A	Yes	C	C	Yes
Bra1.27	5781824	T	T	C	No	T	T	Yes	C	C	Yes
Bra1.27	5782367	G	C	A	No	C	C	Yes	A	A	Yes
Bra1.27	5783864	A	A	A	Yes	A	G	No	G	G	Yes
Bra1.27	5783891	A	A	A	Yes	A	G	No	G	G	Yes
Bra1.27	5791744	T	C	T	No	C	C	Yes	T	T	Yes
Bra1.27	5796063	A	A	A	Yes	T	T	Yes	G	G	Yes
Bra1.27	5797195	C	C	C	Yes	C	A	No	T	T	Yes
Bra1.27	5803765	C	C	C	Yes	T	T	Yes	A	A	Yes
Bra1.27	5804530	C	T	C	No	T	T	Yes	C	C	Yes
Bra1.27	5814558	A	A	A	Yes	C	C	Yes	G	G	Yes
Bra1.27	5815647	C	G	C	No	T	T	Yes	C	C	Yes
Bra1.27	5821427	G	G	G	Yes	C	C	Yes	T	T	Yes
Bra1.27	5824805	A	A	A	Yes	A	G	No	T	T	Yes
Bra1.27	5824874	T	T	C	No	T	T	Yes	C	C	Yes
Bra1.27	5825734	T	T	T	Yes	T	C	No	C	C	Yes
Bra1.27	5825908	A	A	A	Yes	A	C	No	T	T	Yes
Bra1.27	5828630	A	A	A	Yes	T	T	Yes	G	G	Yes
Bra1.27	5829536	C	C	C	Yes	C	T	No	T	T	Yes
Bra1.27	5841987	A	A	A	Yes	A	T	No	T	T	Yes
Bra1.27	5843806	T	G	G	Yes	C	C	Yes	T	G	No
Bra1.27	5844130	T	T	T	Yes	T	C	No	C	C	Yes
Bra1.27	5844223	G	G	G	Yes	G	A	No	A	A	Yes
Bra1.27	5844289	C	T	C	No	T	T	Yes	C	C	Yes
Bra1.27	5844295	C	C	C	Yes	C	T	No	T	T	Yes
Bra1.27	5845180	A	A	A	Yes	A	G	No	G	G	Yes
Bra1.27	5845300	A	A	A	Yes	A	C	No	C	C	Yes
Bra1.27	5845750	C	C	C	Yes	G	G	Yes	A	A	Yes
Bra1.27	5845786	G	G	G	Yes	G	A	No	T	T	Yes
Bra1.27	5847703	A	A	A	Yes	G	G	Yes	T	A	No
Bra1.27	5857458	T	C	T	No	C	C	Yes	T	T	Yes
Bra1.27	5869955	T	T	T	Yes	T	C	No	C	C	Yes
Bra1.27	5886397	G	G	G	Yes	G	C	No	C	C	Yes
Bra1.27	5886412	T	A	A	Yes	A	T	No	T	T	Yes
Bra1.27	5902088	C	T	C	No	T	T	Yes	C	C	Yes
Bra1.27	5903216	G	G	G	Yes	T	A	No	A	A	Yes
Bra1.27	5928737	A	A	A	Yes	A	G	No	G	G	Yes
Bra1.27	5928763	T	T	T	Yes	C	C	Yes	C	T	No
Bra1.27	5933868	C	G	C	No	G	G	Yes	C	C	Yes
Bra1.27	5936186	C	C	C	Yes	A	A	Yes	T	T	Yes
Bra1.27	5936240	G	G	G	Yes	C	C	Yes	T	T	Yes
Bra1.27	5938458	G	G	G	Yes	T	T	Yes	C	C	Yes
Bra1.27	5939339	G	G	C	No	G	G	Yes	A	C	No
Bra1.27	5945111	T	T	T	Yes	A	A	Yes	G	G	Yes
Bra1.27	5947065	T	T	T	Yes	G	G	Yes	C	C	Yes
Bra1.27	5947302	G	G	G	Yes	G	A	No	A	A	Yes
Bra1.27	5947539	T	T	T	Yes	T	C	No	C	C	Yes
Bra1.27	5948802	T	C	C	Yes	C	T	No	T	T	Yes
Bra1.27	5960744	T	T	T	Yes	T	G	No	A	A	Yes
Bra1.27	5961053	C	C	T	No	C	C	Yes	T	T	Yes
Bra1.27	5962189	T	C	C	Yes	A	A	Yes	T	T	Yes
Bra1.27	5962393	A	A	A	Yes	G	G	Yes	G	A	No
Bra1.27	5962510	C	G	G	Yes	A	A	Yes	C	C	Yes
Bra1.27	5965124	A	A	A	Yes	A	G	No	C	C	Yes
Bra1.27	5965496	T	A	T	No	A	A	Yes	T	T	Yes
Bra1.27	5966359	G	G	G	Yes	C	C	Yes	T	T	Yes
Bra1.27	5975365	T	T	T	Yes	C	C	Yes	C	T	No
Bra1.27	5986156	G	G	G	Yes	A	A	Yes	T	T	Yes
Bra1.27	5986358	A	A	T	No	A	A	Yes	T	T	Yes
Bra1.27	5989895	C	T	C	No	T	T	Yes	C	C	Yes
Bra1.27	5989927	T	T	C	No	T	T	Yes	C	C	Yes
Bra1.27	5989943	C	C	C	Yes	A	A	Yes	A	C	No
Bra1.27	5989963	G	G	T	No	C	C	Yes	T	T	Yes
Bra1.27	6007543	C	C	A	No	C	C	Yes	T	T	Yes
Bra1.27	6014670	G	G	G	Yes	C	C	Yes	C	G	No
Bra1.27	6015207	G	A	G	No	A	A	Yes	G	G	Yes
Bra1.27	6027107	C	C	C	Yes	C	A	No	A	A	Yes
Bra1.27	6029985	G	G	T	No	G	G	Yes	T	T	Yes
Bra1.27	6030579	A	A	G	No	A	T	No	G	G	Yes
Bra1.27	6030708	C	T	C	No	T	T	Yes	C	C	Yes
Bra1.27	6030768	G	T	G	No	T	T	Yes	G	G	Yes
Bra1.27	6033615	G	G	T	No	G	G	Yes	T	T	Yes
Bra1.27	6035215	A	A	A	Yes	C	C	Yes	T	T	Yes
Bra1.27	6035530	A	A	A	Yes	A	G	No	G	G	Yes
Bra1.27	6036687	G	G	G	Yes	C	C	Yes	T	T	Yes
Bra1.27	6037924	T	T	T	Yes	G	C	No	C	C	Yes
Bra1.27	6038088	A	G	A	No	G	G	Yes	A	A	Yes
Bra1.27	6066460	A	A	G	No	A	A	Yes	G	G	Yes
Bra1.27	6066727	C	G	C	No	G	G	Yes	C	C	Yes
Bra1.27	6068941	T	G	T	No	G	G	Yes	T	T	Yes
Bra1.27	6070974	G	T	G	No	T	T	Yes	G	G	Yes
Bra1.27	6086125	T	A	T	No	C	C	Yes	T	T	Yes
Bra1.27	6087681	A	A	A	Yes	G	G	Yes	T	T	Yes
Bra1.27	6095999	C	C	C	Yes	A	A	Yes	G	C	No
Bra1.27	6194106	G	A	A	Yes	G	G	Yes	G	A	No
Bra1.27	6194175	G	G	G	Yes	A	A	Yes	A	G	No
Bra1.27	6194250	T	T	T	Yes	T	A	No	A	A	Yes
Bra1.27	6197069	T	T	T	Yes	T	A	No	A	A	Yes
Bra1.27	6197516	C	C	C	Yes	C	T	No	T	T	Yes
Bra1.27	6199350	C	C	C	Yes	T	T	Yes	A	A	Yes
Bra1.27	6199653	A	A	G	No	A	A	Yes	G	G	Yes
Bra1.27	6215313	C	C	A	No	T	T	Yes	A	A	Yes
Bra1.27	6215397	C	A	A	Yes	T	T	Yes	C	C	Yes
Bra1.27	6215406	T	A	T	No	A	A	Yes	T	T	Yes
Bra1.27	6215649	G	C	G	No	C	C	Yes	G	G	Yes
Bra1.27	6215712	G	T	T	Yes	A	A	Yes	G	G	Yes
Bra1.27	6221571	T	T	T	Yes	T	A	No	A	A	Yes
Bra1.27	6233195	G	G	G	Yes	C	C	Yes	T	T	Yes
Bra1.27	6234559	G	G	T	No	A	A	Yes	T	T	Yes
Bra1.27	6235063	C	C	C	Yes	A	A	Yes	T	T	Yes
Bra1.27	6235201	A	A	A	Yes	C	C	Yes	G	G	Yes
Bra1.27	6235360	C	C	C	Yes	A	A	Yes	G	G	Yes
Bra1.27	6237446	C	C	C	Yes	G	G	Yes	A	A	Yes
Bra1.27	6237455	T	T	T	Yes	T	A	No	C	C	Yes
Bra1.27	6238684	T	T	C	No	T	T	Yes	C	C	Yes
Bra1.27	6240271	T	T	T	Yes	C	C	Yes	G	G	Yes
Bra1.27	6243374	C	C	C	Yes	T	T	Yes	G	G	Yes
Bra1.27	6243386	T	T	G	No	T	T	Yes	G	G	Yes
Bra1.27	6248774	A	T	G	No	A	A	Yes	G	G	Yes
Bra1.27	6249296	C	C	A	No	C	C	Yes	A	A	Yes
Bra1.27	6249302	G	G	G	Yes	G	A	No	A	A	Yes
Bra1.27	6253759	T	T	T	Yes	C	C	Yes	G	G	Yes
Bra1.27	6265815	G	G	G	Yes	G	T	No	A	A	Yes
Bra1.27	6265944	A	A	A	Yes	A	G	No	G	G	Yes
Bra1.27	6266442	T	T	T	Yes	T	C	No	A	A	Yes
Bra1.27	6298171	C	C	T	No	C	C	Yes	G	G	Yes
Bra1.27	6299006	C	C	C	Yes	T	T	Yes	A	A	Yes
Bra1.27	6300627	G	G	G	Yes	C	C	Yes	C	G	No
Bra1.27	6301733	T	T	T	Yes	T	C	No	C	C	Yes
Bra1.27	6335839	T	T	G	No	T	T	Yes	G	G	Yes
Bra1.27	6339544	A	A	A	Yes	C	C	Yes	T	T	Yes
Bra1.27	6341371	A	A	A	Yes	A	T	No	G	G	Yes
Bra1.27	6341531	C	C	C	Yes	T	T	Yes	G	G	Yes
Bra1.27	6341882	A	G	A	No	G	G	Yes	A	A	Yes
Bra1.27	6343443	T	C	T	No	C	C	Yes	T	T	Yes
Bra1.27	6343919	G	G	A	No	G	G	Yes	A	A	Yes
Bra1.27	6344156	T	T	G	No	T	T	Yes	G	G	Yes
Bra1.27	6359175	C	G	C	No	G	G	Yes	T	T	Yes
Bra1.27	6359232	T	T	C	No	T	T	Yes	C	C	Yes
Bra1.27	6359377	C	C	T	No	C	C	Yes	T	T	Yes
Bra1.27	6359544	T	T	T	Yes	T	A	No	A	A	Yes
Bra1.27	6359931	A	G	A	No	G	C	No	A	A	Yes
Bra1.27	6360749	A	A	A	Yes	A	G	No	G	G	Yes
Bra1.27	6360887	G	G	G	Yes	G	A	No	T	T	Yes
Bra1.27	6360923	A	A	A	Yes	A	T	No	T	T	Yes
Bra1.27	6360983	G	G	G	Yes	G	A	No	A	A	Yes
Bra1.27	6361004	A	C	A	No	T	C	No	T	C	No
Bra1.27	6361049	A	A	A	Yes	A	G	No	G	G	Yes
Bra1.27	6361130	G	G	G	Yes	G	A	No	A	A	Yes
Bra1.27	6370443	C	C	T	No	C	C	Yes	T	T	Yes
Bra1.27	6375227	T	T	T	Yes	T	A	No	A	A	Yes
Bra1.27	6375230	A	A	A	Yes	C	C	Yes	G	G	Yes
Bra1.27	6387301	C	C	C	Yes	C	T	No	T	T	Yes
Bra1.27	6387652	C	C	C	Yes	G	G	Yes	T	T	Yes
Bra1.27	6394065	A	C	A	No	C	C	Yes	A	A	Yes
Bra1.27	6412468	C	C	C	Yes	C	G	No	G	G	Yes
Bra1.27	6412582	T	T	T	Yes	T	C	No	C	C	Yes
Bra1.27	6412735	A	A	A	Yes	T	T	Yes	C	A	No
Bra1.27	6424045	C	C	C	Yes	A	A	Yes	G	G	Yes
Bra1.27	6439164	G	G	G	Yes	C	C	Yes	C	G	No
Bra1.27	6451439	G	G	G	Yes	T	T	Yes	A	A	Yes
Bra1.27	6451463	C	C	C	Yes	A	A	Yes	G	C	No
Bra1.27	6478453	T	T	T	Yes	T	G	No	G	G	Yes
Bra1.27	6483208	C	C	C	Yes	A	T	No	T	T	Yes
Bra1.27	6483343	T	A	T	No	A	A	Yes	T	T	Yes
Bra1.27	6483478	G	A	G	No	A	A	Yes	G	G	Yes
Bra1.27	6484137	T	T	T	Yes	T	C	No	C	C	Yes
Bra1.27	6484170	A	A	G	No	A	A	Yes	G	G	Yes
Bra1.27	6486356	A	A	A	Yes	A	G	No	G	G	Yes
Bra1.27	6488931	A	A	A	Yes	G	G	Yes	T	T	Yes
Bra1.27	6489522	T	T	T	Yes	T	C	No	C	C	Yes
Bra1.27	6489915	G	G	A	No	G	G	Yes	A	A	Yes
Bra1.27	6501229	T	C	T	No	C	C	Yes	T	T	Yes
Bra1.27	6517566	C	C	T	No	C	C	Yes	T	T	Yes
Bra1.27	6518479	A	A	A	Yes	A	C	No	C	C	Yes
Bra1.27	6524691	A	A	G	No	A	A	Yes	G	G	Yes
Bra1.27	6547138	G	C	C	Yes	G	G	Yes	A	A	Yes
Bra1.27	6561468	T	A	T	No	G	G	Yes	T	T	Yes
Bra1.27	6568627	A	A	A	Yes	G	G	Yes	C	A	No
Bra1.27	6581050	C	C	C	Yes	T	T	Yes	T	C	No
Bra1.27	6581434	C	C	C	Yes	C	T	No	T	T	Yes
Bra1.27	6581450	T	T	T	Yes	T	C	No	C	C	Yes
Bra1.27	6581527	C	C	C	Yes	C	T	No	T	T	Yes
Bra1.27	6581530	G	G	G	Yes	G	A	No	A	A	Yes
Bra1.27	6581749	C	C	C	Yes	C	T	No	T	T	Yes
Bra1.27	6583559	C	T	C	No	C	T	No	C	T	No
Bra1.27	6583724	C	C	C	Yes	C	T	No	T	T	Yes
Bra1.27	6588605	C	C	C	Yes	C	T	No	T	T	Yes
Bra1.27	6592475	T	T	T	Yes	A	C	No	C	C	Yes
Bra1.27	6592481	A	T	A	No	T	T	Yes	A	A	Yes
Bra1.27	6592715	C	T	C	No	A	A	Yes	C	C	Yes
Bra1.27	6592784	G	A	G	No	A	A	Yes	G	G	Yes
Bra1.27	6593093	T	C	T	No	C	C	Yes	T	T	Yes
Bra1.27	6593996	G	A	G	No	A	A	Yes	G	G	Yes
Bra1.27	6595218	C	C	T	No	C	C	Yes	T	T	Yes
Bra1.27	6595233	C	C	A	No	C	C	Yes	T	T	Yes
Bra1.27	6604808	A	A	G	No	A	A	Yes	G	G	Yes
Bra1.27	6604853	T	T	C	No	T	T	Yes	C	C	Yes
Bra1.27	6605267	A	A	C	No	A	A	Yes	C	C	Yes
Bra1.27	6605297	C	C	T	No	G	G	Yes	T	T	Yes
Bra1.27	6605597	C	C	C	Yes	C	T	No	A	A	Yes
Bra1.27	6613455	C	C	C	Yes	C	G	No	G	G	Yes
Bra1.27	6620025	T	T	C	No	T	T	Yes	C	C	Yes
Bra1.27	6623580	T	T	T	Yes	T	C	No	C	C	Yes
Bra1.27	6627343	T	C	T	No	C	C	Yes	T	T	Yes
Bra1.27	6630894	C	C	C	Yes	C	A	No	T	T	Yes
Bra1.27	6648561	G	A	A	Yes	A	G	No	G	G	Yes
Bra1.27	6648591	G	G	G	Yes	G	C	No	A	A	Yes
Bra1.27	6649212	C	T	G	No	T	T	Yes	C	C	Yes
Bra1.27	6649278	A	A	T	No	A	A	Yes	T	T	Yes
Bra1.27	6651106	T	T	T	Yes	T	C	No	C	C	Yes
Bra1.27	6651409	T	A	A	Yes	C	T	No	T	T	Yes
Bra1.27	6663389	T	T	T	Yes	T	C	No	C	C	Yes
Bra1.27	6670701	G	G	G	Yes	G	A	No	A	A	Yes
Bra1.27	6671706	C	C	C	Yes	T	T	Yes	G	G	Yes
Bra1.27	6674926	G	G	G	Yes	A	A	Yes	A	G	No
Bra1.27	6681660	A	A	A	Yes	A	G	No	G	G	Yes
Bra1.27	6682467	C	C	C	Yes	T	T	Yes	G	G	Yes
Bra1.27	6691267	T	T	T	Yes	T	G	No	G	G	Yes
Bra1.27	6694495	A	A	T	No	A	A	Yes	T	T	Yes
Bra1.27	6694496	G	G	C	No	G	G	Yes	C	C	Yes
Bra1.27	6694539	T	T	T	Yes	A	A	Yes	C	C	Yes
Bra1.27	6735130	T	T	T	Yes	C	C	Yes	A	A	Yes
Bra1.27	6735943	G	C	G	No	A	A	Yes	G	G	Yes
Bra1.27	6736646	G	A	G	No	A	A	Yes	G	G	Yes
Bra1.27	6736699	C	T	C	No	T	T	Yes	C	C	Yes
Bra1.27	6736735	A	G	A	No	G	G	Yes	C	C	Yes
Bra1.27	6754644	C	C	C	Yes	A	A	Yes	A	C	No
Bra1.27	6754659	A	A	A	Yes	G	G	Yes	C	C	Yes
Bra1.27	6756590	A	A	G	No	A	A	Yes	G	G	Yes
Bra1.27	6756653	T	T	C	No	T	T	Yes	C	C	Yes
Bra1.27	6756656	T	T	G	No	A	A	Yes	G	G	Yes
Bra1.27	6760700	G	G	G	Yes	G	A	No	A	A	Yes
Bra1.27	6770374	T	G	T	No	G	G	Yes	T	T	Yes
Bra1.27	6771378	A	C	A	No	T	T	Yes	A	A	Yes
Bra1.27	6772242	C	C	C	Yes	C	T	No	T	T	Yes
Bra1.27	6788923	C	T	C	No	A	A	Yes	C	C	Yes
Bra1.27	6805985	G	G	G	Yes	A	A	Yes	T	T	Yes
Bra1.27	6806014	A	A	A	Yes	A	T	No	T	T	Yes
Bra1.27	6836667	T	T	T	Yes	A	G	No	G	G	Yes
Bra1.27	6838807	T	T	T	Yes	C	C	Yes	G	G	Yes
Bra1.27	6847669	T	T	T	Yes	G	G	Yes	A	A	Yes
Bra1.27	6848325	G	A	G	No	G	C	No	T	T	Yes
Bra1.27	6864938	T	T	T	Yes	T	C	No	C	C	Yes
Bra1.27	6923284	C	C	C	Yes	T	T	Yes	G	G	Yes
Bra1.27	6925520	G	G	G	Yes	T	T	Yes	C	C	Yes
Bra1.27	6965646	T	T	T	Yes	T	A	No	G	G	Yes
Bra1.27	7005307	G	T	G	No	A	A	Yes	G	G	Yes
Bra1.27	7040832	T	T	C	No	A	A	Yes	C	C	Yes
Bra1.27	7041033	A	A	T	No	A	A	Yes	T	T	Yes
Bra1.27	7072197	T	T	T	Yes	A	A	Yes	G	G	Yes
Bra1.27	7072245	C	C	C	Yes	A	A	Yes	T	T	Yes
Bra1.27	7093417	G	C	C	Yes	T	T	Yes	G	G	Yes
Bra1.27	7093738	A	G	A	No	G	G	Yes	A	A	Yes
Bra1.27	7097899	C	C	C	Yes	C	A	No	A	A	Yes
Bra1.27	7098283	A	A	A	Yes	T	T	Yes	C	C	Yes
Bra1.27	7098346	G	G	G	Yes	G	A	No	A	A	Yes
Bra1.27	7098814	G	G	G	Yes	G	C	No	C	C	Yes
Bra1.27	7099630	A	A	C	No	A	A	Yes	C	C	Yes
Bra1.27	7099714	T	T	T	Yes	T	G	No	G	G	Yes
Bra1.27	7099747	G	G	A	No	T	G	No	A	G	No
Bra1.27	7100026	G	G	A	No	G	G	Yes	A	A	Yes
Bra1.27	7104388	C	C	C	Yes	A	A	Yes	T	T	Yes
Bra1.27	7107439	T	T	T	Yes	A	G	No	G	G	Yes
Bra1.27	7107571	C	C	C	Yes	A	A	Yes	T	T	Yes
Bra1.27	7110044	G	A	G	No	A	A	Yes	G	G	Yes
Bra1.27	7110778	C	C	C	Yes	C	T	No	T	T	Yes
Bra1.27	7110808	T	T	T	Yes	T	C	No	C	C	Yes
Bra1.27	7121104	C	C	C	Yes	T	T	Yes	T	C	No
Bra1.27	7130511	G	G	G	Yes	G	T	No	A	A	Yes
Bra1.27	7130705	G	G	G	Yes	A	A	Yes	T	T	Yes
Bra1.27	7130743	A	A	A	Yes	T	T	Yes	C	C	Yes
Bra1.27	7147727	A	T	T	Yes	T	A	No	A	A	Yes
Bra1.27	7148744	A	A	G	No	A	A	Yes	G	G	Yes
Bra1.27	7149722	A	C	A	No	C	C	Yes	A	A	Yes
Bra1.27	7159491	G	A	A	Yes	A	G	No	G	G	Yes
Bra1.27	7160314	T	T	T	Yes	A	A	Yes	G	G	Yes
Bra1.27	7165407	C	C	C	Yes	A	A	Yes	G	G	Yes
Bra1.27	7165854	G	A	G	No	A	A	Yes	G	G	Yes
Bra1.27	7165872	G	A	G	No	A	A	Yes	G	G	Yes
Bra1.27	7177056	T	T	T	Yes	A	A	Yes	C	C	Yes
Bra1.27	7177128	A	A	A	Yes	A	G	No	G	G	Yes
Bra1.27	7177146	C	C	C	Yes	G	G	Yes	A	A	Yes
Bra1.27	7177545	C	C	C	Yes	T	T	Yes	A	A	Yes
Bra1.27	7210897	A	A	A	Yes	T	T	Yes	C	C	Yes
Bra1.27	7235549	C	C	C	Yes	C	T	No	T	T	Yes
Bra1.27	7235576	G	G	C	No	G	G	Yes	C	C	Yes
Bra1.27	7235936	G	G	C	No	C	T	No	T	T	Yes
Bra1.27	7236278	C	T	C	No	T	T	Yes	C	C	Yes
Bra1.27	7240993	G	G	G	Yes	G	T	No	T	T	Yes
Bra1.27	7241134	A	A	A	Yes	C	G	No	G	G	Yes
Bra1.27	7241293	G	G	G	Yes	G	A	No	A	A	Yes
Bra1.27	7241317	T	T	T	Yes	T	C	No	C	C	Yes
Bra1.27	7256277	A	G	A	No	T	T	Yes	A	A	Yes
Bra1.27	7258892	T	A	T	No	A	A	Yes	G	G	Yes
Bra1.27	7268515	C	C	C	Yes	C	T	No	T	T	Yes
Bra1.27	7268770	T	T	T	Yes	T	C	No	C	C	Yes
Bra1.27	7276122	G	G	G	Yes	G	T	No	T	T	Yes
Bra1.27	7276306	T	T	T	Yes	T	C	No	C	C	Yes
Bra1.27	7277747	C	C	C	Yes	C	A	No	A	A	Yes
Bra1.27	7284943	A	T	T	Yes	T	G	No	A	A	Yes
Bra1.27	7285063	C	G	G	Yes	T	T	Yes	C	C	Yes
Bra1.27	7287136	G	A	A	Yes	C	G	No	G	G	Yes
Bra1.27	7287431	G	G	G	Yes	G	A	No	A	A	Yes
Bra1.27	7319134	G	G	G	Yes	G	T	No	T	T	Yes
Bra1.27	7321346	T	T	T	Yes	C	A	No	A	A	Yes
Bra1.27	7321583	T	T	T	Yes	C	C	Yes	A	A	Yes
Bra1.27	7322713	C	C	C	Yes	C	A	No	A	A	Yes
Bra1.27	7325755	C	C	T	No	C	C	Yes	T	T	Yes
Bra1.27	7332602	C	C	T	No	C	C	Yes	T	T	Yes
Bra1.27	7332771	T	T	T	Yes	T	C	No	C	C	Yes
Bra1.27	7333640	G	C	G	No	T	T	Yes	G	G	Yes
Bra1.27	7334399	G	G	G	Yes	A	A	Yes	A	G	No
Bra1.27	7341879	A	A	G	No	A	A	Yes	G	G	Yes
Bra1.27	7346714	A	A	A	Yes	A	T	No	T	T	Yes
Bra1.27	7346736	G	A	A	Yes	G	G	Yes	G	A	No
Bra1.27	7346804	G	A	G	No	T	T	Yes	G	G	Yes
Bra1.27	7347131	G	G	C	No	G	G	Yes	A	A	Yes
Bra1.27	7347449	G	G	G	Yes	A	A	Yes	C	C	Yes
Bra1.27	7349926	G	G	G	Yes	G	A	No	A	A	Yes
Bra1.27	7353944	T	T	T	Yes	C	C	Yes	C	T	No
Bra1.27	7354262	G	G	G	Yes	G	A	No	A	A	Yes
Bra1.27	7354428	A	A	A	Yes	T	C	No	C	C	Yes
Bra1.27	7354670	G	G	G	Yes	G	A	No	A	A	Yes
Bra1.27	7355276	G	G	G	Yes	A	A	Yes	A	G	No
Bra1.27	7355285	T	T	T	Yes	C	C	Yes	C	T	No
Bra1.27	7382412	G	G	A	No	G	G	Yes	A	A	Yes
Bra1.27	7400460	C	C	T	No	C	C	Yes	T	T	Yes
Bra1.27	7402825	G	C	C	Yes	T	T	Yes	G	G	Yes
Bra1.27	7402900	G	T	T	Yes	A	A	Yes	G	G	Yes
Bra1.27	7413270	G	T	G	No	T	T	Yes	G	G	Yes
Bra1.27	7422505	T	T	T	Yes	C	C	Yes	C	T	No
Bra1.27	7422610	C	C	C	Yes	C	T	No	G	G	Yes
Bra1.27	7437395	C	C	T	No	C	C	Yes	T	T	Yes
Bra1.27	7449180	C	C	G	No	C	C	Yes	G	G	Yes
Bra1.27	7474704	A	A	A	Yes	T	C	No	C	C	Yes
Bra1.27	7474896	T	T	C	No	T	T	Yes	C	C	Yes
Bra1.27	7478441	C	C	C	Yes	T	T	Yes	A	C	No
Bra1.27	7492726	C	C	C	Yes	C	G	No	G	G	Yes
Bra1.27	7492805	T	T	T	Yes	T	A	No	A	A	Yes
Bra1.27	7505753	A	A	A	Yes	A	C	No	C	C	Yes
Bra1.27	7521015	C	T	C	No	T	T	Yes	C	C	Yes
Bra1.27	7536242	G	C	C	Yes	C	G	No	G	G	Yes
Bra1.27	7540841	T	T	C	No	A	A	Yes	C	C	Yes
Bra1.27	7540871	G	T	G	No	T	T	Yes	G	G	Yes
Bra1.27	7541333	G	T	G	No	T	A	No	G	G	Yes
Bra1.27	7543527	C	C	C	Yes	C	T	No	T	T	Yes
Bra1.27	7561816	G	G	G	Yes	C	C	Yes	A	A	Yes
Bra1.27	7565167	C	C	G	No	C	C	Yes	A	A	Yes
Bra1.27	7570825	C	C	C	Yes	C	G	No	T	T	Yes
Bra1.27	7571192	C	C	T	No	C	C	Yes	T	T	Yes
Bra1.27	7571218	T	T	A	No	T	T	Yes	A	A	Yes
Bra1.27	7571224	T	T	C	No	T	T	Yes	C	C	Yes
Bra1.27	7575235	A	G	A	No	T	T	Yes	A	A	Yes
Bra1.27	7585032	G	G	G	Yes	G	T	No	A	A	Yes
Bra1.27	7620492	T	T	T	Yes	A	A	Yes	C	C	Yes
Bra1.27	7642789	G	G	A	No	G	G	Yes	A	A	Yes
Bra1.27	7643467	G	G	G	Yes	T	T	Yes	C	C	Yes
Bra1.27	7653894	C	C	C	Yes	T	G	No	G	G	Yes
Bra1.27	7660565	A	A	G	No	A	A	Yes	G	G	Yes
Bra1.27	7660577	C	C	T	No	C	C	Yes	T	T	Yes
Bra1.27	7667450	T	T	T	Yes	G	G	Yes	C	C	Yes
Bra1.27	7678195	A	A	A	Yes	T	T	Yes	C	C	Yes
Bra1.27	7681992	T	T	G	No	T	T	Yes	G	G	Yes
Bra1.27	7710692	G	G	G	Yes	T	T	Yes	C	C	Yes
Bra1.27	7746680	G	G	G	Yes	A	T	No	C	G	No
Bra1.27	7759842	G	G	A	No	G	G	Yes	A	A	Yes
Bra1.27	7760007	A	A	G	No	A	A	Yes	G	G	Yes
Bra1.27	7760010	T	T	G	No	T	T	Yes	G	G	Yes
Bra1.27	7805450	C	C	C	Yes	C	T	No	T	T	Yes
Bra1.27	7806649	G	G	T	No	G	G	Yes	T	T	Yes
Bra1.27	7808115	C	C	C	Yes	G	T	No	T	T	Yes
Bra1.27	7808268	T	T	G	No	T	T	Yes	G	G	Yes
Bra1.27	7812945	C	C	C	Yes	G	G	Yes	A	A	Yes
Bra1.27	7813910	C	C	C	Yes	C	T	No	T	T	Yes
Bra1.27	7823491	G	G	G	Yes	G	T	No	T	T	Yes
Bra1.27	7826286	C	C	C	Yes	G	G	Yes	T	T	Yes
Bra1.27	7826370	C	C	C	Yes	C	T	No	T	T	Yes
Bra1.27	7828366	C	T	T	Yes	T	C	No	C	C	Yes
Bra1.27	7840879	T	T	T	Yes	C	C	Yes	A	A	Yes
Bra1.27	7841209	A	A	A	Yes	T	G	No	C	C	Yes
Bra1.27	7841932	T	T	T	Yes	T	A	No	A	A	Yes
Bra1.27	7842025	C	A	C	No	T	T	Yes	C	C	Yes
Bra1.27	7842064	C	T	C	No	T	T	Yes	C	C	Yes
Bra1.27	7855679	G	G	C	No	G	G	Yes	C	C	Yes
Bra1.27	7898351	C	C	C	Yes	G	G	Yes	T	C	No
Bra1.27	7898963	A	A	T	No	A	A	Yes	T	T	Yes
Bra1.27	7901015	A	A	A	Yes	A	C	No	C	C	Yes
Bra1.27	7908814	T	T	T	Yes	T	C	No	C	C	Yes
Bra1.27	7910867	A	A	C	No	A	A	Yes	C	C	Yes
Bra1.27	7911230	T	C	A	No	T	C	No	A	A	Yes
Bra1.27	7932694	G	G	G	Yes	G	A	No	A	A	Yes
Bra1.27	7932769	T	T	T	Yes	G	G	Yes	C	C	Yes
Bra1.27	7962672	G	G	G	Yes	G	A	No	A	A	Yes
Bra1.27	7979495	T	T	C	No	T	T	Yes	C	C	Yes
Bra1.27	7979804	C	T	C	No	T	T	Yes	C	C	Yes
Bra1.27	7980730	A	A	A	Yes	A	G	No	G	G	Yes
Bra1.27	7986309	G	T	G	No	T	T	Yes	G	G	Yes
Bra1.27	7989352	A	A	A	Yes	T	T	Yes	C	C	Yes
Bra1.27	7996992	G	G	G	Yes	G	A	No	A	A	Yes
Bra1.27	7996998	G	A	G	No	A	A	Yes	G	G	Yes
Bra1.27	7998194	C	C	T	No	C	C	Yes	T	T	Yes
Bra1.27	8003342	C	A	C	No	A	A	Yes	C	C	Yes
Bra1.27	8006424	C	C	C	Yes	C	T	No	G	G	Yes
Bra1.27	8008598	C	C	C	Yes	C	A	No	G	G	Yes
Bra1.27	8009444	G	G	G	Yes	C	C	Yes	A	A	Yes
Bra1.27	8029103	G	G	A	No	G	G	Yes	A	A	Yes
Bra1.27	8038412	C	A	A	Yes	T	T	Yes	G	G	Yes
Bra1.27	8049874	T	T	T	Yes	T	A	No	A	A	Yes
Bra1.27	8049901	G	G	G	Yes	C	C	Yes	A	A	Yes
Bra1.27	8050360	T	A	A	Yes	C	T	No	T	T	Yes
Bra1.27	8050495	G	G	G	Yes	G	T	No	T	T	Yes
Bra1.27	8051828	T	A	T	No	A	A	Yes	G	G	Yes
Bra1.27	8051878	G	C	G	No	C	C	Yes	G	G	Yes
Bra1.27	8051938	C	T	C	No	T	T	Yes	C	C	Yes
Bra1.27	8052004	T	T	T	Yes	T	A	No	C	C	Yes
Bra1.27	8066567	A	A	A	Yes	A	C	No	T	T	Yes
Bra1.27	8084912	C	C	C	Yes	C	T	No	T	T	Yes
Bra1.27	8085005	G	A	A	Yes	A	G	No	G	G	Yes
Bra1.27	8085026	T	C	C	Yes	C	T	No	T	T	Yes
Bra1.27	8085032	T	T	C	No	T	T	Yes	C	C	Yes
Bra1.27	8085035	C	C	T	No	C	C	Yes	T	T	Yes
Bra1.27	8085104	G	A	G	No	A	A	Yes	G	G	Yes
Bra1.27	8091561	A	A	G	No	A	A	Yes	G	G	Yes
Bra1.27	8091654	C	A	A	Yes	G	G	Yes	C	C	Yes
Bra1.27	8091664	T	T	C	No	T	T	Yes	C	C	Yes
Bra1.27	8091684	A	A	G	No	A	A	Yes	G	G	Yes
Bra1.27	8108769	A	A	G	No	A	A	Yes	G	G	Yes
Bra1.27	8108912	C	C	T	No	C	C	Yes	T	T	Yes
Bra1.27	8108937	C	C	A	No	C	C	Yes	G	G	Yes
Bra1.27	8109495	C	C	C	Yes	C	T	No	T	T	Yes
Bra1.27	8117663	T	G	G	Yes	T	T	Yes	C	C	Yes
Bra1.27	8117801	A	A	A	Yes	G	T	No	C	C	Yes
Bra1.27	8157829	C	C	C	Yes	T	T	Yes	G	G	Yes
Bra1.27	8158447	C	C	C	Yes	C	G	No	G	G	Yes
Bra1.27	8158456	T	T	T	Yes	T	C	No	C	C	Yes
Bra1.27	8158919	T	T	T	Yes	T	C	No	C	C	Yes
Bra1.27	8166292	A	A	G	No	A	A	Yes	G	G	Yes
Bra1.27	8166784	T	T	G	No	C	C	Yes	G	T	No
Bra1.27	8178524	A	A	G	No	A	A	Yes	G	G	Yes
Bra1.27	8178527	T	C	G	No	C	C	Yes	T	T	Yes
Bra1.27	8195117	C	C	C	Yes	G	G	Yes	A	A	Yes
Bra1.27	8198547	T	T	T	Yes	C	C	Yes	A	A	Yes
Bra1.27	8198603	C	C	T	No	C	C	Yes	T	T	Yes
Bra1.27	8212946	A	A	A	Yes	A	T	No	T	T	Yes
Bra1.27	8233972	G	G	A	No	G	G	Yes	A	A	Yes
Bra1.27	8237468	A	A	A	Yes	T	G	No	G	G	Yes
Bra1.27	8237531	G	G	G	Yes	G	A	No	A	A	Yes
Bra1.27	8237651	T	T	T	Yes	T	C	No	C	C	Yes
Bra1.27	8238251	A	G	A	No	G	G	Yes	A	A	Yes
Bra1.27	8250574	C	C	T	No	C	C	Yes	T	T	Yes
Bra1.27	8266571	C	C	C	Yes	C	T	No	T	T	Yes
Bra1.27	8267467	T	T	T	Yes	A	A	Yes	C	C	Yes
Bra1.27	8277728	G	G	G	Yes	T	T	Yes	A	A	Yes
Bra1.27	8277803	G	G	C	No	G	G	Yes	C	C	Yes
Bra1.27	8277804	C	C	T	No	C	C	Yes	T	T	Yes
Bra1.27	8277971	C	C	T	No	A	A	Yes	T	T	Yes
Bra1.27	8280669	C	C	C	Yes	T	T	Yes	T	C	No
Bra1.27	8280819	C	C	C	Yes	T	T	Yes	T	C	No
Bra1.27	8281144	C	A	C	No	A	A	Yes	C	C	Yes
Bra1.27	8282226	A	A	T	No	A	A	Yes	T	T	Yes
Bra1.27	8282269	T	T	T	Yes	G	G	Yes	G	T	No
Bra1.27	8302519	C	C	A	No	C	C	Yes	A	A	Yes
Bra1.27	8302789	T	T	C	No	T	T	Yes	C	C	Yes
Bra1.27	8302792	T	T	A	No	T	C	No	A	A	Yes
Bra1.27	8303287	G	G	G	Yes	G	A	No	A	A	Yes
Bra1.27	8303608	A	G	A	No	G	G	Yes	A	A	Yes
Bra1.27	8321876	T	T	T	Yes	C	C	Yes	C	T	No
Bra1.27	8352166	T	T	T	Yes	C	C	Yes	G	G	Yes
Bra1.27	8352215	G	A	A	Yes	C	C	Yes	G	G	Yes
Bra1.27	8375797	T	T	T	Yes	T	C	No	C	C	Yes
Bra1.27	8376001	G	G	G	Yes	C	C	Yes	C	G	No
Bra1.27	8376535	C	T	C	No	T	T	Yes	C	C	Yes
Bra1.27	8438484	C	C	C	Yes	A	A	Yes	G	G	Yes
Bra1.27	8438682	G	G	G	Yes	T	T	Yes	C	G	No
Bra1.27	8452846	C	C	C	Yes	T	A	No	T	A	No
Bra1.27	8453213	A	A	G	No	A	A	Yes	G	G	Yes
Bra1.27	8460530	A	A	A	Yes	C	C	Yes	C	A	No
Bra1.27	8460935	A	T	A	No	T	T	Yes	A	A	Yes
Bra1.27	8461346	A	A	G	No	A	A	Yes	G	G	Yes
Bra1.27	8461551	C	C	C	Yes	T	T	Yes	T	C	No
Bra1.27	8464911	C	C	C	Yes	C	A	No	A	A	Yes
Bra1.27	8465054	A	A	A	Yes	G	G	Yes	G	A	No
Bra1.27	8465416	A	A	A	Yes	C	C	Yes	C	A	No
Bra1.27	8484309	T	G	G	Yes	G	A	No	T	T	Yes
Bra1.27	8484645	G	G	A	No	G	G	Yes	A	A	Yes
Bra1.27	8484648	C	C	A	No	C	C	Yes	A	A	Yes
Bra1.27	8491840	C	A	C	No	A	A	Yes	C	C	Yes
Bra1.27	8492128	T	T	T	Yes	C	C	Yes	C	T	No
Bra1.27	8495444	T	T	T	Yes	T	C	No	C	C	Yes
Bra1.27	8544726	G	G	G	Yes	G	C	No	C	C	Yes
Bra1.27	8544783	G	G	G	Yes	T	T	Yes	T	G	No
Bra1.27	8552807	A	A	A	Yes	A	C	No	C	C	Yes
Bra1.27	8557777	A	A	A	Yes	T	T	Yes	C	C	Yes
Bra1.27	8589796	T	T	T	Yes	T	A	No	A	A	Yes
Bra1.27	8592830	T	T	T	Yes	A	A	Yes	C	C	Yes
Bra1.27	8595278	G	G	G	Yes	G	T	No	T	T	Yes
Bra1.27	8595485	C	C	C	Yes	T	T	Yes	T	C	No
Bra1.27	8624794	T	T	T	Yes	G	G	Yes	G	T	No
Bra1.27	8624836	C	C	C	Yes	T	T	Yes	T	C	No
Bra1.27	8641670	G	G	G	Yes	C	C	Yes	T	T	Yes
Bra1.27	8641688	G	G	G	Yes	T	T	Yes	A	A	Yes
Bra1.27	8641839	C	A	C	No	A	A	Yes	C	C	Yes
Bra1.27	8642794	A	A	A	Yes	A	T	No	T	T	Yes
Bra1.27	8642988	G	C	G	No	C	C	Yes	G	G	Yes
Bra1.27	8647127	A	A	A	Yes	G	G	Yes	C	C	Yes
Bra1.27	8647130	C	A	C	No	T	T	Yes	C	C	Yes
Bra1.27	8648425	C	C	C	Yes	A	A	Yes	A	C	No
Bra1.27	8712206	G	G	G	Yes	G	A	No	A	A	Yes
Bra1.27	8907663	C	T	T	Yes	T	C	No	C	C	Yes
Bra1.27	9032909	G	G	G	Yes	T	T	Yes	T	A	No
Bra1.27	9052313	T	T	T	Yes	G	G	Yes	C	T	No
Bra1.27	9052457	C	T	C	No	C	G	No	C	G	No
Bra1.27	9066982	C	C	C	Yes	T	T	Yes	T	C	No
Bra1.27	9067039	T	T	T	Yes	C	C	Yes	C	T	No
Bra1.27	9067117	G	G	G	Yes	A	A	Yes	A	G	No
Bra1.27	9137853	T	T	T	Yes	A	A	Yes	A	T	No
Bra1.27	9253740	A	A	A	Yes	A	G	No	G	G	Yes
Bra1.27	9253761	T	A	T	No	A	A	Yes	T	T	Yes
Bra1.27	9430853	T	C	T	No	G	G	Yes	T	T	Yes
Bra1.27	9432447	T	T	T	Yes	T	A	No	A	A	Yes
Bra1.27	9457639	A	A	A	Yes	A	G	No	G	G	Yes
Bra1.27	9459528	G	G	G	Yes	T	T	Yes	A	A	Yes
Bra1.27	9469320	G	A	A	Yes	G	G	Yes	G	A	No
Bra1.27	9469341	G	G	G	Yes	A	A	Yes	A	G	No
Bra1.27	9469449	G	G	G	Yes	G	A	No	A	A	Yes
Bra1.27	9469509	T	T	T	Yes	T	C	No	C	C	Yes
Bra1.27	9476208	T	T	T	Yes	T	A	No	A	A	Yes
Bra1.27	9477315	C	C	C	Yes	A	A	Yes	T	T	Yes
Bra1.27	9479003	C	C	C	Yes	C	A	No	T	T	Yes
Bra1.27	9486879	A	A	A	Yes	G	G	Yes	C	C	Yes
Bra1.27	9487044	C	C	C	Yes	G	T	No	T	T	Yes
Bra1.27	9489269	A	A	A	Yes	C	C	Yes	T	T	Yes
Bra1.27	9490615	C	C	C	Yes	C	G	No	A	A	Yes
Bra1.27	9490950	A	A	A	Yes	C	C	Yes	T	T	Yes
Bra1.27	9496903	A	A	A	Yes	G	G	Yes	T	T	Yes
Bra1.27	9497456	C	C	C	Yes	C	A	No	A	A	Yes
Bra1.27	9518150	C	C	C	Yes	A	A	Yes	T	T	Yes
Bra1.27	9526685	G	G	G	Yes	G	A	No	A	A	Yes
Bra1.27	9530165	A	A	G	No	A	A	Yes	G	G	Yes
Bra1.27	9540594	A	A	G	No	A	A	Yes	G	G	Yes
Bra1.27	9540624	T	T	T	Yes	C	C	Yes	C	T	No
Bra1.27	9563988	A	T	T	Yes	C	C	Yes	A	T	No
Bra1.27	9566320	C	C	C	Yes	A	T	No	T	T	Yes
Bra1.27	9566401	A	A	A	Yes	T	T	Yes	G	G	Yes
Bra1.27	9566458	T	T	T	Yes	T	C	No	C	C	Yes
Bra1.27	9566473	G	G	G	Yes	C	T	No	T	T	Yes
Bra1.27	9566581	T	T	T	Yes	T	A	No	A	A	Yes
Bra1.27	9566584	C	C	C	Yes	C	T	No	T	T	Yes
Bra1.27	9567163	T	C	C	Yes	C	T	No	T	T	Yes
Bra1.27	9576035	C	C	T	No	C	C	Yes	T	T	Yes
Bra1.27	9576428	T	T	C	No	T	T	Yes	C	C	Yes
Bra1.27	9576617	T	T	C	No	T	T	Yes	C	C	Yes
Bra1.27	9576986	C	C	T	No	C	C	Yes	T	T	Yes
Bra1.27	9577738	T	T	T	Yes	T	C	No	C	C	Yes
Bra1.27	9598764	G	T	G	No	A	A	Yes	G	G	Yes
Bra1.27	9602191	G	C	G	No	C	C	Yes	G	G	Yes
Bra1.27	9602200	G	A	G	No	A	A	Yes	G	G	Yes
Bra1.27	9605837	T	T	T	Yes	C	C	Yes	C	T	No
Bra1.27	9611492	G	G	G	Yes	A	A	Yes	A	G	No
Bra1.27	9617601	G	G	G	Yes	A	A	Yes	T	G	No
Bra1.27	9624325	C	T	C	No	T	T	Yes	C	C	Yes
Bra1.27	9627395	G	G	G	Yes	G	A	No	A	A	Yes
Bra1.27	9629729	C	C	C	Yes	G	G	Yes	T	T	Yes
Bra1.27	9644828	G	G	G	Yes	C	C	Yes	T	G	No
Bra1.27	9645177	A	A	A	Yes	A	G	No	G	G	Yes
Bra1.27	9646964	A	A	A	Yes	G	G	Yes	G	A	No
Bra1.27	9651772	T	T	A	No	T	T	Yes	G	G	Yes
Bra1.27	9665298	T	T	T	Yes	G	A	No	G	A	No
Bra1.27	9668193	T	T	T	Yes	C	C	Yes	C	T	No
Bra1.27	9668238	C	C	C	Yes	G	G	Yes	G	C	No
Bra1.27	9668739	G	G	G	Yes	G	A	No	A	A	Yes
Bra1.27	9673618	T	T	T	Yes	A	A	Yes	G	G	Yes
Bra1.27	9673753	G	G	G	Yes	G	A	No	A	A	Yes
Bra1.27	9673966	A	A	A	Yes	G	G	Yes	G	A	No
Bra1.27	9678657	T	T	C	No	T	T	Yes	C	C	Yes
Bra1.27	9678777	C	T	A	No	T	T	Yes	C	C	Yes
Bra1.27	9678828	T	T	T	Yes	T	C	No	C	C	Yes
Bra1.27	9681760	C	C	C	Yes	C	T	No	T	T	Yes
Bra1.27	9681868	A	A	A	Yes	A	G	No	G	G	Yes
Bra1.27	9681934	T	T	C	No	T	T	Yes	C	C	Yes
Bra1.27	9722451	C	C	C	Yes	C	T	No	T	T	Yes
Bra1.27	9722502	C	C	C	Yes	C	A	No	A	A	Yes
Bra1.27	9722577	G	G	G	Yes	G	A	No	A	A	Yes
Bra1.27	9722697	C	C	C	Yes	C	T	No	T	T	Yes
Bra1.27	9727534	C	C	C	Yes	T	T	Yes	T	C	No
Bra1.27	9735391	G	G	G	Yes	T	T	Yes	C	C	Yes
Bra1.27	9742994	T	T	T	Yes	G	C	No	C	C	Yes
Bra1.27	9743018	T	T	T	Yes	T	C	No	C	C	Yes
Bra1.27	9743168	G	G	C	No	T	T	Yes	C	C	Yes
Bra1.27	9744796	A	A	G	No	A	A	Yes	G	G	Yes
Bra1.27	9751721	T	T	T	Yes	T	C	No	C	C	Yes
Bra1.27	9752222	G	G	G	Yes	C	C	Yes	T	T	Yes
Bra1.27	9758595	C	C	C	Yes	C	A	No	A	A	Yes
Bra1.27	9766931	C	C	A	No	C	C	Yes	A	A	Yes
Bra1.27	9766964	A	A	A	Yes	C	C	Yes	C	G	No
Bra1.27	9767063	A	A	A	Yes	G	G	Yes	G	A	No
Bra1.27	9767126	T	C	C	Yes	G	G	Yes	T	T	Yes
Bra1.27	9767363	G	T	T	Yes	G	G	Yes	G	C	No
Bra1.27	9767519	T	G	T	No	G	G	Yes	T	T	Yes
Bra1.27	9767942	G	G	G	Yes	T	T	Yes	C	G	No
Bra1.27	9798912	G	A	G	No	A	A	Yes	G	G	Yes
Bra1.27	9798921	G	C	G	No	C	C	Yes	G	G	Yes
Bra1.27	9799011	C	A	C	No	A	A	Yes	G	G	Yes
Bra1.27	9801890	A	A	A	Yes	A	G	No	G	G	Yes
Bra1.27	9805489	G	G	G	Yes	G	T	No	T	T	Yes
Bra1.27	9806709	G	A	G	No	A	A	Yes	G	G	Yes
Bra1.27	9808568	A	C	A	No	C	C	Yes	T	T	Yes
Bra1.27	9809021	T	T	T	Yes	T	C	No	C	C	Yes
Bra1.27	9809039	A	A	A	Yes	A	C	No	C	C	Yes
Bra1.27	9817447	T	T	T	Yes	A	A	Yes	G	G	Yes
Bra1.27	9819138	G	G	G	Yes	A	A	Yes	C	C	Yes
Bra1.27	9854246	C	C	C	Yes	A	A	Yes	G	G	Yes
Bra1.27	9874596	G	G	G	Yes	G	A	No	A	A	Yes
Bra1.27	9885773	A	A	C	No	G	G	Yes	C	C	Yes
Bra1.27	9887766	G	G	G	Yes	C	C	Yes	C	G	No
Bra1.27	9888598	A	A	A	Yes	C	C	Yes	G	G	Yes
Bra1.27	9896494	C	C	C	Yes	C	G	No	G	G	Yes
Bra1.27	9897951	T	T	T	Yes	T	C	No	C	C	Yes
Bra1.27	9897963	A	A	A	Yes	A	C	No	C	C	Yes
Bra1.27	9897975	T	T	T	Yes	T	C	No	C	C	Yes
Bra1.27	9903615	C	C	C	Yes	G	T	No	T	T	Yes
Bra1.27	9925803	C	C	T	No	C	C	Yes	T	T	Yes
Bra1.27	9926249	C	C	C	Yes	T	T	Yes	G	G	Yes
Bra1.27	9937591	A	A	A	Yes	A	T	No	T	T	Yes
Bra1.27	9937672	G	G	G	Yes	G	A	No	A	A	Yes
Bra1.27	9949286	C	C	C	Yes	A	A	Yes	T	T	Yes
Bra1.27	9955112	C	C	C	Yes	T	T	Yes	G	G	Yes
Bra1.27	9956027	G	G	G	Yes	A	A	Yes	A	G	No
Bra1.27	9956145	G	G	A	No	G	G	Yes	A	A	Yes
Bra1.27	9970121	T	T	C	No	T	T	Yes	C	C	Yes
Bra1.27	9970463	G	G	G	Yes	G	C	No	A	A	Yes
Bra1.27	9976118	A	G	G	Yes	T	T	Yes	A	A	Yes
Bra1.27	9976121	G	G	G	Yes	T	T	Yes	C	G	No
Bra1.27	9976202	T	T	T	Yes	C	C	Yes	G	G	Yes
Bra1.27	9979812	T	T	C	No	T	T	Yes	C	C	Yes
Bra1.27	9980583	T	T	T	Yes	C	C	Yes	A	A	Yes
Bra1.27	9984012	T	A	T	No	A	A	Yes	C	C	Yes
Bra1.27	9984363	G	G	G	Yes	G	T	No	T	T	Yes
Bra1.27	9984657	T	T	T	Yes	T	C	No	C	C	Yes
Bra1.27	10010052	A	A	A	Yes	T	T	Yes	G	G	Yes
Bra1.27	10010709	C	C	C	Yes	T	T	Yes	T	C	No
Bra1.27	10011570	T	T	G	No	T	T	Yes	G	G	Yes
Bra1.27	10013164	T	T	G	No	G	T	No	C	C	Yes
Bra1.27	10023418	A	A	A	Yes	T	T	Yes	G	G	Yes
Bra1.27	10023856	G	G	G	Yes	A	A	Yes	T	G	No
Bra1.27	10023873	C	C	T	No	C	C	Yes	T	T	Yes
Bra1.27	10023901	A	A	C	No	A	A	Yes	C	C	Yes
Bra1.27	10023904	G	G	A	No	G	G	Yes	A	A	Yes
Bra1.27	10041351	T	G	T	No	C	C	Yes	T	T	Yes
Bra1.27	10041405	C	G	C	No	G	G	Yes	C	C	Yes
Bra1.27	10081543	T	T	T	Yes	C	C	Yes	G	G	Yes
Bra1.27	10092656	C	T	C	No	T	T	Yes	C	C	Yes
Bra1.27	10092659	T	C	T	No	C	C	Yes	T	T	Yes
Bra1.27	10092749	A	T	A	No	T	T	Yes	A	A	Yes
Bra1.27	10098340	G	G	G	Yes	G	T	No	A	A	Yes
Bra1.27	10109790	G	G	G	Yes	G	A	No	A	A	Yes
Bra1.27	10111206	G	G	G	Yes	A	C	No	C	C	Yes
Bra1.27	10155944	T	T	T	Yes	G	G	Yes	A	A	Yes
Bra1.27	10155992	T	G	G	Yes	A	A	Yes	T	T	Yes
Bra1.27	10171176	G	G	G	Yes	C	C	Yes	A	A	Yes
Bra1.27	10175415	N	G	A	No	G	G	Yes	A	A	Yes
Bra1.27	10178226	C	C	C	Yes	T	T	Yes	A	A	Yes
Bra1.27	10178457	G	G	G	Yes	C	C	Yes	T	T	Yes
Bra1.27	10196624	C	C	A	No	C	C	Yes	A	A	Yes
Bra1.27	10212615	A	A	A	Yes	T	T	Yes	T	A	No
Bra1.27	10213147	A	C	A	No	C	C	Yes	A	A	Yes
Bra1.27	10213685	T	A	A	Yes	T	G	No	T	G	No
Bra1.27	10221574	G	G	G	Yes	G	T	No	T	T	Yes
Bra1.27	10222275	T	T	T	Yes	T	G	No	G	G	Yes
Bra1.27	10266392	A	A	G	No	A	A	Yes	G	G	Yes
Bra1.27	10271849	G	A	G	No	T	T	Yes	G	G	Yes
Bra1.27	10302189	C	C	C	Yes	A	T	No	G	G	Yes
Bra1.27	10313481	C	C	C	Yes	T	T	Yes	G	G	Yes
Bra1.27	10323844	C	C	C	Yes	A	A	Yes	T	T	Yes
Bra1.27	10324009	C	C	C	Yes	G	G	Yes	A	A	Yes
Bra1.27	10324231	C	T	C	No	T	T	Yes	C	C	Yes
Bra1.27	10335308	C	T	C	No	T	T	Yes	C	C	Yes
Bra1.27	10342563	C	C	C	Yes	C	A	No	A	A	Yes
Bra1.27	10358899	T	T	C	No	T	T	Yes	C	C	Yes
Bra1.27	10375667	A	A	A	Yes	A	T	No	T	T	Yes
Bra1.27	10375714	G	G	G	Yes	A	A	Yes	T	T	Yes
Bra1.27	10390917	T	T	T	Yes	T	A	No	A	A	Yes
Bra1.27	10396287	T	T	T	Yes	G	C	No	C	C	Yes
Bra1.27	10396713	G	G	G	Yes	T	A	No	A	A	Yes
Bra1.27	10397832	C	C	C	Yes	T	T	Yes	G	G	Yes
Bra1.27	10398847	G	G	G	Yes	G	A	No	T	T	Yes
Bra1.27	10406245	G	G	G	Yes	G	T	No	T	T	Yes
Bra1.27	10409245	G	C	C	Yes	C	G	No	G	G	Yes
Bra1.27	10410013	T	T	G	No	T	T	Yes	C	C	Yes
Bra1.27	10425660	G	C	G	No	T	T	Yes	G	G	Yes
Bra1.27	10425888	C	C	C	Yes	A	A	Yes	T	T	Yes
Bra1.27	10452231	C	C	C	Yes	T	T	Yes	A	C	No
Bra1.27	10467741	G	G	G	Yes	A	A	Yes	A	G	No
Bra1.27	10470948	G	G	G	Yes	C	C	Yes	A	A	Yes
Bra1.27	10481783	C	C	C	Yes	A	A	Yes	G	G	Yes
Bra1.27	10484180	T	T	G	No	C	C	Yes	G	G	Yes
Bra1.27	10486961	T	G	T	No	G	G	Yes	T	T	Yes
Bra1.27	10490991	G	C	G	No	T	T	Yes	G	G	Yes
Bra1.27	10521648	G	G	G	Yes	A	A	Yes	C	C	Yes
Bra1.27	10535044	G	G	G	Yes	T	T	Yes	C	C	Yes
Bra1.27	10535155	C	C	C	Yes	T	T	Yes	G	G	Yes
Bra1.27	10540193	A	A	A	Yes	T	T	Yes	G	G	Yes
Bra1.27	10540586	T	T	A	No	G	G	Yes	A	A	Yes
Bra1.27	10540812	C	A	A	Yes	T	T	Yes	C	C	Yes
Bra1.27	10543805	A	A	A	Yes	A	G	No	G	G	Yes
Bra1.27	10544075	T	T	T	Yes	A	A	Yes	C	C	Yes
Bra1.27	10544117	G	G	G	Yes	G	A	No	A	A	Yes
Bra1.27	10564743	G	G	G	Yes	A	A	Yes	T	T	Yes
Bra1.27	10568322	C	C	T	No	C	C	Yes	T	T	Yes
Bra1.27	10572986	C	T	C	No	T	T	Yes	C	C	Yes
Bra1.27	10575040	G	A	A	Yes	G	G	Yes	T	T	Yes
Bra1.27	10575409	A	G	A	No	G	G	Yes	A	A	Yes
Bra1.27	10575433	C	T	C	No	T	T	Yes	C	C	Yes
Bra1.27	10585951	G	G	G	Yes	G	A	No	A	A	Yes
Bra1.27	10586430	C	C	C	Yes	C	T	No	T	T	Yes
Bra1.27	10586444	N	G	A	No	A	G	No	A	T	No
Bra1.27	10600210	A	A	A	Yes	G	G	Yes	C	C	Yes
Bra1.27	10601635	T	T	T	Yes	A	A	Yes	C	C	Yes
Bra1.27	10623101	G	G	A	No	G	G	Yes	A	A	Yes
Bra1.27	10624243	C	C	T	No	C	C	Yes	T	T	Yes
Bra1.27	10626762	T	T	G	No	T	T	Yes	G	G	Yes
Bra1.27	10626950	C	C	C	Yes	G	G	Yes	G	C	No
Bra1.27	10627254	T	T	T	Yes	A	C	No	C	C	Yes
Bra1.27	10629591	T	T	T	Yes	G	G	Yes	A	T	No
Bra1.27	10633687	T	T	A	No	T	T	Yes	A	A	Yes
Bra1.27	10633691	A	A	T	No	G	G	Yes	T	A	No
Bra1.27	10633814	T	T	C	No	T	T	Yes	C	C	Yes
Bra1.27	10634042	A	A	G	No	A	A	Yes	G	G	Yes
[truncated: 9,477 more rows]
